# Supplementary material for: Modeling bee movement shows how a perceptual masking effect can influence flower discovery
Source: PLoS Comput Biol. 2023 Mar 24;19(3):e1010558. doi: 10.1371/journal.pcbi.1010558 (PMC10075415; doi:10.1371/journal.pcbi.1010558)
Supplement: S1 Data — (ZIP) [file pcbi.1010558.s006.zip]

Archive with 57 entries (46 files):
- S6/
- __MACOSX/._S6
- S6/03/
- S6/04/
- S6/05/
- S6/02/
- S6/.DS_Store
- __MACOSX/S6/._.DS_Store
- S6/00-DoAll.Rout
- S6/README.md
- S6/01/
- S6/00-DoAll.R
- S6/03/00-Do.R
- S6/03/01-csrc/
- S6/04/00-Do.R
- S6/04/01-csrc/
- S6/05/00-Do.R
- S6/05/01-csrc/
- S6/02/UnBourdon.h
- S6/02/obj/
- S6/02/UnBourdonInit.h
- S6/02/UnNid.h
- S6/02/UneFleur.c
- S6/02/basicFunctions.c
- S6/02/Makefile
- S6/02/Geometrie.h
- S6/02/UnEnvironnement.c
- S6/02/output.h
- S6/02/UnNid.c
- S6/02/UnBourdon.c
- S6/02/00-Do.R
- S6/02/basicFunctions.h
- S6/02/UneFleur.h
- S6/02/Geometrie.c
- S6/02/output.c
- S6/02/UnEnvironnement.h
- S6/01/01-Data/
- S6/01/00-Do.R
- S6/03/01-csrc/.DS_Store
- __MACOSX/S6/03/01-csrc/._.DS_Store
- S6/03/01-csrc/params.h
- S6/03/01-csrc/Makefile
- S6/03/01-csrc/run.c
- S6/04/01-csrc/.DS_Store
- __MACOSX/S6/04/01-csrc/._.DS_Store
- S6/04/01-csrc/params.h
- S6/04/01-csrc/Makefile
- S6/04/01-csrc/run.c
- S6/05/01-csrc/.DS_Store
- __MACOSX/S6/05/01-csrc/._.DS_Store
- S6/05/01-csrc/params.h
- S6/05/01-csrc/Makefile
- S6/05/01-csrc/run.c
- S6/05/01-csrc/configuration.h
- S6/01/01-Data/03-SetUp.txt
- S6/01/01-Data/02-AllLoopsSevillaCorrected.csv
- S6/01/01-Data/01-AllLoopsSevilla.csv
