# Supplementary material for: Modeling bee movement shows how a perceptual masking effect can influence flower discovery
Source: PLoS Comput Biol. 2023 Mar 24;19(3):e1010558. doi: 10.1371/journal.pcbi.1010558 (PMC10075415; doi:10.1371/journal.pcbi.1010558)
Supplement: S1 Data — (ZIP) [file pcbi.1010558.s006.zip › S6/00-DoAll.Rout]

R version 4.1.2 (2021-11-01) -- "Bird Hippie"
Copyright (C) 2021 The R Foundation for Statistical Computing
Platform: x86_64-pc-linux-gnu (64-bit)

R is free software and comes with ABSOLUTELY NO WARRANTY.
You are welcome to redistribute it under certain conditions.
Type 'license()' or 'licence()' for distribution details.

  Natural language support but running in an English locale

R is a collaborative project with many contributors.
Type 'contributors()' for more information and
'citation()' on how to cite R or R packages in publications.

Type 'demo()' for some demos, 'help()' for on-line help, or
'help.start()' for an HTML browser interface to help.
Type 'q()' to quit R.

> ## SI code for article ...
> 
> 
> rm(list=ls())
> library(extrafont)
Registering fonts with R
> library(plotrix)
> library(pracma)
> library(survival)
> 
> print(date())
[1] "Sun Dec 18 23:07:12 2022"
> set.seed(420731)
> ## system("GSL_RNG_SEED=$(od -vAn -N4 -tu4 < /dev/urandom)")
> system("export GSL_RNG_SEED=42073")
> 
> 
> ## These two flags control whether simulations and figures are rebuilt.
> ## If set to TRUE, the code would run for about 48 hours.
> RedoSims = TRUE; RedoFigs = TRUE;
> 
> 
> 
> #sink("SIData.md");
> 
> cat("---\n")
---
> cat("title: Supplemental Information For The Article _Modeling bee search shows how a perceptual masking effect can influence foraging efficiency and pollination_\n")
title: Supplemental Information For The Article _Modeling bee search shows how a perceptual masking effect can influence foraging efficiency and pollination_
> cat("author: Moran et al.\n")
author: Moran et al.
> cat("date: September, 2022\n")
date: September, 2022
> cat("---\n")
---
> 
> 
> 
> cat("\\newpage\n\n")
\newpage

> MainDir = getwd();
> ## cat("We are working in : ",MainDir,"\n\n");
> ## print(date());
> 
> cat("This document results from the execution of the R-script 00-DoAll.R\n\n")
This document results from the execution of the R-script 00-DoAll.R

> cat("It contains raw results and figures for the full analysis and simulations.\n\n")
It contains raw results and figures for the full analysis and simulations.

> 
> 
> cat("\n\n");


> UpDir = tail(strsplit(MainDir,"/")[[1]],n=1);
> 
> 
> 
> ## 01 Data Bumblebees Sevilla
> setwd(paste(MainDir,"/01",sep="")) ; source("00-Do.R")
/home/jack/01-work/12-CPF/Review/SI3/01


# Statistics of tracks

We use  01-Data/01-AllLoopsSevilla.csv  data file.

For each observable, min, first quartile, median, third quartile, max values are:

```

 Loop Length : [1]    7.82   43.96   88.97  245.04 3981.56


 Loop extension : [1]  14.5  30.8  45.1 105.5 664.8


 Speed : [1] 0.3 3.1 4.2 4.8 6.2


 Intersects : [1]  0  0  0  1 36


 Redeparts : [1]  0  0  0  1 23
```


![]( /home/jack/01-work/12-CPF/Review/SI3/01/02-fig/SevillaLoopStats.pdf ){ width=60% } 
 \begin{center} \textbf{Fig SI-I-1} : Individual statistics for loop length, extension and speed.
 \end{center}\newpage


![]( /home/jack/01-work/12-CPF/Review/SI3/01/02-fig/SevillaLoopCorr.pdf ){ width=100% } 
 \begin{center} \textbf{Fig SI-I-2} : Correlations between loop length, extension, intersects and redepartures.
 \end{center}\newpage

> setwd(MainDir)
> cat("\n\n")


> 
> 
> ## 02 Compile Simulation Main Lib
> setwd(paste(MainDir,"/02",sep="")) ; source("00-Do.R")
/home/jack/01-work/12-CPF/Review/SI3/02


Make the main lib

ar rcs bptw.a ./obj/UnBourdon.o ./obj/UneFleur.o ./obj/UnNid.o ./obj/UnEnvironnement.o ./obj/Geometrie.o
> setwd(MainDir)
> cat("\n\n")


> 
> 
> ## 03 Fit parameters from loop statistics
> setwd(paste(MainDir,"/03",sep="")) ; source("00-Do.R")
/home/jack/01-work/12-CPF/Review/SI3/03


# Parameters fitting

We use  ../01/10-AllLoopData.csv  data file.

setup


Fixed Parameters : 

Nest size :  0.680834 

Perception Distance :  13 

Flying speed :  3.938 

Sun Dec 18 23:07:14 2022
run sims

Mon Dec 19 01:16:23 2022
skors
Distribution of location around nest
 run with alpha = 10.000000 ; omega = 0.070000 ; gamma = 1.000000 ; eta = 0.200000 (100000 loops, 20, 10000)
 *********  Init *********  
GSL_RNG_SEED=42073
 *********  RUN! *********  
 run with alpha = 20.000000 ; omega = 0.070000 ; gamma = 1.000000 ; eta = 0.200000 (100000 loops, 20, 10000)
 *********  Init *********  
GSL_RNG_SEED=42073
 *********  RUN! *********  
 run with alpha = 30.000000 ; omega = 0.070000 ; gamma = 1.000000 ; eta = 0.200000 (100000 loops, 20, 10000)
 *********  Init *********  
GSL_RNG_SEED=42073
 *********  RUN! *********  
 run with alpha = 50.000000 ; omega = 0.070000 ; gamma = 1.000000 ; eta = 0.200000 (100000 loops, 20, 10000)
 *********  Init *********  
GSL_RNG_SEED=42073
 *********  RUN! *********  
 run with alpha = 75.000000 ; omega = 0.070000 ; gamma = 1.000000 ; eta = 0.200000 (100000 loops, 20, 10000)
 *********  Init *********  
GSL_RNG_SEED=42073
 *********  RUN! *********  
 run with alpha = 100.000000 ; omega = 0.070000 ; gamma = 1.000000 ; eta = 0.200000 (100000 loops, 20, 10000)
 *********  Init *********  
GSL_RNG_SEED=42073
 *********  RUN! *********  
 run with alpha = 150.000000 ; omega = 0.070000 ; gamma = 1.000000 ; eta = 0.200000 (100000 loops, 20, 10000)
 *********  Init *********  
GSL_RNG_SEED=42073
 *********  RUN! *********  
 run with alpha = 200.000000 ; omega = 0.070000 ; gamma = 1.000000 ; eta = 0.200000 (100000 loops, 20, 10000)
 *********  Init *********  
GSL_RNG_SEED=42073
 *********  RUN! *********  
 run with alpha = 30.000000 ; omega = 0.070000 ; gamma = 1.000000 ; eta = 0.010000 (100000 loops, 20, 10000)
 *********  Init *********  
GSL_RNG_SEED=42073
 *********  RUN! *********  
 run with alpha = 30.000000 ; omega = 0.070000 ; gamma = 1.000000 ; eta = 0.020000 (100000 loops, 20, 10000)
 *********  Init *********  
GSL_RNG_SEED=42073
 *********  RUN! *********  
 run with alpha = 30.000000 ; omega = 0.070000 ; gamma = 1.000000 ; eta = 0.030000 (100000 loops, 20, 10000)
 *********  Init *********  
GSL_RNG_SEED=42073
 *********  RUN! *********  
 run with alpha = 30.000000 ; omega = 0.070000 ; gamma = 1.000000 ; eta = 0.040000 (100000 loops, 20, 10000)
 *********  Init *********  
GSL_RNG_SEED=42073
 *********  RUN! *********  
 run with alpha = 30.000000 ; omega = 0.070000 ; gamma = 1.000000 ; eta = 0.050000 (100000 loops, 20, 10000)
 *********  Init *********  
GSL_RNG_SEED=42073
 *********  RUN! *********  
 run with alpha = 30.000000 ; omega = 0.070000 ; gamma = 1.000000 ; eta = 0.060000 (100000 loops, 20, 10000)
 *********  Init *********  
GSL_RNG_SEED=42073
 *********  RUN! *********  
 run with alpha = 30.000000 ; omega = 0.070000 ; gamma = 1.000000 ; eta = 0.070000 (100000 loops, 20, 10000)
 *********  Init *********  
GSL_RNG_SEED=42073
 *********  RUN! *********  
 run with alpha = 30.000000 ; omega = 0.070000 ; gamma = 1.000000 ; eta = 0.080000 (100000 loops, 20, 10000)
 *********  Init *********  
GSL_RNG_SEED=42073
 *********  RUN! *********  
 run with alpha = 30.000000 ; omega = 0.070000 ; gamma = 1.000000 ; eta = 0.090000 (100000 loops, 20, 10000)
 *********  Init *********  
GSL_RNG_SEED=42073
 *********  RUN! *********  
 run with alpha = 30.000000 ; omega = 0.070000 ; gamma = 1.000000 ; eta = 0.100000 (100000 loops, 20, 10000)
 *********  Init *********  
GSL_RNG_SEED=42073
 *********  RUN! *********  
 run with alpha = 30.000000 ; omega = 0.070000 ; gamma = 1.000000 ; eta = 0.110000 (100000 loops, 20, 10000)
 *********  Init *********  
GSL_RNG_SEED=42073
 *********  RUN! *********  
 run with alpha = 30.000000 ; omega = 0.070000 ; gamma = 1.000000 ; eta = 0.120000 (100000 loops, 20, 10000)
 *********  Init *********  
GSL_RNG_SEED=42073
 *********  RUN! *********  
 run with alpha = 30.000000 ; omega = 0.070000 ; gamma = 1.000000 ; eta = 0.130000 (100000 loops, 20, 10000)
 *********  Init *********  
GSL_RNG_SEED=42073
 *********  RUN! *********  
 run with alpha = 30.000000 ; omega = 0.070000 ; gamma = 1.000000 ; eta = 0.140000 (100000 loops, 20, 10000)
 *********  Init *********  
GSL_RNG_SEED=42073
 *********  RUN! *********  
 run with alpha = 30.000000 ; omega = 0.070000 ; gamma = 1.000000 ; eta = 0.150000 (100000 loops, 20, 10000)
 *********  Init *********  
GSL_RNG_SEED=42073
 *********  RUN! *********  
 run with alpha = 30.000000 ; omega = 0.070000 ; gamma = 1.000000 ; eta = 0.160000 (100000 loops, 20, 10000)
 *********  Init *********  
GSL_RNG_SEED=42073
 *********  RUN! *********  
 run with alpha = 30.000000 ; omega = 0.070000 ; gamma = 1.000000 ; eta = 0.170000 (100000 loops, 20, 10000)
 *********  Init *********  
GSL_RNG_SEED=42073
 *********  RUN! *********  
 run with alpha = 30.000000 ; omega = 0.070000 ; gamma = 1.000000 ; eta = 0.180000 (100000 loops, 20, 10000)
 *********  Init *********  
GSL_RNG_SEED=42073
 *********  RUN! *********  
 run with alpha = 30.000000 ; omega = 0.070000 ; gamma = 1.000000 ; eta = 0.190000 (100000 loops, 20, 10000)
 *********  Init *********  
GSL_RNG_SEED=42073
 *********  RUN! *********  
 run with alpha = 30.000000 ; omega = 0.070000 ; gamma = 1.000000 ; eta = 0.200000 (100000 loops, 20, 10000)
 *********  Init *********  
GSL_RNG_SEED=42073
 *********  RUN! *********  
 run with alpha = 30.000000 ; omega = 0.070000 ; gamma = 1.000000 ; eta = 0.210000 (100000 loops, 20, 10000)
 *********  Init *********  
GSL_RNG_SEED=42073
 *********  RUN! *********  
 run with alpha = 30.000000 ; omega = 0.070000 ; gamma = 1.000000 ; eta = 0.220000 (100000 loops, 20, 10000)
 *********  Init *********  
GSL_RNG_SEED=42073
 *********  RUN! *********  
 run with alpha = 30.000000 ; omega = 0.070000 ; gamma = 1.000000 ; eta = 0.230000 (100000 loops, 20, 10000)
 *********  Init *********  
GSL_RNG_SEED=42073
 *********  RUN! *********  
 run with alpha = 30.000000 ; omega = 0.070000 ; gamma = 1.000000 ; eta = 0.240000 (100000 loops, 20, 10000)
 *********  Init *********  
GSL_RNG_SEED=42073
 *********  RUN! *********  
 run with alpha = 30.000000 ; omega = 0.070000 ; gamma = 1.000000 ; eta = 0.250000 (100000 loops, 20, 10000)
 *********  Init *********  
GSL_RNG_SEED=42073
 *********  RUN! *********  
 run with alpha = 30.000000 ; omega = 0.070000 ; gamma = 1.000000 ; eta = 0.260000 (100000 loops, 20, 10000)
 *********  Init *********  
GSL_RNG_SEED=42073
 *********  RUN! *********  
 run with alpha = 30.000000 ; omega = 0.070000 ; gamma = 1.000000 ; eta = 0.270000 (100000 loops, 20, 10000)
 *********  Init *********  
GSL_RNG_SEED=42073
 *********  RUN! *********  
 run with alpha = 30.000000 ; omega = 0.070000 ; gamma = 1.000000 ; eta = 0.280000 (100000 loops, 20, 10000)
 *********  Init *********  
GSL_RNG_SEED=42073
 *********  RUN! *********  
 run with alpha = 30.000000 ; omega = 0.070000 ; gamma = 1.000000 ; eta = 0.290000 (100000 loops, 20, 10000)
 *********  Init *********  
GSL_RNG_SEED=42073
 *********  RUN! *********  
 run with alpha = 30.000000 ; omega = 0.070000 ; gamma = 1.000000 ; eta = 0.300000 (100000 loops, 20, 10000)
 *********  Init *********  
GSL_RNG_SEED=42073
 *********  RUN! *********  
 run with alpha = 30.000000 ; omega = 0.070000 ; gamma = 1.000000 ; eta = 0.310000 (100000 loops, 20, 10000)
 *********  Init *********  
GSL_RNG_SEED=42073
 *********  RUN! *********  
 run with alpha = 30.000000 ; omega = 0.070000 ; gamma = 1.000000 ; eta = 0.320000 (100000 loops, 20, 10000)
 *********  Init *********  
GSL_RNG_SEED=42073
 *********  RUN! *********  
 run with alpha = 30.000000 ; omega = 0.070000 ; gamma = 1.000000 ; eta = 0.330000 (100000 loops, 20, 10000)
 *********  Init *********  
GSL_RNG_SEED=42073
 *********  RUN! *********  
 run with alpha = 30.000000 ; omega = 0.070000 ; gamma = 1.000000 ; eta = 0.340000 (100000 loops, 20, 10000)
 *********  Init *********  
GSL_RNG_SEED=42073
 *********  RUN! *********  
 run with alpha = 30.000000 ; omega = 0.070000 ; gamma = 1.000000 ; eta = 0.350000 (100000 loops, 20, 10000)
 *********  Init *********  
GSL_RNG_SEED=42073
 *********  RUN! *********  
 run with alpha = 30.000000 ; omega = 0.070000 ; gamma = 1.000000 ; eta = 0.360000 (100000 loops, 20, 10000)
 *********  Init *********  
GSL_RNG_SEED=42073
 *********  RUN! *********  
 run with alpha = 30.000000 ; omega = 0.070000 ; gamma = 1.000000 ; eta = 0.370000 (100000 loops, 20, 10000)
 *********  Init *********  
GSL_RNG_SEED=42073
 *********  RUN! *********  
 run with alpha = 30.000000 ; omega = 0.070000 ; gamma = 1.000000 ; eta = 0.380000 (100000 loops, 20, 10000)
 *********  Init *********  
GSL_RNG_SEED=42073
 *********  RUN! *********  
 run with alpha = 30.000000 ; omega = 0.070000 ; gamma = 1.000000 ; eta = 0.390000 (100000 loops, 20, 10000)
 *********  Init *********  
GSL_RNG_SEED=42073
 *********  RUN! *********  
 run with alpha = 30.000000 ; omega = 0.070000 ; gamma = 1.000000 ; eta = 0.400000 (100000 loops, 20, 10000)
 *********  Init *********  
GSL_RNG_SEED=42073
 *********  RUN! *********  
 run with alpha = 30.000000 ; omega = 0.070000 ; gamma = 1.000000 ; eta = 0.410000 (100000 loops, 20, 10000)
 *********  Init *********  
GSL_RNG_SEED=42073
 *********  RUN! *********  
 run with alpha = 30.000000 ; omega = 0.070000 ; gamma = 1.000000 ; eta = 0.420000 (100000 loops, 20, 10000)
 *********  Init *********  
GSL_RNG_SEED=42073
 *********  RUN! *********  
 run with alpha = 30.000000 ; omega = 0.070000 ; gamma = 1.000000 ; eta = 0.430000 (100000 loops, 20, 10000)
 *********  Init *********  
GSL_RNG_SEED=42073
 *********  RUN! *********  
 run with alpha = 30.000000 ; omega = 0.070000 ; gamma = 1.000000 ; eta = 0.440000 (100000 loops, 20, 10000)
 *********  Init *********  
GSL_RNG_SEED=42073
 *********  RUN! *********  
 run with alpha = 30.000000 ; omega = 0.070000 ; gamma = 1.000000 ; eta = 0.450000 (100000 loops, 20, 10000)
 *********  Init *********  
GSL_RNG_SEED=42073
 *********  RUN! *********  
 run with alpha = 30.000000 ; omega = 0.070000 ; gamma = 1.000000 ; eta = 0.460000 (100000 loops, 20, 10000)
 *********  Init *********  
GSL_RNG_SEED=42073
 *********  RUN! *********  
 run with alpha = 30.000000 ; omega = 0.070000 ; gamma = 1.000000 ; eta = 0.470000 (100000 loops, 20, 10000)
 *********  Init *********  
GSL_RNG_SEED=42073
 *********  RUN! *********  
 run with alpha = 30.000000 ; omega = 0.070000 ; gamma = 1.000000 ; eta = 0.480000 (100000 loops, 20, 10000)
 *********  Init *********  
GSL_RNG_SEED=42073
 *********  RUN! *********  
 run with alpha = 30.000000 ; omega = 0.070000 ; gamma = 1.000000 ; eta = 0.490000 (100000 loops, 20, 10000)
 *********  Init *********  
GSL_RNG_SEED=42073
 *********  RUN! *********  
 run with alpha = 30.000000 ; omega = 0.070000 ; gamma = 1.000000 ; eta = 0.500000 (100000 loops, 20, 10000)
 *********  Init *********  
GSL_RNG_SEED=42073
 *********  RUN! *********  
 run with alpha = 30.000000 ; omega = 0.000000 ; gamma = 1.000000 ; eta = 0.200000 (100000 loops, 20, 10000)
 *********  Init *********  
GSL_RNG_SEED=42073
 *********  RUN! *********  
 run with alpha = 30.000000 ; omega = 0.010000 ; gamma = 1.000000 ; eta = 0.200000 (100000 loops, 20, 10000)
 *********  Init *********  
GSL_RNG_SEED=42073
 *********  RUN! *********  
 run with alpha = 30.000000 ; omega = 0.020000 ; gamma = 1.000000 ; eta = 0.200000 (100000 loops, 20, 10000)
 *********  Init *********  
GSL_RNG_SEED=42073
 *********  RUN! *********  
 run with alpha = 30.000000 ; omega = 0.030000 ; gamma = 1.000000 ; eta = 0.200000 (100000 loops, 20, 10000)
 *********  Init *********  
GSL_RNG_SEED=42073
 *********  RUN! *********  
 run with alpha = 30.000000 ; omega = 0.040000 ; gamma = 1.000000 ; eta = 0.200000 (100000 loops, 20, 10000)
 *********  Init *********  
GSL_RNG_SEED=42073
 *********  RUN! *********  
 run with alpha = 30.000000 ; omega = 0.050000 ; gamma = 1.000000 ; eta = 0.200000 (100000 loops, 20, 10000)
 *********  Init *********  
GSL_RNG_SEED=42073
 *********  RUN! *********  
 run with alpha = 30.000000 ; omega = 0.060000 ; gamma = 1.000000 ; eta = 0.200000 (100000 loops, 20, 10000)
 *********  Init *********  
GSL_RNG_SEED=42073
 *********  RUN! *********  
 run with alpha = 30.000000 ; omega = 0.070000 ; gamma = 1.000000 ; eta = 0.200000 (100000 loops, 20, 10000)
 *********  Init *********  
GSL_RNG_SEED=42073
 *********  RUN! *********  
 run with alpha = 30.000000 ; omega = 0.080000 ; gamma = 1.000000 ; eta = 0.200000 (100000 loops, 20, 10000)
 *********  Init *********  
GSL_RNG_SEED=42073
 *********  RUN! *********  
 run with alpha = 30.000000 ; omega = 0.090000 ; gamma = 1.000000 ; eta = 0.200000 (100000 loops, 20, 10000)
 *********  Init *********  
GSL_RNG_SEED=42073
 *********  RUN! *********  
 run with alpha = 30.000000 ; omega = 0.100000 ; gamma = 1.000000 ; eta = 0.200000 (100000 loops, 20, 10000)
 *********  Init *********  
GSL_RNG_SEED=42073
 *********  RUN! *********  
 run with alpha = 30.000000 ; omega = 0.110000 ; gamma = 1.000000 ; eta = 0.200000 (100000 loops, 20, 10000)
 *********  Init *********  
GSL_RNG_SEED=42073
 *********  RUN! *********  
 run with alpha = 30.000000 ; omega = 0.120000 ; gamma = 1.000000 ; eta = 0.200000 (100000 loops, 20, 10000)
 *********  Init *********  
GSL_RNG_SEED=42073
 *********  RUN! *********  
 run with alpha = 30.000000 ; omega = 0.130000 ; gamma = 1.000000 ; eta = 0.200000 (100000 loops, 20, 10000)
 *********  Init *********  
GSL_RNG_SEED=42073
 *********  RUN! *********  
 run with alpha = 30.000000 ; omega = 0.140000 ; gamma = 1.000000 ; eta = 0.200000 (100000 loops, 20, 10000)
 *********  Init *********  
GSL_RNG_SEED=42073
 *********  RUN! *********  

## Best Fit : 

```
     Gamma Omega Alpha Eta   Length  MaxAway Intersects Redeparts         qL
3053     1  0.07    30 0.2 109.0678 23.15209   0.189227   0.13827 0.01769481
            qM         qI         qR         qT
3053 0.0150974 0.06331169 0.04188312 0.03449675
```
The variables q[L,M,I,R] give the respective quantiles for Length, MaxAway, Intersects and Redeparts.

The variables qT gives the average quantile.


## Fits with qT<0.07 

In order to check that the best fit is not a peculiar point, we show all combinations for which qT < 0.07

```

     Gamma Omega Alpha  Eta   Length  MaxAway Intersects Redeparts         qL
1934   0.8  0.07    30 0.25 120.3157 24.64490  0.1763490 0.1697972 0.06672078
2493   0.9  0.07    30 0.20 106.7304 23.18055  0.1649982 0.2014622 0.01217532
3045   1.0  0.07    25 0.20 112.2967 23.47995  0.2069530 0.1445516 0.02905844
3053   1.0  0.07    30 0.20 109.0678 23.15209  0.1892270 0.1382700 0.01769481
4181   1.2  0.07    35 0.20 110.4792 27.77261  0.1737675 0.1407206 0.02142857
4277   1.2  0.09    25 0.20 110.6016 21.47902  0.2095936 0.1728932 0.02224026
4797   1.3  0.08    35 0.20 108.0654 24.43073  0.1933003 0.1608860 0.01444805
4853   1.3  0.09    35 0.20 107.9349 26.29172  0.1964997 0.1276662 0.01412338
5405   1.4  0.09    30 0.20 110.8849 24.56493  0.1994103 0.1425561 0.02337662
             qM         qI         qR         qT
1934 0.03522727 0.02694805 0.09788961 0.05669643
2493 0.01558442 0.01185065 0.16038961 0.05000000
3045 0.01801948 0.13603896 0.05194805 0.05876623
3053 0.01509740 0.06331169 0.04188312 0.03449675
4181 0.12500000 0.02224026 0.04529221 0.05349026
4277 0.00275974 0.14805195 0.10357143 0.06915584
4797 0.03051948 0.07857143 0.08198052 0.05137987
4853 0.08035714 0.09009740 0.02678571 0.05284091
5405 0.03360390 0.10275974 0.04902597 0.05219156
```

## Figures for each rating


![]( /home/jack/01-work/12-CPF/Review/SI3/03/03-fig/Fits-qT.pdf ){ width=140% } 
 \begin{center} \textbf{Fig SI-III-1} : Average ratings for each parameter, when others are kept constant.
 \end{center}\newpage


![]( /home/jack/01-work/12-CPF/Review/SI3/03/03-fig/Fits-qL.pdf ){ width=100% } 
 \begin{center} \textbf{Fig SI-III-2} : Ratings for loop length for each parameter, when others are kept constant.
 \end{center}\newpage


![]( /home/jack/01-work/12-CPF/Review/SI3/03/03-fig/Fits-qM.pdf ){ width=100% } 
 \begin{center} \textbf{Fig SI-III-3} : Ratings for loop extension for each parameter, when others are kept constant.
 \end{center}\newpage


![]( /home/jack/01-work/12-CPF/Review/SI3/03/03-fig/Fits-qI.pdf ){ width=100% } 
 \begin{center} \textbf{Fig SI-III-4} : Ratings for intersects for each parameter, when others are kept constant.
 \end{center}\newpage


![]( /home/jack/01-work/12-CPF/Review/SI3/03/03-fig/Fits-qR.pdf ){ width=100% } 
 \begin{center} \textbf{Fig SI-III-5} : Ratings for redepartures for each parameter, when others are kept constant.
 \end{center}\newpage

distribRho
tabInterecdfDatatraj

## Predictions for $\alpha \in (0,10,20,30,50,100)$
 
 

### Predictions for $\alpha = 10$
 


![]( /home/jack/01-work/12-CPF/Review/SI3/03/03-fig/1.000000-0.070000-10.000000-0.200000.pdf ){ width=80% }


![]( /home/jack/01-work/12-CPF/Review/SI3/03/03-fig/1.000000-0.070000-10.000000-0.200000-trajs.pdf ){ width=60% }

  \textbf{Fig SI-III-6} : Predictions for $\alpha=10$.

\newpage
### Predictions for $\alpha = 20$
 


![]( /home/jack/01-work/12-CPF/Review/SI3/03/03-fig/1.000000-0.070000-20.000000-0.200000.pdf ){ width=80% }


![]( /home/jack/01-work/12-CPF/Review/SI3/03/03-fig/1.000000-0.070000-20.000000-0.200000-trajs.pdf ){ width=60% }

  \textbf{Fig SI-III-7} : Predictions for $\alpha=20$.

\newpage
### Predictions for $\alpha = 30$ (in the main text)
 


![]( /home/jack/01-work/12-CPF/Review/SI3/03/03-fig/1.000000-0.070000-30.000000-0.200000.pdf ){ width=80% }


![]( /home/jack/01-work/12-CPF/Review/SI3/03/03-fig/1.000000-0.070000-30.000000-0.200000-trajs.pdf ){ width=60% }

  \textbf{Fig SI-III-8} : Predictions for $\alpha=30$.

\newpage
### Predictions for $\alpha = 50$
 


![]( /home/jack/01-work/12-CPF/Review/SI3/03/03-fig/1.000000-0.070000-50.000000-0.200000.pdf ){ width=80% }


![]( /home/jack/01-work/12-CPF/Review/SI3/03/03-fig/1.000000-0.070000-50.000000-0.200000-trajs.pdf ){ width=60% }

  \textbf{Fig SI-III-9} : Predictions for $\alpha=50$.

\newpage
### Predictions for $\alpha = 75$
 


![]( /home/jack/01-work/12-CPF/Review/SI3/03/03-fig/1.000000-0.070000-75.000000-0.200000.pdf ){ width=80% }


![]( /home/jack/01-work/12-CPF/Review/SI3/03/03-fig/1.000000-0.070000-75.000000-0.200000-trajs.pdf ){ width=60% }

  \textbf{Fig SI-III-10} : Predictions for $\alpha=75$.

\newpage
### Predictions for $\alpha = 100$
 


![]( /home/jack/01-work/12-CPF/Review/SI3/03/03-fig/1.000000-0.070000-100.000000-0.200000.pdf ){ width=80% }


![]( /home/jack/01-work/12-CPF/Review/SI3/03/03-fig/1.000000-0.070000-100.000000-0.200000-trajs.pdf ){ width=60% }

  \textbf{Fig SI-III-11} : Predictions for $\alpha=100$.

\newpage
### Predictions for $\alpha = 150$
 


![]( /home/jack/01-work/12-CPF/Review/SI3/03/03-fig/1.000000-0.070000-150.000000-0.200000.pdf ){ width=80% }


![]( /home/jack/01-work/12-CPF/Review/SI3/03/03-fig/1.000000-0.070000-150.000000-0.200000-trajs.pdf ){ width=60% }

  \textbf{Fig SI-III-12} : Predictions for $\alpha=150$.

\newpage
### Predictions for $\alpha = 200$
 


![]( /home/jack/01-work/12-CPF/Review/SI3/03/03-fig/1.000000-0.070000-200.000000-0.200000.pdf ){ width=80% }


![]( /home/jack/01-work/12-CPF/Review/SI3/03/03-fig/1.000000-0.070000-200.000000-0.200000-trajs.pdf ){ width=60% }

  \textbf{Fig SI-III-13} : Predictions for $\alpha=200$.

\newpagemsdEtas
msdAlphas
msdOmegas

### Sensitivity of MSD to parameters (see Main Text)
 


![]( /home/jack/01-work/12-CPF/Review/SI3/03/03-fig/MSD_.pdf ){ width=70% }

  \textbf{Fig SI-III-14} : Sensitivity of MSD ($m^2$) to $\alpha$, $\eta$ and $\Omega$.

\newpageMon Dec 19 04:44:45 2022
> setwd(MainDir)
> cat("\n\n")


> 
> 
> ## 04 Flower statistics
> setwd(paste(MainDir,"/04",sep="")) ; source("00-Do.R")
/home/jack/01-work/12-CPF/Review/SI3/04


# First Hitting locations for bumblebee

Tue Dec 20 17:27:49 2022


![]( /home/jack/01-work/12-CPF/Review/SI3/04/03-fig/CPF-nontransparent.pdf ){ width=100% } 
 \begin{center} \textbf{Fig SI-IV-1} : Locations (distance from nest) of first hit flower for CPF-PTW, depending on flower density (survival function, see main text).
 \end{center}\newpage


![]( /home/jack/01-work/12-CPF/Review/SI3/04/03-fig/PTW-nontransparent.pdf ){ width=100% } 
 \begin{center} \textbf{Fig SI-IV-2} : Location (distance from nest) of first hit flower for PTW.
 \end{center}\newpage

Tue Dec 20 17:27:49 2022
Warning messages:
1: In xy.coords(x, y, xlabel, ylabel, log) :
  34 y values <= 0 omitted from logarithmic plot
2: In xy.coords(x, y, xlabel, ylabel, log) :
  34 y values <= 0 omitted from logarithmic plot
> setwd(MainDir)
> cat("\n\n")


> 
> 
> ## 05 Flower statistics
> setwd(paste(MainDir,"/05",sep="")) ; source("00-Do.R")
/home/jack/01-work/12-CPF/Review/SI3/05


# Hitting statistics for flowers

Size: 0.1
Density: 2e-06
2112100100
25516700200
Tue Dec 20 17:30:01 2022
Density: 4e-06
2220301000
22647303101000
Tue Dec 20 17:32:13 2022
Density: 8e-06
3344772413
180182322259271133411115
Tue Dec 20 17:34:43 2022
Density: 1.6e-05
63510454446
995241082333611459959351
Tue Dec 20 17:37:25 2022
Density: 3.2e-05
17121281061161110
546453142473234220411545230114
Tue Dec 20 17:40:41 2022
Density: 6.4e-05
14162519231817142120
679337283855410718943722931386
Tue Dec 20 17:45:04 2022
Density: 0.000128
31243740373529393939
953951869696329710963715645601
Tue Dec 20 17:51:40 2022
Density: 0.000256
66565055503564546763
809993984874996996950962933815
Tue Dec 20 18:02:48 2022
Density: 0.000512
103787075889862869778
931999999996100097910001000956999
Tue Dec 20 18:23:01 2022
Density: 0.001024
10794110102117103118104110101
1000100010001000100010001000100010001000
Tue Dec 20 18:48:01 2022
Density: 0.002048
128138134143141129131127128132
1000100010001000100010001000100010001000
Tue Dec 20 19:12:59 2022
Density: 0.004096
153153112167147139125142160140
1000100010001000100010001000100010001000
Tue Dec 20 19:37:35 2022
Density: 0.008192
131121145114132111132138132133
1000100010001000100010001000100010001000
Tue Dec 20 20:01:45 2022
Density: 0.016384
94104104977311984120103101
1000100010001000100010001000100010001000
Tue Dec 20 20:24:57 2022
Density: 0.032768
37707169657858414474
1000100010001000100010001000100010001000
Tue Dec 20 20:46:51 2022
Density: 0.065536
35231216173626152436
1000100010001000100010001000100010001000
Tue Dec 20 21:07:02 2022
Size: 0.3
Density: 2e-06
3121020101
1152349020101
Tue Dec 20 21:09:14 2022
Density: 4e-06
0043111102
008430238630634
Tue Dec 20 21:11:26 2022
Density: 8e-06
3444442315
321226958331093177144
Tue Dec 20 21:13:53 2022
Density: 1.6e-05
155551096898
48558185898112535983843166981
Tue Dec 20 21:16:35 2022
Density: 3.2e-05
1012171215157111311
45569890937340386794824195886
Tue Dec 20 21:19:50 2022
Density: 6.4e-05
17242217172222192114
995996815996627930524648974886
Tue Dec 20 21:24:12 2022
Density: 0.000128
38312640373433272929
74810001000999752937100010009991000
Tue Dec 20 21:30:47 2022
Density: 0.000256
47514234404849423949
1000100010001000100010001000100010001000
Tue Dec 20 21:41:47 2022
Density: 0.000512
56605660665849586163
1000100010001000100010001000100010001000
Tue Dec 20 22:01:30 2022
Density: 0.001024
72575170717877496957
1000100010001000100010001000100010001000
Tue Dec 20 22:25:32 2022
Density: 0.002048
63668354716043665864
1000100010001000100010001000100010001000
Tue Dec 20 22:48:35 2022
Density: 0.004096
32644136553835474828
1000100010001000100010001000100010001000
Tue Dec 20 23:09:30 2022
Density: 0.008192
17353636243438403323
1000100010001000100010001000100010001000
Tue Dec 20 23:27:50 2022
Density: 0.016384
16661261811171022
1000100010001000100010001000100010001000
Tue Dec 20 23:41:58 2022
Density: 0.032768
869107131210137
1000100010001000100010001000100010001000
Tue Dec 20 23:53:06 2022
Density: 0.065536
6478977576
1000100010001000100010001000100010001000
Wed Dec 21 00:03:18 2022
Size: 0.5
Density: 2e-06
2202222110
116003912893110
Wed Dec 21 00:05:30 2022
Density: 4e-06
1342053314
24882290615919322132
Wed Dec 21 00:07:41 2022
Density: 8e-06
4554136334
66246840288643789746542
Wed Dec 21 00:10:08 2022
Density: 1.6e-05
71010310105678
3755878356878592112423171220
Wed Dec 21 00:12:51 2022
Density: 3.2e-05
812111217101112189
354947970880478615374544399982
Wed Dec 21 00:16:05 2022
Density: 6.4e-05
21281923212218232522
9778419787559989108946528721000
Wed Dec 21 00:20:27 2022
Density: 0.000128
30372823302821253522
9579991000100010001000100010009691000
Wed Dec 21 00:27:00 2022
Density: 0.000256
39384239463954434242
10001000997100010001000997100010001000
Wed Dec 21 00:37:55 2022
Density: 0.000512
47443853524447584346
1000100010001000100010001000100010001000
Wed Dec 21 00:57:13 2022
Density: 0.001024
39434937585033434841
1000100010001000100010001000100010001000
Wed Dec 21 01:19:30 2022
Density: 0.002048
40282532393741413035
1000100010001000100010001000100010001000
Wed Dec 21 01:39:29 2022
Density: 0.004096
25142219122728211118
1000100010001000100010001000100010001000
Wed Dec 21 01:55:58 2022
Density: 0.008192
1010132069137129
1000100010001000100010001000100010001000
Wed Dec 21 02:07:31 2022
Density: 0.016384
96987791788
1000100010001000100010001000100010001000
Wed Dec 21 02:16:05 2022
Density: 0.032768
79575657810
1000100010001000100010001000100010001000
Wed Dec 21 02:23:21 2022
Density: 0.065536
5886777676
1000100010001000100010001000100010001000
Wed Dec 21 02:31:34 2022
Size: 0.7
Density: 2e-06
1100111031
211290051660268
Wed Dec 21 02:33:45 2022
Density: 4e-06
0012324202
00391041255190824
Wed Dec 21 02:35:57 2022
Density: 8e-06
5483654436
956904667848100074332888308
Wed Dec 21 02:38:22 2022
Density: 1.6e-05
5511987107117
16615708125440205805871948999
Wed Dec 21 02:41:04 2022
Density: 3.2e-05
1711111110147121111
553984990100095447810007267201000
Wed Dec 21 02:44:19 2022
Density: 6.4e-05
24161622221512182018
69899498393889473483010001000971
Wed Dec 21 02:48:40 2022
Density: 0.000128
30322314232434173026
99910001000100010001000996100010001000
Wed Dec 21 02:55:09 2022
Density: 0.000256
33373534393138343627
1000100010001000100010001000100010001000
Wed Dec 21 03:05:48 2022
Density: 0.000512
33293940333726273727
1000100010001000100010001000100010001000
Wed Dec 21 03:24:04 2022
Density: 0.001024
15243114322239222932
1000100010001000100010001000100010001000
Wed Dec 21 03:43:35 2022
Density: 0.002048
15243123202132191515
1000100010001000100010001000100010001000
Wed Dec 21 04:00:27 2022
Density: 0.004096
141114810412101222
1000100010001000100010001000100010001000
Wed Dec 21 04:12:34 2022
Density: 0.008192
101310678115104
1000100010001000100010001000100010001000
Wed Dec 21 04:21:12 2022
Density: 0.016384
4568678679
1000100010001000100010001000100010001000
Wed Dec 21 04:27:37 2022
Density: 0.032768
7768576775
1000100010001000100010001000100010001000
Wed Dec 21 04:33:49 2022
Density: 0.065536
5679767658
1000100010001000100010001000100010001000
Wed Dec 21 04:41:11 2022
Size: 0.9
Density: 2e-06
0200412011
01490014022045530
Wed Dec 21 04:43:22 2022
Density: 4e-06
3534321321
18188293101652785514128
Wed Dec 21 04:45:34 2022
Density: 8e-06
4454326334
75153772944731458471128214
Wed Dec 21 04:47:59 2022
Density: 1.6e-05
76107778785
5387324823848997928883538981
Wed Dec 21 04:50:41 2022
Density: 3.2e-05
1413119131488147
2598259009768309519919965731000
Wed Dec 21 04:53:55 2022
Density: 6.4e-05
29152119152423232222
1000990981996100010001000701969689
Wed Dec 21 04:58:15 2022
Density: 0.000128
26312631251929262219
1000958100099910001000996100010001000
Wed Dec 21 05:04:37 2022
Density: 0.000256
27283026361923362726
1000100010001000100010001000100010001000
Wed Dec 21 05:14:44 2022
Density: 0.000512
28343020282840372324
1000100010001000100010001000100010001000
Wed Dec 21 05:31:45 2022
Density: 0.001024
20262431251813161924
1000100010001000100010001000100010001000
Wed Dec 21 05:49:58 2022
Density: 0.002048
9171715121314141913
1000100010001000100010001000100010001000
Wed Dec 21 06:04:02 2022
Density: 0.004096
1081267778611
1000100010001000100010001000100010001000
Wed Dec 21 06:13:10 2022
Density: 0.008192
8569594986
1000100010001000100010001000100010001000
Wed Dec 21 06:20:01 2022
Density: 0.016384
5656548758
1000100010001000100010001000100010001000
Wed Dec 21 06:25:12 2022
Density: 0.032768
5656679667
1000100010001000100010001000100010001000
Wed Dec 21 06:30:44 2022
Density: 0.065536
7866466876
1000100010001000100010001000100010001000
Wed Dec 21 06:37:13 2022


![]( /home/jack/01-work/12-CPF/Review/SI3/05/03-fig/Different_flower.pdf ){ width=100% } 
 \begin{center} \textbf{Fig SI-V-1} : Number of disctinct flower visited, depending on density, for CPF-PTW (see main text).
 \end{center}\newpage


![]( /home/jack/01-work/12-CPF/Review/SI3/05/03-fig/Total_flower.pdf ){ width=100% } 
 \begin{center} \textbf{Fig SI-V-2} : Number of total flower found (see main text).
 \end{center}\newpage

Wed Dec 21 06:37:13 2022
> setwd(MainDir)
> cat("\n\n")


> 
> 
> ## Include graphics of all tracks
> setwd(paste(MainDir,"/01",sep=""))
> CURDIR = getwd()
> figNumber=1
> SevillaLoopsData = read.csv(loopDataFile)
> 
> #SevillaLoopsData$idTrack = paste(SevillaLoopsData$beeId,"-",SevillaLoopsData$Track,sep="");
> #idTracksList = unique(SevillaLoopsData$idTrack);
> 
> cat("# Individual tracks\n\n")
# Individual tracks

> 
> cat("Here, we report the tracks used for the calibration.\n\n")
Here, we report the tracks used for the calibration.

> 
> cat("For each recording session, we first report the whole track, separating loops by color.\n\n")
For each recording session, we first report the whole track, separating loops by color.

> 
> cat("Then, we report each loop separately.\n\n")
Then, we report each loop separately.

> 
> cat("For some loops, black line reports the original data, and the red line reports the loop we actually used, after summarizing all the points detected in an area within 6 m of an artificial flower as a single point at the location of the flower.\n\n")
For some loops, black line reports the original data, and the red line reports the loop we actually used, after summarizing all the points detected in an area within 6 m of an artificial flower as a single point at the location of the flower.

> 
> cat("List of Track Ids:\n\n")
List of Track Ids:

> 
> cat("```\n") ; print(idTracksList) ; cat("```\n \\newpage\n\n")
```
 [1] "JR-1" "JR-2" "JR-3" "JS-1" "JS-2" "JS-3" "GH-1" "GE-1" "GE-2" "JS-4"
[11] "JP-2" "GH-3" "JT-1" "JT-2" "JT-3" "KC-2" "JP-3" "JP-4" "JP-5" "KH-1"
[21] "GF-1" "GE-3" "GS-2" "KG-1" "JN-4" "JU-1" "LL-1" "LE-1" "GX-1" "KO-1"
[31] "KH-2" "JY-1"
```
 \newpage

> 
> cat("\\newpage\n\n")
\newpage

> 
> for (idt in idTracksList) ## defined in 01
+ {
+ 	pdfname = paste("02-fig/",idt,".pdf",sep="")
+ 	cat("\n\n![](",paste(CURDIR,"/",pdfname,sep=""),"){ width=100% }\ ");
+ 
+ 	cat("\n \\begin{center} \\textbf{Fig SI-V-",figNumber,"} : Tracks of bee ",idt,"\n \\end{center}",sep=""); 
+ 	cat("\\newpage\n\n")
+ 
+ 	thisTrack = subset(SevillaLoopsData,idTrack==idt);
+ 	thisTrackLoops = unique(thisTrack$loopId)
+ 
+ 
+ 	for (nextLoop in thisTrackLoops)
+ 	{
+ 		thisLoop = subset(thisTrack,loopId==nextLoop)
+ 
+ 		pdfname = paste("02-fig/loop",sprintf("%08d",nextLoop),".pdf",sep="") 
+ 		cat("\n\n![](",paste(CURDIR,"/",pdfname,sep=""),"){ width=100% }\ ");
+ 		cat("\n \\begin{center} \\textbf{Fig SI-V-",figNumber,".",thisLoop$loopRankInTrack[1],"} : Loop ",nextLoop," --- loop ",thisLoop$loopRankInTrack[1]," of bee ",idt,"\n \\end{center}",sep="");
+ 
+ 		cat("\\newpage\n\n")
+ 
+ 	}
+ 	figNumber=figNumber+1
+ }


![]( /home/jack/01-work/12-CPF/Review/SI3/01/02-fig/JR-1.pdf ){ width=100% } 
 \begin{center} \textbf{Fig SI-V-1} : Tracks of bee JR-1
 \end{center}\newpage


![]( /home/jack/01-work/12-CPF/Review/SI3/01/02-fig/loop00000001.pdf ){ width=100% } 
 \begin{center} \textbf{Fig SI-V-1.1} : Loop 1 --- loop 1 of bee JR-1
 \end{center}\newpage


![]( /home/jack/01-work/12-CPF/Review/SI3/01/02-fig/loop00000002.pdf ){ width=100% } 
 \begin{center} \textbf{Fig SI-V-1.2} : Loop 2 --- loop 2 of bee JR-1
 \end{center}\newpage


![]( /home/jack/01-work/12-CPF/Review/SI3/01/02-fig/loop00000003.pdf ){ width=100% } 
 \begin{center} \textbf{Fig SI-V-1.3} : Loop 3 --- loop 3 of bee JR-1
 \end{center}\newpage


![]( /home/jack/01-work/12-CPF/Review/SI3/01/02-fig/loop00000004.pdf ){ width=100% } 
 \begin{center} \textbf{Fig SI-V-1.4} : Loop 4 --- loop 4 of bee JR-1
 \end{center}\newpage


![]( /home/jack/01-work/12-CPF/Review/SI3/01/02-fig/loop00000005.pdf ){ width=100% } 
 \begin{center} \textbf{Fig SI-V-1.5} : Loop 5 --- loop 5 of bee JR-1
 \end{center}\newpage


![]( /home/jack/01-work/12-CPF/Review/SI3/01/02-fig/JR-2.pdf ){ width=100% } 
 \begin{center} \textbf{Fig SI-V-2} : Tracks of bee JR-2
 \end{center}\newpage


![]( /home/jack/01-work/12-CPF/Review/SI3/01/02-fig/loop00000006.pdf ){ width=100% } 
 \begin{center} \textbf{Fig SI-V-2.1} : Loop 6 --- loop 1 of bee JR-2
 \end{center}\newpage


![]( /home/jack/01-work/12-CPF/Review/SI3/01/02-fig/loop00000007.pdf ){ width=100% } 
 \begin{center} \textbf{Fig SI-V-2.2} : Loop 7 --- loop 2 of bee JR-2
 \end{center}\newpage


![]( /home/jack/01-work/12-CPF/Review/SI3/01/02-fig/loop00000008.pdf ){ width=100% } 
 \begin{center} \textbf{Fig SI-V-2.3} : Loop 8 --- loop 3 of bee JR-2
 \end{center}\newpage


![]( /home/jack/01-work/12-CPF/Review/SI3/01/02-fig/loop00000009.pdf ){ width=100% } 
 \begin{center} \textbf{Fig SI-V-2.4} : Loop 9 --- loop 4 of bee JR-2
 \end{center}\newpage


![]( /home/jack/01-work/12-CPF/Review/SI3/01/02-fig/JR-3.pdf ){ width=100% } 
 \begin{center} \textbf{Fig SI-V-3} : Tracks of bee JR-3
 \end{center}\newpage


![]( /home/jack/01-work/12-CPF/Review/SI3/01/02-fig/loop00000010.pdf ){ width=100% } 
 \begin{center} \textbf{Fig SI-V-3.1} : Loop 10 --- loop 1 of bee JR-3
 \end{center}\newpage


![]( /home/jack/01-work/12-CPF/Review/SI3/01/02-fig/loop00000011.pdf ){ width=100% } 
 \begin{center} \textbf{Fig SI-V-3.2} : Loop 11 --- loop 2 of bee JR-3
 \end{center}\newpage


![]( /home/jack/01-work/12-CPF/Review/SI3/01/02-fig/loop00000012.pdf ){ width=100% } 
 \begin{center} \textbf{Fig SI-V-3.3} : Loop 12 --- loop 3 of bee JR-3
 \end{center}\newpage


![]( /home/jack/01-work/12-CPF/Review/SI3/01/02-fig/loop00000013.pdf ){ width=100% } 
 \begin{center} \textbf{Fig SI-V-3.4} : Loop 13 --- loop 4 of bee JR-3
 \end{center}\newpage


![]( /home/jack/01-work/12-CPF/Review/SI3/01/02-fig/loop00000014.pdf ){ width=100% } 
 \begin{center} \textbf{Fig SI-V-3.5} : Loop 14 --- loop 5 of bee JR-3
 \end{center}\newpage


![]( /home/jack/01-work/12-CPF/Review/SI3/01/02-fig/loop00000015.pdf ){ width=100% } 
 \begin{center} \textbf{Fig SI-V-3.6} : Loop 15 --- loop 6 of bee JR-3
 \end{center}\newpage


![]( /home/jack/01-work/12-CPF/Review/SI3/01/02-fig/JS-1.pdf ){ width=100% } 
 \begin{center} \textbf{Fig SI-V-4} : Tracks of bee JS-1
 \end{center}\newpage


![]( /home/jack/01-work/12-CPF/Review/SI3/01/02-fig/loop00000016.pdf ){ width=100% } 
 \begin{center} \textbf{Fig SI-V-4.1} : Loop 16 --- loop 1 of bee JS-1
 \end{center}\newpage


![]( /home/jack/01-work/12-CPF/Review/SI3/01/02-fig/loop00000017.pdf ){ width=100% } 
 \begin{center} \textbf{Fig SI-V-4.2} : Loop 17 --- loop 2 of bee JS-1
 \end{center}\newpage


![]( /home/jack/01-work/12-CPF/Review/SI3/01/02-fig/loop00000018.pdf ){ width=100% } 
 \begin{center} \textbf{Fig SI-V-4.3} : Loop 18 --- loop 3 of bee JS-1
 \end{center}\newpage


![]( /home/jack/01-work/12-CPF/Review/SI3/01/02-fig/JS-2.pdf ){ width=100% } 
 \begin{center} \textbf{Fig SI-V-5} : Tracks of bee JS-2
 \end{center}\newpage


![]( /home/jack/01-work/12-CPF/Review/SI3/01/02-fig/loop00000019.pdf ){ width=100% } 
 \begin{center} \textbf{Fig SI-V-5.1} : Loop 19 --- loop 1 of bee JS-2
 \end{center}\newpage


![]( /home/jack/01-work/12-CPF/Review/SI3/01/02-fig/JS-3.pdf ){ width=100% } 
 \begin{center} \textbf{Fig SI-V-6} : Tracks of bee JS-3
 \end{center}\newpage


![]( /home/jack/01-work/12-CPF/Review/SI3/01/02-fig/loop00000020.pdf ){ width=100% } 
 \begin{center} \textbf{Fig SI-V-6.1} : Loop 20 --- loop 1 of bee JS-3
 \end{center}\newpage


![]( /home/jack/01-work/12-CPF/Review/SI3/01/02-fig/loop00000021.pdf ){ width=100% } 
 \begin{center} \textbf{Fig SI-V-6.2} : Loop 21 --- loop 2 of bee JS-3
 \end{center}\newpage


![]( /home/jack/01-work/12-CPF/Review/SI3/01/02-fig/loop00000022.pdf ){ width=100% } 
 \begin{center} \textbf{Fig SI-V-6.3} : Loop 22 --- loop 3 of bee JS-3
 \end{center}\newpage


![]( /home/jack/01-work/12-CPF/Review/SI3/01/02-fig/loop00000023.pdf ){ width=100% } 
 \begin{center} \textbf{Fig SI-V-6.4} : Loop 23 --- loop 4 of bee JS-3
 \end{center}\newpage


![]( /home/jack/01-work/12-CPF/Review/SI3/01/02-fig/loop00000024.pdf ){ width=100% } 
 \begin{center} \textbf{Fig SI-V-6.5} : Loop 24 --- loop 5 of bee JS-3
 \end{center}\newpage


![]( /home/jack/01-work/12-CPF/Review/SI3/01/02-fig/loop00000025.pdf ){ width=100% } 
 \begin{center} \textbf{Fig SI-V-6.6} : Loop 25 --- loop 6 of bee JS-3
 \end{center}\newpage


![]( /home/jack/01-work/12-CPF/Review/SI3/01/02-fig/GH-1.pdf ){ width=100% } 
 \begin{center} \textbf{Fig SI-V-7} : Tracks of bee GH-1
 \end{center}\newpage


![]( /home/jack/01-work/12-CPF/Review/SI3/01/02-fig/loop00000026.pdf ){ width=100% } 
 \begin{center} \textbf{Fig SI-V-7.1} : Loop 26 --- loop 1 of bee GH-1
 \end{center}\newpage


![]( /home/jack/01-work/12-CPF/Review/SI3/01/02-fig/loop00000027.pdf ){ width=100% } 
 \begin{center} \textbf{Fig SI-V-7.2} : Loop 27 --- loop 2 of bee GH-1
 \end{center}\newpage


![]( /home/jack/01-work/12-CPF/Review/SI3/01/02-fig/loop00000028.pdf ){ width=100% } 
 \begin{center} \textbf{Fig SI-V-7.3} : Loop 28 --- loop 3 of bee GH-1
 \end{center}\newpage


![]( /home/jack/01-work/12-CPF/Review/SI3/01/02-fig/loop00000029.pdf ){ width=100% } 
 \begin{center} \textbf{Fig SI-V-7.4} : Loop 29 --- loop 4 of bee GH-1
 \end{center}\newpage


![]( /home/jack/01-work/12-CPF/Review/SI3/01/02-fig/loop00000030.pdf ){ width=100% } 
 \begin{center} \textbf{Fig SI-V-7.5} : Loop 30 --- loop 5 of bee GH-1
 \end{center}\newpage


![]( /home/jack/01-work/12-CPF/Review/SI3/01/02-fig/loop00000031.pdf ){ width=100% } 
 \begin{center} \textbf{Fig SI-V-7.6} : Loop 31 --- loop 6 of bee GH-1
 \end{center}\newpage


![]( /home/jack/01-work/12-CPF/Review/SI3/01/02-fig/loop00000032.pdf ){ width=100% } 
 \begin{center} \textbf{Fig SI-V-7.7} : Loop 32 --- loop 7 of bee GH-1
 \end{center}\newpage


![]( /home/jack/01-work/12-CPF/Review/SI3/01/02-fig/loop00000033.pdf ){ width=100% } 
 \begin{center} \textbf{Fig SI-V-7.8} : Loop 33 --- loop 8 of bee GH-1
 \end{center}\newpage


![]( /home/jack/01-work/12-CPF/Review/SI3/01/02-fig/loop00000034.pdf ){ width=100% } 
 \begin{center} \textbf{Fig SI-V-7.9} : Loop 34 --- loop 9 of bee GH-1
 \end{center}\newpage


![]( /home/jack/01-work/12-CPF/Review/SI3/01/02-fig/loop00000035.pdf ){ width=100% } 
 \begin{center} \textbf{Fig SI-V-7.10} : Loop 35 --- loop 10 of bee GH-1
 \end{center}\newpage


![]( /home/jack/01-work/12-CPF/Review/SI3/01/02-fig/loop00000036.pdf ){ width=100% } 
 \begin{center} \textbf{Fig SI-V-7.11} : Loop 36 --- loop 11 of bee GH-1
 \end{center}\newpage


![]( /home/jack/01-work/12-CPF/Review/SI3/01/02-fig/loop00000037.pdf ){ width=100% } 
 \begin{center} \textbf{Fig SI-V-7.12} : Loop 37 --- loop 12 of bee GH-1
 \end{center}\newpage


![]( /home/jack/01-work/12-CPF/Review/SI3/01/02-fig/loop00000038.pdf ){ width=100% } 
 \begin{center} \textbf{Fig SI-V-7.13} : Loop 38 --- loop 13 of bee GH-1
 \end{center}\newpage


![]( /home/jack/01-work/12-CPF/Review/SI3/01/02-fig/loop00000039.pdf ){ width=100% } 
 \begin{center} \textbf{Fig SI-V-7.14} : Loop 39 --- loop 14 of bee GH-1
 \end{center}\newpage


![]( /home/jack/01-work/12-CPF/Review/SI3/01/02-fig/loop00000040.pdf ){ width=100% } 
 \begin{center} \textbf{Fig SI-V-7.15} : Loop 40 --- loop 15 of bee GH-1
 \end{center}\newpage


![]( /home/jack/01-work/12-CPF/Review/SI3/01/02-fig/loop00000041.pdf ){ width=100% } 
 \begin{center} \textbf{Fig SI-V-7.16} : Loop 41 --- loop 16 of bee GH-1
 \end{center}\newpage


![]( /home/jack/01-work/12-CPF/Review/SI3/01/02-fig/GE-1.pdf ){ width=100% } 
 \begin{center} \textbf{Fig SI-V-8} : Tracks of bee GE-1
 \end{center}\newpage


![]( /home/jack/01-work/12-CPF/Review/SI3/01/02-fig/loop00000042.pdf ){ width=100% } 
 \begin{center} \textbf{Fig SI-V-8.1} : Loop 42 --- loop 1 of bee GE-1
 \end{center}\newpage


![]( /home/jack/01-work/12-CPF/Review/SI3/01/02-fig/loop00000043.pdf ){ width=100% } 
 \begin{center} \textbf{Fig SI-V-8.2} : Loop 43 --- loop 2 of bee GE-1
 \end{center}\newpage


![]( /home/jack/01-work/12-CPF/Review/SI3/01/02-fig/loop00000044.pdf ){ width=100% } 
 \begin{center} \textbf{Fig SI-V-8.3} : Loop 44 --- loop 3 of bee GE-1
 \end{center}\newpage


![]( /home/jack/01-work/12-CPF/Review/SI3/01/02-fig/loop00000045.pdf ){ width=100% } 
 \begin{center} \textbf{Fig SI-V-8.4} : Loop 45 --- loop 4 of bee GE-1
 \end{center}\newpage


![]( /home/jack/01-work/12-CPF/Review/SI3/01/02-fig/loop00000046.pdf ){ width=100% } 
 \begin{center} \textbf{Fig SI-V-8.5} : Loop 46 --- loop 5 of bee GE-1
 \end{center}\newpage


![]( /home/jack/01-work/12-CPF/Review/SI3/01/02-fig/loop00000047.pdf ){ width=100% } 
 \begin{center} \textbf{Fig SI-V-8.6} : Loop 47 --- loop 6 of bee GE-1
 \end{center}\newpage


![]( /home/jack/01-work/12-CPF/Review/SI3/01/02-fig/loop00000048.pdf ){ width=100% } 
 \begin{center} \textbf{Fig SI-V-8.7} : Loop 48 --- loop 7 of bee GE-1
 \end{center}\newpage


![]( /home/jack/01-work/12-CPF/Review/SI3/01/02-fig/loop00000049.pdf ){ width=100% } 
 \begin{center} \textbf{Fig SI-V-8.8} : Loop 49 --- loop 8 of bee GE-1
 \end{center}\newpage


![]( /home/jack/01-work/12-CPF/Review/SI3/01/02-fig/loop00000050.pdf ){ width=100% } 
 \begin{center} \textbf{Fig SI-V-8.9} : Loop 50 --- loop 9 of bee GE-1
 \end{center}\newpage


![]( /home/jack/01-work/12-CPF/Review/SI3/01/02-fig/loop00000051.pdf ){ width=100% } 
 \begin{center} \textbf{Fig SI-V-8.10} : Loop 51 --- loop 10 of bee GE-1
 \end{center}\newpage


![]( /home/jack/01-work/12-CPF/Review/SI3/01/02-fig/GE-2.pdf ){ width=100% } 
 \begin{center} \textbf{Fig SI-V-9} : Tracks of bee GE-2
 \end{center}\newpage


![]( /home/jack/01-work/12-CPF/Review/SI3/01/02-fig/loop00000052.pdf ){ width=100% } 
 \begin{center} \textbf{Fig SI-V-9.1} : Loop 52 --- loop 1 of bee GE-2
 \end{center}\newpage


![]( /home/jack/01-work/12-CPF/Review/SI3/01/02-fig/loop00000053.pdf ){ width=100% } 
 \begin{center} \textbf{Fig SI-V-9.2} : Loop 53 --- loop 2 of bee GE-2
 \end{center}\newpage


![]( /home/jack/01-work/12-CPF/Review/SI3/01/02-fig/loop00000054.pdf ){ width=100% } 
 \begin{center} \textbf{Fig SI-V-9.3} : Loop 54 --- loop 3 of bee GE-2
 \end{center}\newpage


![]( /home/jack/01-work/12-CPF/Review/SI3/01/02-fig/loop00000055.pdf ){ width=100% } 
 \begin{center} \textbf{Fig SI-V-9.4} : Loop 55 --- loop 4 of bee GE-2
 \end{center}\newpage


![]( /home/jack/01-work/12-CPF/Review/SI3/01/02-fig/loop00000056.pdf ){ width=100% } 
 \begin{center} \textbf{Fig SI-V-9.5} : Loop 56 --- loop 5 of bee GE-2
 \end{center}\newpage


![]( /home/jack/01-work/12-CPF/Review/SI3/01/02-fig/loop00000057.pdf ){ width=100% } 
 \begin{center} \textbf{Fig SI-V-9.6} : Loop 57 --- loop 6 of bee GE-2
 \end{center}\newpage


![]( /home/jack/01-work/12-CPF/Review/SI3/01/02-fig/JS-4.pdf ){ width=100% } 
 \begin{center} \textbf{Fig SI-V-10} : Tracks of bee JS-4
 \end{center}\newpage


![]( /home/jack/01-work/12-CPF/Review/SI3/01/02-fig/loop00000058.pdf ){ width=100% } 
 \begin{center} \textbf{Fig SI-V-10.1} : Loop 58 --- loop 1 of bee JS-4
 \end{center}\newpage


![]( /home/jack/01-work/12-CPF/Review/SI3/01/02-fig/loop00000059.pdf ){ width=100% } 
 \begin{center} \textbf{Fig SI-V-10.2} : Loop 59 --- loop 2 of bee JS-4
 \end{center}\newpage


![]( /home/jack/01-work/12-CPF/Review/SI3/01/02-fig/loop00000060.pdf ){ width=100% } 
 \begin{center} \textbf{Fig SI-V-10.3} : Loop 60 --- loop 3 of bee JS-4
 \end{center}\newpage


![]( /home/jack/01-work/12-CPF/Review/SI3/01/02-fig/loop00000061.pdf ){ width=100% } 
 \begin{center} \textbf{Fig SI-V-10.4} : Loop 61 --- loop 4 of bee JS-4
 \end{center}\newpage


![]( /home/jack/01-work/12-CPF/Review/SI3/01/02-fig/loop00000062.pdf ){ width=100% } 
 \begin{center} \textbf{Fig SI-V-10.5} : Loop 62 --- loop 5 of bee JS-4
 \end{center}\newpage


![]( /home/jack/01-work/12-CPF/Review/SI3/01/02-fig/loop00000063.pdf ){ width=100% } 
 \begin{center} \textbf{Fig SI-V-10.6} : Loop 63 --- loop 6 of bee JS-4
 \end{center}\newpage


![]( /home/jack/01-work/12-CPF/Review/SI3/01/02-fig/loop00000064.pdf ){ width=100% } 
 \begin{center} \textbf{Fig SI-V-10.7} : Loop 64 --- loop 7 of bee JS-4
 \end{center}\newpage


![]( /home/jack/01-work/12-CPF/Review/SI3/01/02-fig/loop00000065.pdf ){ width=100% } 
 \begin{center} \textbf{Fig SI-V-10.8} : Loop 65 --- loop 8 of bee JS-4
 \end{center}\newpage


![]( /home/jack/01-work/12-CPF/Review/SI3/01/02-fig/JP-2.pdf ){ width=100% } 
 \begin{center} \textbf{Fig SI-V-11} : Tracks of bee JP-2
 \end{center}\newpage


![]( /home/jack/01-work/12-CPF/Review/SI3/01/02-fig/loop00000066.pdf ){ width=100% } 
 \begin{center} \textbf{Fig SI-V-11.1} : Loop 66 --- loop 1 of bee JP-2
 \end{center}\newpage


![]( /home/jack/01-work/12-CPF/Review/SI3/01/02-fig/loop00000067.pdf ){ width=100% } 
 \begin{center} \textbf{Fig SI-V-11.2} : Loop 67 --- loop 2 of bee JP-2
 \end{center}\newpage


![]( /home/jack/01-work/12-CPF/Review/SI3/01/02-fig/loop00000068.pdf ){ width=100% } 
 \begin{center} \textbf{Fig SI-V-11.3} : Loop 68 --- loop 3 of bee JP-2
 \end{center}\newpage


![]( /home/jack/01-work/12-CPF/Review/SI3/01/02-fig/loop00000069.pdf ){ width=100% } 
 \begin{center} \textbf{Fig SI-V-11.4} : Loop 69 --- loop 4 of bee JP-2
 \end{center}\newpage


![]( /home/jack/01-work/12-CPF/Review/SI3/01/02-fig/loop00000070.pdf ){ width=100% } 
 \begin{center} \textbf{Fig SI-V-11.5} : Loop 70 --- loop 5 of bee JP-2
 \end{center}\newpage


![]( /home/jack/01-work/12-CPF/Review/SI3/01/02-fig/loop00000071.pdf ){ width=100% } 
 \begin{center} \textbf{Fig SI-V-11.6} : Loop 71 --- loop 6 of bee JP-2
 \end{center}\newpage


![]( /home/jack/01-work/12-CPF/Review/SI3/01/02-fig/loop00000072.pdf ){ width=100% } 
 \begin{center} \textbf{Fig SI-V-11.7} : Loop 72 --- loop 7 of bee JP-2
 \end{center}\newpage


![]( /home/jack/01-work/12-CPF/Review/SI3/01/02-fig/GH-3.pdf ){ width=100% } 
 \begin{center} \textbf{Fig SI-V-12} : Tracks of bee GH-3
 \end{center}\newpage


![]( /home/jack/01-work/12-CPF/Review/SI3/01/02-fig/loop00000073.pdf ){ width=100% } 
 \begin{center} \textbf{Fig SI-V-12.1} : Loop 73 --- loop 1 of bee GH-3
 \end{center}\newpage


![]( /home/jack/01-work/12-CPF/Review/SI3/01/02-fig/JT-1.pdf ){ width=100% } 
 \begin{center} \textbf{Fig SI-V-13} : Tracks of bee JT-1
 \end{center}\newpage


![]( /home/jack/01-work/12-CPF/Review/SI3/01/02-fig/loop00000074.pdf ){ width=100% } 
 \begin{center} \textbf{Fig SI-V-13.1} : Loop 74 --- loop 1 of bee JT-1
 \end{center}\newpage


![]( /home/jack/01-work/12-CPF/Review/SI3/01/02-fig/loop00000075.pdf ){ width=100% } 
 \begin{center} \textbf{Fig SI-V-13.2} : Loop 75 --- loop 2 of bee JT-1
 \end{center}\newpage


![]( /home/jack/01-work/12-CPF/Review/SI3/01/02-fig/loop00000076.pdf ){ width=100% } 
 \begin{center} \textbf{Fig SI-V-13.3} : Loop 76 --- loop 3 of bee JT-1
 \end{center}\newpage


![]( /home/jack/01-work/12-CPF/Review/SI3/01/02-fig/loop00000077.pdf ){ width=100% } 
 \begin{center} \textbf{Fig SI-V-13.4} : Loop 77 --- loop 4 of bee JT-1
 \end{center}\newpage


![]( /home/jack/01-work/12-CPF/Review/SI3/01/02-fig/loop00000078.pdf ){ width=100% } 
 \begin{center} \textbf{Fig SI-V-13.5} : Loop 78 --- loop 5 of bee JT-1
 \end{center}\newpage


![]( /home/jack/01-work/12-CPF/Review/SI3/01/02-fig/loop00000079.pdf ){ width=100% } 
 \begin{center} \textbf{Fig SI-V-13.6} : Loop 79 --- loop 6 of bee JT-1
 \end{center}\newpage


![]( /home/jack/01-work/12-CPF/Review/SI3/01/02-fig/loop00000080.pdf ){ width=100% } 
 \begin{center} \textbf{Fig SI-V-13.7} : Loop 80 --- loop 7 of bee JT-1
 \end{center}\newpage


![]( /home/jack/01-work/12-CPF/Review/SI3/01/02-fig/loop00000081.pdf ){ width=100% } 
 \begin{center} \textbf{Fig SI-V-13.8} : Loop 81 --- loop 8 of bee JT-1
 \end{center}\newpage


![]( /home/jack/01-work/12-CPF/Review/SI3/01/02-fig/JT-2.pdf ){ width=100% } 
 \begin{center} \textbf{Fig SI-V-14} : Tracks of bee JT-2
 \end{center}\newpage


![]( /home/jack/01-work/12-CPF/Review/SI3/01/02-fig/loop00000082.pdf ){ width=100% } 
 \begin{center} \textbf{Fig SI-V-14.1} : Loop 82 --- loop 1 of bee JT-2
 \end{center}\newpage


![]( /home/jack/01-work/12-CPF/Review/SI3/01/02-fig/loop00000083.pdf ){ width=100% } 
 \begin{center} \textbf{Fig SI-V-14.2} : Loop 83 --- loop 2 of bee JT-2
 \end{center}\newpage


![]( /home/jack/01-work/12-CPF/Review/SI3/01/02-fig/loop00000084.pdf ){ width=100% } 
 \begin{center} \textbf{Fig SI-V-14.3} : Loop 84 --- loop 3 of bee JT-2
 \end{center}\newpage


![]( /home/jack/01-work/12-CPF/Review/SI3/01/02-fig/loop00000085.pdf ){ width=100% } 
 \begin{center} \textbf{Fig SI-V-14.4} : Loop 85 --- loop 4 of bee JT-2
 \end{center}\newpage


![]( /home/jack/01-work/12-CPF/Review/SI3/01/02-fig/loop00000086.pdf ){ width=100% } 
 \begin{center} \textbf{Fig SI-V-14.5} : Loop 86 --- loop 5 of bee JT-2
 \end{center}\newpage


![]( /home/jack/01-work/12-CPF/Review/SI3/01/02-fig/loop00000087.pdf ){ width=100% } 
 \begin{center} \textbf{Fig SI-V-14.6} : Loop 87 --- loop 6 of bee JT-2
 \end{center}\newpage


![]( /home/jack/01-work/12-CPF/Review/SI3/01/02-fig/loop00000088.pdf ){ width=100% } 
 \begin{center} \textbf{Fig SI-V-14.7} : Loop 88 --- loop 7 of bee JT-2
 \end{center}\newpage


![]( /home/jack/01-work/12-CPF/Review/SI3/01/02-fig/loop00000089.pdf ){ width=100% } 
 \begin{center} \textbf{Fig SI-V-14.8} : Loop 89 --- loop 8 of bee JT-2
 \end{center}\newpage


![]( /home/jack/01-work/12-CPF/Review/SI3/01/02-fig/loop00000090.pdf ){ width=100% } 
 \begin{center} \textbf{Fig SI-V-14.9} : Loop 90 --- loop 9 of bee JT-2
 \end{center}\newpage


![]( /home/jack/01-work/12-CPF/Review/SI3/01/02-fig/loop00000091.pdf ){ width=100% } 
 \begin{center} \textbf{Fig SI-V-14.10} : Loop 91 --- loop 10 of bee JT-2
 \end{center}\newpage


![]( /home/jack/01-work/12-CPF/Review/SI3/01/02-fig/loop00000092.pdf ){ width=100% } 
 \begin{center} \textbf{Fig SI-V-14.11} : Loop 92 --- loop 11 of bee JT-2
 \end{center}\newpage


![]( /home/jack/01-work/12-CPF/Review/SI3/01/02-fig/loop00000093.pdf ){ width=100% } 
 \begin{center} \textbf{Fig SI-V-14.12} : Loop 93 --- loop 12 of bee JT-2
 \end{center}\newpage


![]( /home/jack/01-work/12-CPF/Review/SI3/01/02-fig/loop00000094.pdf ){ width=100% } 
 \begin{center} \textbf{Fig SI-V-14.13} : Loop 94 --- loop 13 of bee JT-2
 \end{center}\newpage


![]( /home/jack/01-work/12-CPF/Review/SI3/01/02-fig/loop00000095.pdf ){ width=100% } 
 \begin{center} \textbf{Fig SI-V-14.14} : Loop 95 --- loop 14 of bee JT-2
 \end{center}\newpage


![]( /home/jack/01-work/12-CPF/Review/SI3/01/02-fig/loop00000096.pdf ){ width=100% } 
 \begin{center} \textbf{Fig SI-V-14.15} : Loop 96 --- loop 15 of bee JT-2
 \end{center}\newpage


![]( /home/jack/01-work/12-CPF/Review/SI3/01/02-fig/JT-3.pdf ){ width=100% } 
 \begin{center} \textbf{Fig SI-V-15} : Tracks of bee JT-3
 \end{center}\newpage


![]( /home/jack/01-work/12-CPF/Review/SI3/01/02-fig/loop00000097.pdf ){ width=100% } 
 \begin{center} \textbf{Fig SI-V-15.1} : Loop 97 --- loop 1 of bee JT-3
 \end{center}\newpage


![]( /home/jack/01-work/12-CPF/Review/SI3/01/02-fig/loop00000098.pdf ){ width=100% } 
 \begin{center} \textbf{Fig SI-V-15.2} : Loop 98 --- loop 2 of bee JT-3
 \end{center}\newpage


![]( /home/jack/01-work/12-CPF/Review/SI3/01/02-fig/KC-2.pdf ){ width=100% } 
 \begin{center} \textbf{Fig SI-V-16} : Tracks of bee KC-2
 \end{center}\newpage


![]( /home/jack/01-work/12-CPF/Review/SI3/01/02-fig/loop00000099.pdf ){ width=100% } 
 \begin{center} \textbf{Fig SI-V-16.1} : Loop 99 --- loop 1 of bee KC-2
 \end{center}\newpage


![]( /home/jack/01-work/12-CPF/Review/SI3/01/02-fig/loop00000100.pdf ){ width=100% } 
 \begin{center} \textbf{Fig SI-V-16.2} : Loop 100 --- loop 2 of bee KC-2
 \end{center}\newpage


![]( /home/jack/01-work/12-CPF/Review/SI3/01/02-fig/loop00000101.pdf ){ width=100% } 
 \begin{center} \textbf{Fig SI-V-16.3} : Loop 101 --- loop 3 of bee KC-2
 \end{center}\newpage


![]( /home/jack/01-work/12-CPF/Review/SI3/01/02-fig/loop00000102.pdf ){ width=100% } 
 \begin{center} \textbf{Fig SI-V-16.4} : Loop 102 --- loop 4 of bee KC-2
 \end{center}\newpage


![]( /home/jack/01-work/12-CPF/Review/SI3/01/02-fig/loop00000103.pdf ){ width=100% } 
 \begin{center} \textbf{Fig SI-V-16.5} : Loop 103 --- loop 5 of bee KC-2
 \end{center}\newpage


![]( /home/jack/01-work/12-CPF/Review/SI3/01/02-fig/loop00000104.pdf ){ width=100% } 
 \begin{center} \textbf{Fig SI-V-16.6} : Loop 104 --- loop 6 of bee KC-2
 \end{center}\newpage


![]( /home/jack/01-work/12-CPF/Review/SI3/01/02-fig/loop00000105.pdf ){ width=100% } 
 \begin{center} \textbf{Fig SI-V-16.7} : Loop 105 --- loop 7 of bee KC-2
 \end{center}\newpage


![]( /home/jack/01-work/12-CPF/Review/SI3/01/02-fig/loop00000106.pdf ){ width=100% } 
 \begin{center} \textbf{Fig SI-V-16.8} : Loop 106 --- loop 8 of bee KC-2
 \end{center}\newpage


![]( /home/jack/01-work/12-CPF/Review/SI3/01/02-fig/JP-3.pdf ){ width=100% } 
 \begin{center} \textbf{Fig SI-V-17} : Tracks of bee JP-3
 \end{center}\newpage


![]( /home/jack/01-work/12-CPF/Review/SI3/01/02-fig/loop00000107.pdf ){ width=100% } 
 \begin{center} \textbf{Fig SI-V-17.1} : Loop 107 --- loop 1 of bee JP-3
 \end{center}\newpage


![]( /home/jack/01-work/12-CPF/Review/SI3/01/02-fig/loop00000108.pdf ){ width=100% } 
 \begin{center} \textbf{Fig SI-V-17.2} : Loop 108 --- loop 2 of bee JP-3
 \end{center}\newpage


![]( /home/jack/01-work/12-CPF/Review/SI3/01/02-fig/loop00000109.pdf ){ width=100% } 
 \begin{center} \textbf{Fig SI-V-17.3} : Loop 109 --- loop 3 of bee JP-3
 \end{center}\newpage


![]( /home/jack/01-work/12-CPF/Review/SI3/01/02-fig/loop00000110.pdf ){ width=100% } 
 \begin{center} \textbf{Fig SI-V-17.4} : Loop 110 --- loop 4 of bee JP-3
 \end{center}\newpage


![]( /home/jack/01-work/12-CPF/Review/SI3/01/02-fig/loop00000111.pdf ){ width=100% } 
 \begin{center} \textbf{Fig SI-V-17.5} : Loop 111 --- loop 5 of bee JP-3
 \end{center}\newpage


![]( /home/jack/01-work/12-CPF/Review/SI3/01/02-fig/loop00000112.pdf ){ width=100% } 
 \begin{center} \textbf{Fig SI-V-17.6} : Loop 112 --- loop 6 of bee JP-3
 \end{center}\newpage


![]( /home/jack/01-work/12-CPF/Review/SI3/01/02-fig/loop00000113.pdf ){ width=100% } 
 \begin{center} \textbf{Fig SI-V-17.7} : Loop 113 --- loop 7 of bee JP-3
 \end{center}\newpage


![]( /home/jack/01-work/12-CPF/Review/SI3/01/02-fig/loop00000114.pdf ){ width=100% } 
 \begin{center} \textbf{Fig SI-V-17.8} : Loop 114 --- loop 8 of bee JP-3
 \end{center}\newpage


![]( /home/jack/01-work/12-CPF/Review/SI3/01/02-fig/loop00000115.pdf ){ width=100% } 
 \begin{center} \textbf{Fig SI-V-17.9} : Loop 115 --- loop 9 of bee JP-3
 \end{center}\newpage


![]( /home/jack/01-work/12-CPF/Review/SI3/01/02-fig/loop00000116.pdf ){ width=100% } 
 \begin{center} \textbf{Fig SI-V-17.10} : Loop 116 --- loop 10 of bee JP-3
 \end{center}\newpage


![]( /home/jack/01-work/12-CPF/Review/SI3/01/02-fig/loop00000117.pdf ){ width=100% } 
 \begin{center} \textbf{Fig SI-V-17.11} : Loop 117 --- loop 11 of bee JP-3
 \end{center}\newpage


![]( /home/jack/01-work/12-CPF/Review/SI3/01/02-fig/loop00000118.pdf ){ width=100% } 
 \begin{center} \textbf{Fig SI-V-17.12} : Loop 118 --- loop 12 of bee JP-3
 \end{center}\newpage


![]( /home/jack/01-work/12-CPF/Review/SI3/01/02-fig/loop00000119.pdf ){ width=100% } 
 \begin{center} \textbf{Fig SI-V-17.13} : Loop 119 --- loop 13 of bee JP-3
 \end{center}\newpage


![]( /home/jack/01-work/12-CPF/Review/SI3/01/02-fig/loop00000120.pdf ){ width=100% } 
 \begin{center} \textbf{Fig SI-V-17.14} : Loop 120 --- loop 14 of bee JP-3
 \end{center}\newpage


![]( /home/jack/01-work/12-CPF/Review/SI3/01/02-fig/loop00000121.pdf ){ width=100% } 
 \begin{center} \textbf{Fig SI-V-17.15} : Loop 121 --- loop 15 of bee JP-3
 \end{center}\newpage


![]( /home/jack/01-work/12-CPF/Review/SI3/01/02-fig/loop00000122.pdf ){ width=100% } 
 \begin{center} \textbf{Fig SI-V-17.16} : Loop 122 --- loop 16 of bee JP-3
 \end{center}\newpage


![]( /home/jack/01-work/12-CPF/Review/SI3/01/02-fig/loop00000123.pdf ){ width=100% } 
 \begin{center} \textbf{Fig SI-V-17.17} : Loop 123 --- loop 17 of bee JP-3
 \end{center}\newpage


![]( /home/jack/01-work/12-CPF/Review/SI3/01/02-fig/JP-4.pdf ){ width=100% } 
 \begin{center} \textbf{Fig SI-V-18} : Tracks of bee JP-4
 \end{center}\newpage


![]( /home/jack/01-work/12-CPF/Review/SI3/01/02-fig/loop00000124.pdf ){ width=100% } 
 \begin{center} \textbf{Fig SI-V-18.1} : Loop 124 --- loop 1 of bee JP-4
 \end{center}\newpage


![]( /home/jack/01-work/12-CPF/Review/SI3/01/02-fig/loop00000125.pdf ){ width=100% } 
 \begin{center} \textbf{Fig SI-V-18.2} : Loop 125 --- loop 2 of bee JP-4
 \end{center}\newpage


![]( /home/jack/01-work/12-CPF/Review/SI3/01/02-fig/loop00000126.pdf ){ width=100% } 
 \begin{center} \textbf{Fig SI-V-18.3} : Loop 126 --- loop 3 of bee JP-4
 \end{center}\newpage


![]( /home/jack/01-work/12-CPF/Review/SI3/01/02-fig/loop00000127.pdf ){ width=100% } 
 \begin{center} \textbf{Fig SI-V-18.4} : Loop 127 --- loop 4 of bee JP-4
 \end{center}\newpage


![]( /home/jack/01-work/12-CPF/Review/SI3/01/02-fig/loop00000128.pdf ){ width=100% } 
 \begin{center} \textbf{Fig SI-V-18.5} : Loop 128 --- loop 5 of bee JP-4
 \end{center}\newpage


![]( /home/jack/01-work/12-CPF/Review/SI3/01/02-fig/loop00000129.pdf ){ width=100% } 
 \begin{center} \textbf{Fig SI-V-18.6} : Loop 129 --- loop 6 of bee JP-4
 \end{center}\newpage


![]( /home/jack/01-work/12-CPF/Review/SI3/01/02-fig/loop00000130.pdf ){ width=100% } 
 \begin{center} \textbf{Fig SI-V-18.7} : Loop 130 --- loop 7 of bee JP-4
 \end{center}\newpage


![]( /home/jack/01-work/12-CPF/Review/SI3/01/02-fig/loop00000131.pdf ){ width=100% } 
 \begin{center} \textbf{Fig SI-V-18.8} : Loop 131 --- loop 8 of bee JP-4
 \end{center}\newpage


![]( /home/jack/01-work/12-CPF/Review/SI3/01/02-fig/JP-5.pdf ){ width=100% } 
 \begin{center} \textbf{Fig SI-V-19} : Tracks of bee JP-5
 \end{center}\newpage


![]( /home/jack/01-work/12-CPF/Review/SI3/01/02-fig/loop00000132.pdf ){ width=100% } 
 \begin{center} \textbf{Fig SI-V-19.1} : Loop 132 --- loop 1 of bee JP-5
 \end{center}\newpage


![]( /home/jack/01-work/12-CPF/Review/SI3/01/02-fig/loop00000133.pdf ){ width=100% } 
 \begin{center} \textbf{Fig SI-V-19.2} : Loop 133 --- loop 2 of bee JP-5
 \end{center}\newpage


![]( /home/jack/01-work/12-CPF/Review/SI3/01/02-fig/loop00000134.pdf ){ width=100% } 
 \begin{center} \textbf{Fig SI-V-19.3} : Loop 134 --- loop 3 of bee JP-5
 \end{center}\newpage


![]( /home/jack/01-work/12-CPF/Review/SI3/01/02-fig/loop00000135.pdf ){ width=100% } 
 \begin{center} \textbf{Fig SI-V-19.4} : Loop 135 --- loop 4 of bee JP-5
 \end{center}\newpage


![]( /home/jack/01-work/12-CPF/Review/SI3/01/02-fig/loop00000136.pdf ){ width=100% } 
 \begin{center} \textbf{Fig SI-V-19.5} : Loop 136 --- loop 5 of bee JP-5
 \end{center}\newpage


![]( /home/jack/01-work/12-CPF/Review/SI3/01/02-fig/loop00000137.pdf ){ width=100% } 
 \begin{center} \textbf{Fig SI-V-19.6} : Loop 137 --- loop 6 of bee JP-5
 \end{center}\newpage


![]( /home/jack/01-work/12-CPF/Review/SI3/01/02-fig/KH-1.pdf ){ width=100% } 
 \begin{center} \textbf{Fig SI-V-20} : Tracks of bee KH-1
 \end{center}\newpage


![]( /home/jack/01-work/12-CPF/Review/SI3/01/02-fig/loop00000138.pdf ){ width=100% } 
 \begin{center} \textbf{Fig SI-V-20.1} : Loop 138 --- loop 1 of bee KH-1
 \end{center}\newpage


![]( /home/jack/01-work/12-CPF/Review/SI3/01/02-fig/loop00000139.pdf ){ width=100% } 
 \begin{center} \textbf{Fig SI-V-20.2} : Loop 139 --- loop 2 of bee KH-1
 \end{center}\newpage


![]( /home/jack/01-work/12-CPF/Review/SI3/01/02-fig/loop00000140.pdf ){ width=100% } 
 \begin{center} \textbf{Fig SI-V-20.3} : Loop 140 --- loop 3 of bee KH-1
 \end{center}\newpage


![]( /home/jack/01-work/12-CPF/Review/SI3/01/02-fig/loop00000141.pdf ){ width=100% } 
 \begin{center} \textbf{Fig SI-V-20.4} : Loop 141 --- loop 4 of bee KH-1
 \end{center}\newpage


![]( /home/jack/01-work/12-CPF/Review/SI3/01/02-fig/loop00000142.pdf ){ width=100% } 
 \begin{center} \textbf{Fig SI-V-20.5} : Loop 142 --- loop 5 of bee KH-1
 \end{center}\newpage


![]( /home/jack/01-work/12-CPF/Review/SI3/01/02-fig/loop00000143.pdf ){ width=100% } 
 \begin{center} \textbf{Fig SI-V-20.6} : Loop 143 --- loop 6 of bee KH-1
 \end{center}\newpage


![]( /home/jack/01-work/12-CPF/Review/SI3/01/02-fig/GF-1.pdf ){ width=100% } 
 \begin{center} \textbf{Fig SI-V-21} : Tracks of bee GF-1
 \end{center}\newpage


![]( /home/jack/01-work/12-CPF/Review/SI3/01/02-fig/loop00000144.pdf ){ width=100% } 
 \begin{center} \textbf{Fig SI-V-21.1} : Loop 144 --- loop 1 of bee GF-1
 \end{center}\newpage


![]( /home/jack/01-work/12-CPF/Review/SI3/01/02-fig/loop00000145.pdf ){ width=100% } 
 \begin{center} \textbf{Fig SI-V-21.2} : Loop 145 --- loop 2 of bee GF-1
 \end{center}\newpage


![]( /home/jack/01-work/12-CPF/Review/SI3/01/02-fig/loop00000146.pdf ){ width=100% } 
 \begin{center} \textbf{Fig SI-V-21.3} : Loop 146 --- loop 3 of bee GF-1
 \end{center}\newpage


![]( /home/jack/01-work/12-CPF/Review/SI3/01/02-fig/GE-3.pdf ){ width=100% } 
 \begin{center} \textbf{Fig SI-V-22} : Tracks of bee GE-3
 \end{center}\newpage


![]( /home/jack/01-work/12-CPF/Review/SI3/01/02-fig/loop00000147.pdf ){ width=100% } 
 \begin{center} \textbf{Fig SI-V-22.1} : Loop 147 --- loop 1 of bee GE-3
 \end{center}\newpage


![]( /home/jack/01-work/12-CPF/Review/SI3/01/02-fig/loop00000148.pdf ){ width=100% } 
 \begin{center} \textbf{Fig SI-V-22.2} : Loop 148 --- loop 2 of bee GE-3
 \end{center}\newpage


![]( /home/jack/01-work/12-CPF/Review/SI3/01/02-fig/GS-2.pdf ){ width=100% } 
 \begin{center} \textbf{Fig SI-V-23} : Tracks of bee GS-2
 \end{center}\newpage


![]( /home/jack/01-work/12-CPF/Review/SI3/01/02-fig/loop00000149.pdf ){ width=100% } 
 \begin{center} \textbf{Fig SI-V-23.1} : Loop 149 --- loop 1 of bee GS-2
 \end{center}\newpage


![]( /home/jack/01-work/12-CPF/Review/SI3/01/02-fig/loop00000150.pdf ){ width=100% } 
 \begin{center} \textbf{Fig SI-V-23.2} : Loop 150 --- loop 2 of bee GS-2
 \end{center}\newpage


![]( /home/jack/01-work/12-CPF/Review/SI3/01/02-fig/loop00000151.pdf ){ width=100% } 
 \begin{center} \textbf{Fig SI-V-23.3} : Loop 151 --- loop 3 of bee GS-2
 \end{center}\newpage


![]( /home/jack/01-work/12-CPF/Review/SI3/01/02-fig/KG-1.pdf ){ width=100% } 
 \begin{center} \textbf{Fig SI-V-24} : Tracks of bee KG-1
 \end{center}\newpage


![]( /home/jack/01-work/12-CPF/Review/SI3/01/02-fig/loop00000152.pdf ){ width=100% } 
 \begin{center} \textbf{Fig SI-V-24.1} : Loop 152 --- loop 1 of bee KG-1
 \end{center}\newpage


![]( /home/jack/01-work/12-CPF/Review/SI3/01/02-fig/loop00000153.pdf ){ width=100% } 
 \begin{center} \textbf{Fig SI-V-24.2} : Loop 153 --- loop 2 of bee KG-1
 \end{center}\newpage


![]( /home/jack/01-work/12-CPF/Review/SI3/01/02-fig/loop00000154.pdf ){ width=100% } 
 \begin{center} \textbf{Fig SI-V-24.3} : Loop 154 --- loop 3 of bee KG-1
 \end{center}\newpage


![]( /home/jack/01-work/12-CPF/Review/SI3/01/02-fig/loop00000155.pdf ){ width=100% } 
 \begin{center} \textbf{Fig SI-V-24.4} : Loop 155 --- loop 4 of bee KG-1
 \end{center}\newpage


![]( /home/jack/01-work/12-CPF/Review/SI3/01/02-fig/loop00000156.pdf ){ width=100% } 
 \begin{center} \textbf{Fig SI-V-24.5} : Loop 156 --- loop 5 of bee KG-1
 \end{center}\newpage


![]( /home/jack/01-work/12-CPF/Review/SI3/01/02-fig/loop00000157.pdf ){ width=100% } 
 \begin{center} \textbf{Fig SI-V-24.6} : Loop 157 --- loop 6 of bee KG-1
 \end{center}\newpage


![]( /home/jack/01-work/12-CPF/Review/SI3/01/02-fig/loop00000158.pdf ){ width=100% } 
 \begin{center} \textbf{Fig SI-V-24.7} : Loop 158 --- loop 7 of bee KG-1
 \end{center}\newpage


![]( /home/jack/01-work/12-CPF/Review/SI3/01/02-fig/loop00000159.pdf ){ width=100% } 
 \begin{center} \textbf{Fig SI-V-24.8} : Loop 159 --- loop 8 of bee KG-1
 \end{center}\newpage


![]( /home/jack/01-work/12-CPF/Review/SI3/01/02-fig/loop00000160.pdf ){ width=100% } 
 \begin{center} \textbf{Fig SI-V-24.9} : Loop 160 --- loop 9 of bee KG-1
 \end{center}\newpage


![]( /home/jack/01-work/12-CPF/Review/SI3/01/02-fig/loop00000161.pdf ){ width=100% } 
 \begin{center} \textbf{Fig SI-V-24.10} : Loop 161 --- loop 10 of bee KG-1
 \end{center}\newpage


![]( /home/jack/01-work/12-CPF/Review/SI3/01/02-fig/loop00000162.pdf ){ width=100% } 
 \begin{center} \textbf{Fig SI-V-24.11} : Loop 162 --- loop 11 of bee KG-1
 \end{center}\newpage


![]( /home/jack/01-work/12-CPF/Review/SI3/01/02-fig/JN-4.pdf ){ width=100% } 
 \begin{center} \textbf{Fig SI-V-25} : Tracks of bee JN-4
 \end{center}\newpage


![]( /home/jack/01-work/12-CPF/Review/SI3/01/02-fig/loop00000163.pdf ){ width=100% } 
 \begin{center} \textbf{Fig SI-V-25.1} : Loop 163 --- loop 1 of bee JN-4
 \end{center}\newpage


![]( /home/jack/01-work/12-CPF/Review/SI3/01/02-fig/loop00000164.pdf ){ width=100% } 
 \begin{center} \textbf{Fig SI-V-25.2} : Loop 164 --- loop 2 of bee JN-4
 \end{center}\newpage


![]( /home/jack/01-work/12-CPF/Review/SI3/01/02-fig/loop00000165.pdf ){ width=100% } 
 \begin{center} \textbf{Fig SI-V-25.3} : Loop 165 --- loop 3 of bee JN-4
 \end{center}\newpage


![]( /home/jack/01-work/12-CPF/Review/SI3/01/02-fig/JU-1.pdf ){ width=100% } 
 \begin{center} \textbf{Fig SI-V-26} : Tracks of bee JU-1
 \end{center}\newpage


![]( /home/jack/01-work/12-CPF/Review/SI3/01/02-fig/loop00000166.pdf ){ width=100% } 
 \begin{center} \textbf{Fig SI-V-26.1} : Loop 166 --- loop 1 of bee JU-1
 \end{center}\newpage


![]( /home/jack/01-work/12-CPF/Review/SI3/01/02-fig/loop00000167.pdf ){ width=100% } 
 \begin{center} \textbf{Fig SI-V-26.2} : Loop 167 --- loop 2 of bee JU-1
 \end{center}\newpage


![]( /home/jack/01-work/12-CPF/Review/SI3/01/02-fig/loop00000168.pdf ){ width=100% } 
 \begin{center} \textbf{Fig SI-V-26.3} : Loop 168 --- loop 3 of bee JU-1
 \end{center}\newpage


![]( /home/jack/01-work/12-CPF/Review/SI3/01/02-fig/loop00000169.pdf ){ width=100% } 
 \begin{center} \textbf{Fig SI-V-26.4} : Loop 169 --- loop 4 of bee JU-1
 \end{center}\newpage


![]( /home/jack/01-work/12-CPF/Review/SI3/01/02-fig/loop00000170.pdf ){ width=100% } 
 \begin{center} \textbf{Fig SI-V-26.5} : Loop 170 --- loop 5 of bee JU-1
 \end{center}\newpage


![]( /home/jack/01-work/12-CPF/Review/SI3/01/02-fig/LL-1.pdf ){ width=100% } 
 \begin{center} \textbf{Fig SI-V-27} : Tracks of bee LL-1
 \end{center}\newpage


![]( /home/jack/01-work/12-CPF/Review/SI3/01/02-fig/loop00000171.pdf ){ width=100% } 
 \begin{center} \textbf{Fig SI-V-27.1} : Loop 171 --- loop 1 of bee LL-1
 \end{center}\newpage


![]( /home/jack/01-work/12-CPF/Review/SI3/01/02-fig/loop00000172.pdf ){ width=100% } 
 \begin{center} \textbf{Fig SI-V-27.2} : Loop 172 --- loop 2 of bee LL-1
 \end{center}\newpage


![]( /home/jack/01-work/12-CPF/Review/SI3/01/02-fig/LE-1.pdf ){ width=100% } 
 \begin{center} \textbf{Fig SI-V-28} : Tracks of bee LE-1
 \end{center}\newpage


![]( /home/jack/01-work/12-CPF/Review/SI3/01/02-fig/loop00000173.pdf ){ width=100% } 
 \begin{center} \textbf{Fig SI-V-28.1} : Loop 173 --- loop 1 of bee LE-1
 \end{center}\newpage


![]( /home/jack/01-work/12-CPF/Review/SI3/01/02-fig/loop00000174.pdf ){ width=100% } 
 \begin{center} \textbf{Fig SI-V-28.2} : Loop 174 --- loop 2 of bee LE-1
 \end{center}\newpage


![]( /home/jack/01-work/12-CPF/Review/SI3/01/02-fig/loop00000175.pdf ){ width=100% } 
 \begin{center} \textbf{Fig SI-V-28.3} : Loop 175 --- loop 3 of bee LE-1
 \end{center}\newpage


![]( /home/jack/01-work/12-CPF/Review/SI3/01/02-fig/loop00000176.pdf ){ width=100% } 
 \begin{center} \textbf{Fig SI-V-28.4} : Loop 176 --- loop 4 of bee LE-1
 \end{center}\newpage


![]( /home/jack/01-work/12-CPF/Review/SI3/01/02-fig/loop00000177.pdf ){ width=100% } 
 \begin{center} \textbf{Fig SI-V-28.5} : Loop 177 --- loop 5 of bee LE-1
 \end{center}\newpage


![]( /home/jack/01-work/12-CPF/Review/SI3/01/02-fig/loop00000178.pdf ){ width=100% } 
 \begin{center} \textbf{Fig SI-V-28.6} : Loop 178 --- loop 6 of bee LE-1
 \end{center}\newpage


![]( /home/jack/01-work/12-CPF/Review/SI3/01/02-fig/loop00000179.pdf ){ width=100% } 
 \begin{center} \textbf{Fig SI-V-28.7} : Loop 179 --- loop 7 of bee LE-1
 \end{center}\newpage


![]( /home/jack/01-work/12-CPF/Review/SI3/01/02-fig/loop00000180.pdf ){ width=100% } 
 \begin{center} \textbf{Fig SI-V-28.8} : Loop 180 --- loop 8 of bee LE-1
 \end{center}\newpage


![]( /home/jack/01-work/12-CPF/Review/SI3/01/02-fig/loop00000181.pdf ){ width=100% } 
 \begin{center} \textbf{Fig SI-V-28.9} : Loop 181 --- loop 9 of bee LE-1
 \end{center}\newpage


![]( /home/jack/01-work/12-CPF/Review/SI3/01/02-fig/GX-1.pdf ){ width=100% } 
 \begin{center} \textbf{Fig SI-V-29} : Tracks of bee GX-1
 \end{center}\newpage


![]( /home/jack/01-work/12-CPF/Review/SI3/01/02-fig/loop00000182.pdf ){ width=100% } 
 \begin{center} \textbf{Fig SI-V-29.1} : Loop 182 --- loop 1 of bee GX-1
 \end{center}\newpage


![]( /home/jack/01-work/12-CPF/Review/SI3/01/02-fig/loop00000183.pdf ){ width=100% } 
 \begin{center} \textbf{Fig SI-V-29.2} : Loop 183 --- loop 2 of bee GX-1
 \end{center}\newpage


![]( /home/jack/01-work/12-CPF/Review/SI3/01/02-fig/KO-1.pdf ){ width=100% } 
 \begin{center} \textbf{Fig SI-V-30} : Tracks of bee KO-1
 \end{center}\newpage


![]( /home/jack/01-work/12-CPF/Review/SI3/01/02-fig/loop00000184.pdf ){ width=100% } 
 \begin{center} \textbf{Fig SI-V-30.1} : Loop 184 --- loop 1 of bee KO-1
 \end{center}\newpage


![]( /home/jack/01-work/12-CPF/Review/SI3/01/02-fig/loop00000185.pdf ){ width=100% } 
 \begin{center} \textbf{Fig SI-V-30.2} : Loop 185 --- loop 2 of bee KO-1
 \end{center}\newpage


![]( /home/jack/01-work/12-CPF/Review/SI3/01/02-fig/loop00000186.pdf ){ width=100% } 
 \begin{center} \textbf{Fig SI-V-30.3} : Loop 186 --- loop 3 of bee KO-1
 \end{center}\newpage


![]( /home/jack/01-work/12-CPF/Review/SI3/01/02-fig/loop00000187.pdf ){ width=100% } 
 \begin{center} \textbf{Fig SI-V-30.4} : Loop 187 --- loop 4 of bee KO-1
 \end{center}\newpage


![]( /home/jack/01-work/12-CPF/Review/SI3/01/02-fig/loop00000188.pdf ){ width=100% } 
 \begin{center} \textbf{Fig SI-V-30.5} : Loop 188 --- loop 5 of bee KO-1
 \end{center}\newpage


![]( /home/jack/01-work/12-CPF/Review/SI3/01/02-fig/loop00000189.pdf ){ width=100% } 
 \begin{center} \textbf{Fig SI-V-30.6} : Loop 189 --- loop 6 of bee KO-1
 \end{center}\newpage


![]( /home/jack/01-work/12-CPF/Review/SI3/01/02-fig/loop00000190.pdf ){ width=100% } 
 \begin{center} \textbf{Fig SI-V-30.7} : Loop 190 --- loop 7 of bee KO-1
 \end{center}\newpage


![]( /home/jack/01-work/12-CPF/Review/SI3/01/02-fig/loop00000191.pdf ){ width=100% } 
 \begin{center} \textbf{Fig SI-V-30.8} : Loop 191 --- loop 8 of bee KO-1
 \end{center}\newpage


![]( /home/jack/01-work/12-CPF/Review/SI3/01/02-fig/KH-2.pdf ){ width=100% } 
 \begin{center} \textbf{Fig SI-V-31} : Tracks of bee KH-2
 \end{center}\newpage


![]( /home/jack/01-work/12-CPF/Review/SI3/01/02-fig/loop00000192.pdf ){ width=100% } 
 \begin{center} \textbf{Fig SI-V-31.1} : Loop 192 --- loop 1 of bee KH-2
 \end{center}\newpage


![]( /home/jack/01-work/12-CPF/Review/SI3/01/02-fig/loop00000193.pdf ){ width=100% } 
 \begin{center} \textbf{Fig SI-V-31.2} : Loop 193 --- loop 2 of bee KH-2
 \end{center}\newpage


![]( /home/jack/01-work/12-CPF/Review/SI3/01/02-fig/loop00000194.pdf ){ width=100% } 
 \begin{center} \textbf{Fig SI-V-31.3} : Loop 194 --- loop 3 of bee KH-2
 \end{center}\newpage


![]( /home/jack/01-work/12-CPF/Review/SI3/01/02-fig/loop00000195.pdf ){ width=100% } 
 \begin{center} \textbf{Fig SI-V-31.4} : Loop 195 --- loop 4 of bee KH-2
 \end{center}\newpage


![]( /home/jack/01-work/12-CPF/Review/SI3/01/02-fig/loop00000196.pdf ){ width=100% } 
 \begin{center} \textbf{Fig SI-V-31.5} : Loop 196 --- loop 5 of bee KH-2
 \end{center}\newpage


![]( /home/jack/01-work/12-CPF/Review/SI3/01/02-fig/loop00000197.pdf ){ width=100% } 
 \begin{center} \textbf{Fig SI-V-31.6} : Loop 197 --- loop 6 of bee KH-2
 \end{center}\newpage


![]( /home/jack/01-work/12-CPF/Review/SI3/01/02-fig/loop00000198.pdf ){ width=100% } 
 \begin{center} \textbf{Fig SI-V-31.7} : Loop 198 --- loop 7 of bee KH-2
 \end{center}\newpage


![]( /home/jack/01-work/12-CPF/Review/SI3/01/02-fig/loop00000199.pdf ){ width=100% } 
 \begin{center} \textbf{Fig SI-V-31.8} : Loop 199 --- loop 8 of bee KH-2
 \end{center}\newpage


![]( /home/jack/01-work/12-CPF/Review/SI3/01/02-fig/loop00000200.pdf ){ width=100% } 
 \begin{center} \textbf{Fig SI-V-31.9} : Loop 200 --- loop 9 of bee KH-2
 \end{center}\newpage


![]( /home/jack/01-work/12-CPF/Review/SI3/01/02-fig/loop00000201.pdf ){ width=100% } 
 \begin{center} \textbf{Fig SI-V-31.10} : Loop 201 --- loop 10 of bee KH-2
 \end{center}\newpage


![]( /home/jack/01-work/12-CPF/Review/SI3/01/02-fig/loop00000202.pdf ){ width=100% } 
 \begin{center} \textbf{Fig SI-V-31.11} : Loop 202 --- loop 11 of bee KH-2
 \end{center}\newpage


![]( /home/jack/01-work/12-CPF/Review/SI3/01/02-fig/JY-1.pdf ){ width=100% } 
 \begin{center} \textbf{Fig SI-V-32} : Tracks of bee JY-1
 \end{center}\newpage


![]( /home/jack/01-work/12-CPF/Review/SI3/01/02-fig/loop00000203.pdf ){ width=100% } 
 \begin{center} \textbf{Fig SI-V-32.1} : Loop 203 --- loop 1 of bee JY-1
 \end{center}\newpage


![]( /home/jack/01-work/12-CPF/Review/SI3/01/02-fig/loop00000204.pdf ){ width=100% } 
 \begin{center} \textbf{Fig SI-V-32.2} : Loop 204 --- loop 2 of bee JY-1
 \end{center}\newpage


![]( /home/jack/01-work/12-CPF/Review/SI3/01/02-fig/loop00000205.pdf ){ width=100% } 
 \begin{center} \textbf{Fig SI-V-32.3} : Loop 205 --- loop 3 of bee JY-1
 \end{center}\newpage


![]( /home/jack/01-work/12-CPF/Review/SI3/01/02-fig/loop00000206.pdf ){ width=100% } 
 \begin{center} \textbf{Fig SI-V-32.4} : Loop 206 --- loop 4 of bee JY-1
 \end{center}\newpage


![]( /home/jack/01-work/12-CPF/Review/SI3/01/02-fig/loop00000207.pdf ){ width=100% } 
 \begin{center} \textbf{Fig SI-V-32.5} : Loop 207 --- loop 5 of bee JY-1
 \end{center}\newpage

> 
> cat("\n\n");


> 
> sink();
Warning message:
In sink() : no sink to remove
> graphics.off(); 
> 
> 
> 
> setwd(MainDir)
> system("pandoc --number-sections --toc SIData.md -o MoranEtAl_SIData.pdf") ; 
pandoc: SIData.md: openBinaryFile: does not exist (No such file or directory)
> cat("ok.\n\n")
ok.

> 
> 
> ## print(date());
> 
> 
> proc.time()
      user     system    elapsed 
198448.599    892.746 199801.541 
