# Supplementary material for: Modeling bee movement shows how a perceptual masking effect can influence flower discovery
Source: PLoS Comput Biol. 2023 Mar 24;19(3):e1010558. doi: 10.1371/journal.pcbi.1010558 (PMC10075415; doi:10.1371/journal.pcbi.1010558)
Supplement: S1 Data — (ZIP) [file pcbi.1010558.s006.zip › S6/README.md]

# CentralPlacePersistentTurningWalker

Open data and codes for the paper _Modeling bee search shows how a perceptual masking effect can influence foraging efficiency and pollination_, Moran et al.

Designed to be run under R console or R CMD BATCH.

You must have libgsl for C, plotrix package for R, and pandoc installed.

Upon extracting, open a Terminal in the corresponding directory and either:

- launch R console and call source("00-DoAll.R")

or call directly

- $R CMD BATCH 00-DoAll.R

The code performs all the analysis for the paper, and collects traces of operations and raw R results into SIData.md.
In the end, SIData.md is compiled by pandoc to produce MoranEtAl_SIData.pdf.

In 00-DoAll.R, there are two switches : RedoSims and RedoFigs.
If RedoSims is activated, all the simulations are performed once again (about 48h computation time).
If not, but RedoFigs is, then only figures are done again (if RedoSims has been performed at least once, of course).
If not, only the compilation from .md to .pdf is performed.

 
