# Supplementary material for: Modeling bee movement shows how a perceptual masking effect can influence flower discovery
Source: PLoS Comput Biol. 2023 Mar 24;19(3):e1010558. doi: 10.1371/journal.pcbi.1010558 (PMC10075415; doi:10.1371/journal.pcbi.1010558)
Supplement: S1 Data — (ZIP) [file pcbi.1010558.s006.zip › S6/00-DoAll.R]

## SI code for article ...


rm(list=ls())
library(extrafont)
library(plotrix)
library(pracma)
library(survival)

print(date())
set.seed(420731)
## system("GSL_RNG_SEED=$(od -vAn -N4 -tu4 < /dev/urandom)")
system("export GSL_RNG_SEED=42073")


## These two flags control whether simulations and figures are rebuilt.
## If set to TRUE, the code would run for about 48 hours.
RedoSims = TRUE; RedoFigs = TRUE;


#sink("SIData.md");

cat("---\n")
cat("title: Supplemental Information For The Article _Modeling bee search shows how a perceptual masking effect can influence foraging efficiency and pollination_\n")
cat("author: Moran et al.\n")
cat("date: September, 2022\n")
cat("---\n")


cat("\\newpage\n\n")
MainDir = getwd();
## cat("We are working in : ",MainDir,"\n\n");
## print(date());

cat("This document results from the execution of the R-script 00-DoAll.R\n\n")
cat("It contains raw results and figures for the full analysis and simulations.\n\n")


cat("\n\n");
UpDir = tail(strsplit(MainDir,"/")[[1]],n=1);


## 01 Data Bumblebees Sevilla
setwd(paste(MainDir,"/01",sep="")) ; source("00-Do.R")
setwd(MainDir)
cat("\n\n")


## 02 Compile Simulation Main Lib
setwd(paste(MainDir,"/02",sep="")) ; source("00-Do.R")
setwd(MainDir)
cat("\n\n")


## 03 Fit parameters from loop statistics
setwd(paste(MainDir,"/03",sep="")) ; source("00-Do.R")
setwd(MainDir)
cat("\n\n")


## 04 Flower statistics
setwd(paste(MainDir,"/04",sep="")) ; source("00-Do.R")
setwd(MainDir)
cat("\n\n")


## 05 Flower statistics
setwd(paste(MainDir,"/05",sep="")) ; source("00-Do.R")
setwd(MainDir)
cat("\n\n")


## Include graphics of all tracks
setwd(paste(MainDir,"/01",sep=""))
CURDIR = getwd()
figNumber=1
SevillaLoopsData = read.csv(loopDataFile)

#SevillaLoopsData$idTrack = paste(SevillaLoopsData$beeId,"-",SevillaLoopsData$Track,sep="");
#idTracksList = unique(SevillaLoopsData$idTrack);

cat("# Individual tracks\n\n")

cat("Here, we report the tracks used for the calibration.\n\n")

cat("For each recording session, we first report the whole track, separating loops by color.\n\n")

cat("Then, we report each loop separately.\n\n")

cat("For some loops, black line reports the original data, and the red line reports the loop we actually used, after summarizing all the points detected in an area within 6 m of an artificial flower as a single point at the location of the flower.\n\n")

cat("List of Track Ids:\n\n")

cat("```\n") ; print(idTracksList) ; cat("```\n \\newpage\n\n")

cat("\\newpage\n\n")

for (idt in idTracksList) ## defined in 01
{
	pdfname = paste("02-fig/",idt,".pdf",sep="")
	cat("\n\n![](",paste(CURDIR,"/",pdfname,sep=""),"){ width=100% }\ ");

	cat("\n \\begin{center} \\textbf{Fig SI-V-",figNumber,"} : Tracks of bee ",idt,"\n \\end{center}",sep=""); 
	cat("\\newpage\n\n")

	thisTrack = subset(SevillaLoopsData,idTrack==idt);
	thisTrackLoops = unique(thisTrack$loopId)


	for (nextLoop in thisTrackLoops)
	{
		thisLoop = subset(thisTrack,loopId==nextLoop)

		pdfname = paste("02-fig/loop",sprintf("%08d",nextLoop),".pdf",sep="") 
		cat("\n\n![](",paste(CURDIR,"/",pdfname,sep=""),"){ width=100% }\ ");
		cat("\n \\begin{center} \\textbf{Fig SI-V-",figNumber,".",thisLoop$loopRankInTrack[1],"} : Loop ",nextLoop," --- loop ",thisLoop$loopRankInTrack[1]," of bee ",idt,"\n \\end{center}",sep="");

		cat("\\newpage\n\n")

	}
	figNumber=figNumber+1
}

cat("\n\n");

sink();
graphics.off(); 


setwd(MainDir)
system("pandoc --number-sections --toc SIData.md -o MoranEtAl_SIData.pdf") ; 
cat("ok.\n\n")


## print(date());
