# Supplementary material for: Modeling bee movement shows how a perceptual masking effect can influence flower discovery
Source: PLoS Comput Biol. 2023 Mar 24;19(3):e1010558. doi: 10.1371/journal.pcbi.1010558 (PMC10075415; doi:10.1371/journal.pcbi.1010558)
Supplement: S1 Data — (ZIP) [file pcbi.1010558.s006.zip › S6/03/00-Do.R]

if (RedoSims)
{
	system("rm -rf 02-data ; mkdir 02-data");
	RedoFigs=TRUE
}
if (RedoFigs)
{
	system("rm -rf 03-fig ; mkdir 03-fig");
}


CURDIR = getwd()
message(CURDIR)

figNumber=1

cat("\n\n# Parameters fitting\n\n");


## 
loopStatsFile = "../01/10-AllLoopData.csv"
cat("We use ",loopStatsFile," data file.\n\n");
SevillaLoopsData = read.csv(loopStatsFile)
## print(summary(SevillaLoopsData))

## do not use where speed is unknown
SevillaLoopsData = subset(SevillaLoopsData,!is.na(SevillaLoopsData$speed));


## Fixed parameters

set.seed(42073)
testLoops = 1000L ; 
illustrateLoops = 100000L
nbOfSaves = 20L ## every deltat
nbOfRhos = 10000L ## every 3 s
MaxTimeCensor = 3600;
deltaT = 0.01;
NestOrientation = pi/2;
VisualAcuity = (3.0*pi/180.0);


PerceptionDistance = 13 ## as considered in data  
NestSize = 2*PerceptionDistance*tan(VisualAcuity/2)


DefaultSpeed = mean(SevillaLoopsData$speed)                 
DefaultOmega = 1
DefaultAlpha = 0
DefaultGamma = 0

message("setup")

cat("\n\nFixed Parameters : \n\n");
cat("Nest size : ",NestSize,"\n\n");
cat("Perception Distance : ",PerceptionDistance,"\n\n");
cat("Flying speed : ",DefaultSpeed,"\n\n");


sink("./01-csrc/params.h")
cat("\n")
## cat("#define IllustrateLoops ",testLoops,"\n")
cat("#define TmaxLoop ",MaxTimeCensor,"\n")
cat("#define NestSize ",NestSize," \n")
cat("#define NestOrientation ",NestOrientation," \n")
cat("UnBourdonInit leBourdonInit = {
		.X = 0,
		.Y = ",PerceptionDistance+0.01,", 
		.theta = ",NestOrientation,", 
		.eta = 0,
		.omega = 0, 
		.deltaT = ",deltaT,",
		.visualAcuity = ",VisualAcuity,",
		.speed = ",DefaultSpeed,",
		.alpha = ",DefaultAlpha,",
		.varianceOmega = ",DefaultOmega,",
		.gamma = ",DefaultGamma,"
	}  ;
	\n\n");
sink()
system("cd 01-csrc ; make --assume-new=params.h", ignore.stdout = T)


ecdfData = data.frame(
	sL = sort(SevillaLoopsData$length),fL = ecdf(SevillaLoopsData$length)(sort(SevillaLoopsData$length)),tL=NA,
	sM = sort(SevillaLoopsData$maxaway),fM = ecdf(SevillaLoopsData$maxaway)(sort(SevillaLoopsData$maxaway)),tM=NA) 
ecdfData$dL = c(0,diff(ecdfData$sL))
ecdfData$dM = c(0,diff(ecdfData$sM))

maxIntRedep = 40 
tabInter = data.frame(number=0:maxIntRedep)
tabInter$interCount = 0
tb = as.data.frame(table(SevillaLoopsData$intersects))
for (tin in 1:length(tb$Var1)) tabInter[tabInter$number==tb$Var1[tin],]$interCount = tb$Freq[tin] 
tabInter$interFreq = tabInter$interCount/sum(tabInter$interCount)


tabInter$redepCount = 0
tb = as.data.frame(table(SevillaLoopsData$redeparts))
for (tin in 1:length(tb$Var1)) tabInter[tabInter$number==tb$Var1[tin],]$redepCount = tb$Freq[tin] 
tabInter$redepFreq = tabInter$redepCount/sum(tabInter$redepCount)


runSims = function(omega, alpha, gamma, eta)
{
	system(paste("GSL_RNG_SEED=42073 ./01-csrc/run ",alpha," ",omega," ",gamma," ",eta," ",testLoops," 0 0 > lastrun.txt"), ignore.stderr = T)
	sims = read.delim("lastrun.txt")
	NAs = which(sims$Length<=0) ; sims$Length[NAs]=NA ; sims$MaxAway[NAs]=NA ; sims$Intersects[NAs]=NA; sims$Redeparts[NAs]=NA

	tN = length(sims$Length)
	for (l in 1:length(ecdfData$sL))
	{
		ecdfData$tL[l] <<- length(which(sims$Length<=ecdfData$sL[l]))/tN 
		ecdfData$tM[l] <<- length(which(sims$MaxAway<=ecdfData$sM[l]))/tN 
	}
	# we penalize maxIntRedep
	sims$Intersects[sims$Intersects>maxIntRedep]=maxIntRedep
	tabInter$interSimCount = 0
	tb = as.data.frame(table(sims$Intersects))
	for (tin in 1:length(tb$Var1)) tabInter[tabInter$number==tb$Var1[tin],]$interSimCount = tb$Freq[tin] 
	tabInter$interSimFreq = tabInter$interSimCount/sum(tabInter$interSimCount)

	sims$Redeparts[sims$Redeparts>maxIntRedep]=maxIntRedep
	tabInter$redepSimCount = 0
	tb = as.data.frame(table(sims$Redeparts))
	for (tin in 1:length(tb$Var1)) tabInter[tabInter$number==tb$Var1[tin],]$redepSimCount = tb$Freq[tin] 
	tabInter$redepSimFreq = tabInter$redepSimCount/sum(tabInter$redepSimCount)
	Skors = c(
		 		sum(abs(ecdfData$tL-ecdfData$fL )*ecdfData$dL ),
	 			sum(abs(ecdfData$tM-ecdfData$fM )*ecdfData$dM ),
	 			sum(abs(tabInter$interFreq-tabInter$interSimFreq )),
	 			sum(abs(tabInter$redepFreq-tabInter$redepSimFreq ))
		)
	return(Skors)
}

illustrateSims = function(omega, alpha, gamma, eta)
{
	system(paste("GSL_RNG_SEED=42073 ./01-csrc/run ",alpha," ",omega," ",gamma," ",eta," ",illustrateLoops," ",nbOfSaves," ",nbOfRhos," > lastrun.txt "), ignore.stderr = F)
	sims = read.delim("lastrun.txt")

	NAs = which(sims$Length<=0) ; sims$Length[NAs]=NA ; sims$MaxAway[NAs]=NA ; sims$Intersects[NAs]=NA; sims$Redeparts[NAs]=NA

	tN = length(sims$Length)
	for (l in 1:length(ecdfData$sL))
	{
		ecdfData$tL[l] <<- length(which(sims$Length<=ecdfData$sL[l]))/tN 
		ecdfData$tM[l] <<- length(which(sims$MaxAway<=ecdfData$sM[l]))/tN 
	}
	sims$Intersects[sims$Intersects>maxIntRedep]=maxIntRedep
	tabInter$interSimCount = 0
	tb = as.data.frame(table(sims$Intersects))
	for (tin in 1:length(tb$Var1)) tabInter[tabInter$number==tb$Var1[tin],]$interSimCount = tb$Freq[tin] 
	tabInter$interSimFreq = tabInter$interSimCount/sum(tabInter$interSimCount)
	sims$Redeparts[sims$Redeparts>maxIntRedep]=maxIntRedep
	tabInter$redepSimCount = 0
	tb = as.data.frame(table(sims$Redeparts))
	for (tin in 1:length(tb$Var1)) tabInter[tabInter$number==tb$Var1[tin],]$redepSimCount = tb$Freq[tin] 
	tabInter$redepSimFreq = tabInter$redepSimCount/sum(tabInter$redepSimCount)

	traj = read.delim("lasttraj.txt");

	fname = sprintf("02-data/%f-%f-%f-%f.rda",round(gamma,4),round(omega,4),round(alpha,4),round(eta,4))
	save(tabInter,ecdfData,traj,file=fname)
}


gammas = c(0.5,0.6,0.7,0.8,0.9,1,1.1,1.2,1.3,1.4,1.5)
omegas = c(0.01,0.03,0.05,0.06,0.07,0.08,0.09,0.1,0.125,0.15)
alphas = c(10,20,25,30,35,40,50)
etas   = c(0.05,0.1,0.15,0.2,0.25,0.3,0.35,0.4)


if (RedoSims==TRUE)
{
	message(date())
	message("run sims\n")

	skors = data.frame(Gamma=NA,Omega=NA,Alpha=NA,Eta=NA,Length=NA, MaxAway=NA, Intersects=NA, Redeparts=NA);
	for (ceGamma in gammas)
	{
		# message("Gamma=",ceGamma,"\n",sep="");
		for (ceOmega in omegas)
		{
			# message("Omega=",ceOmega,"\n",sep="");
			for (ceAlpha in alphas)
			{
				for (ceEta in etas) 
				{
					ceSkor = runSims(ceOmega,ceAlpha,ceGamma,ceEta)
					skors = rbind(skors,c(ceGamma,ceOmega,ceAlpha,ceEta,ceSkor))
				}
			}
		}
	}
	skors = skors[-1,]
	skors$qL = ecdf(skors$Length)(skors$Length)
	skors$qM = ecdf(skors$MaxAway)(skors$MaxAway)
	skors$qI = ecdf(skors$Intersects)(skors$Intersects)
	skors$qR = ecdf(skors$Redeparts)(skors$Redeparts)
	skors$qT = (skors$qL + skors$qM + skors$qI + skors$qR)/4

	save(skors,file="02-data/skors.rda");

	message(date())
}

message(load("02-data/skors.rda"))


bestFit = skors[skors$qT==min(skors$qT),]
gamfit = bestFit$Gamma[1]
omefit = bestFit$Omega[1]
alpfit = bestFit$Alpha[1]
etafit = bestFit$Eta[1] 


######
## Distribution of location around nest
checkAlphas = c(10,20,30,50,75,100,150,200)

if (RedoSims==TRUE)
{
	msdAlphas = data.frame(alpha=checkAlphas,MSD=NA,SEM=NA)

	message("Distribution of location around nest")

	allLoops = read.csv("../01/01-Data/02-AllLoopsSevillaCorrected.csv")
	allLoops$rho = sqrt(allLoops$X**2 + allLoops$Y**2)


	histDat = hist(allLoops$rho,breaks=seq(5,700,10), plot=F)
	## we keep rho beyond 15 m
	distribRho = data.frame(rho = histDat$mids[2:69], data = histDat$counts[2:69])
	## we normalize
	distribRho$data = distribRho$data/sum(distribRho$data)

	for (msdrank in 1:length(msdAlphas$alpha))
	{
		alpha = msdAlphas$alpha[msdrank]
		illustrateSims(omefit, alpha , gamfit, etafit)
		simsRho = read.delim("lastrhos.txt")
		simsRho$rho = sqrt(simsRho$X**2 + simsRho$Y**2)

		msdAlphas$MSD[msdrank] = mean(simsRho$rho**2); 
		msdAlphas$SEM[msdrank] = sqrt(var(simsRho$rho**2)/length(simsRho$rho))

		simsHist = hist(simsRho$rho,breaks=seq(5,7000,10), plot=F)
		simsHist$counts[2:69] = simsHist$counts[2:69]/sum(simsHist$counts[2:69])
		distribRho[sprintf("%d",alpha)] = simsHist$counts[2:69]
	}

	save(distribRho,file="02-data/distribRho.rda")
	save(msdAlphas,file="02-data/msdAlphas.rda")

	checkEtas = seq(0.01,0.5,0.01)
	msdEtas = data.frame(eta=checkEtas,MSD=NA,SEM=NA)
	for (msdrank in 1:length(msdEtas$eta))
	{
		illustrateSims(omefit, alpfit, gamfit, msdEtas$eta[msdrank])
		simsRho = read.delim("lastrhos.txt")
		simsRho$rho = sqrt(simsRho$X**2 + simsRho$Y**2)
		msdEtas$MSD[msdrank] = mean(simsRho$rho**2);
		msdEtas$SEM[msdrank] = sqrt(var(simsRho$rho**2)/length(simsRho$rho))
	}
	save(msdEtas,file="02-data/msdEtas.rda")

	checkOmegas = seq(0,0.14,0.01)
	msdOmegas = data.frame(omega=checkOmegas,MSD=NA,SEM=NA)
	for (msdrank in 1:length(msdOmegas$omega))
	{
		illustrateSims(msdOmegas$omega[msdrank], alpfit, gamfit, etafit)
		simsRho = read.delim("lastrhos.txt")
		simsRho$rho = sqrt(simsRho$X**2 + simsRho$Y**2)
		msdOmegas$MSD[msdrank] = mean(simsRho$rho**2);
		msdOmegas$SEM[msdrank] = sqrt(var(simsRho$rho**2)/length(simsRho$rho))
	}
	save(msdOmegas,file="02-data/msdOmegas.rda")

}
####


cat("\n## Best Fit : \n\n") ; 
cat("```\n") ; 
print(bestFit) ; 
cat("```\n")

cat("The variables q[L,M,I,R] give the respective quantiles for Length, MaxAway, Intersects and Redeparts.\n\n")
cat("The variables qT gives the average quantile.\n\n")

cat("\n## Fits with qT<0.07 \n\n")
cat("In order to check that the best fit is not a peculiar point, we show all combinations for which qT < 0.07\n\n")
cat("```\n\n") ; 
print(subset(skors,skors$qT<0.07))
cat("```\n")


cat("\n## Figures for each rating\n\n")
##############
#### Figures

pdf(file="03-fig/Fits-qT.pdf",h=8,w=8)
par(mfrow=c(2,2),mar=c(4,4,1,1))
sd = subset(skors,Gamma==gamfit & Omega==omefit & Eta==etafit)
plot(sd$Alpha,sd$qT, type="b",log="y", ylim=c(0.02,1), xlab="Alpha", ylab="Averaged rating")
lines(c(alpfit,alpfit),c(0.02,1), lty=2)
sd = subset(skors,Gamma==gamfit & Omega==omefit & Alpha==alpfit)
plot(sd$Eta,sd$qT, type="b",log="y", ylim=c(0.02,1), xlab="Eta", ylab="Averaged rating")
lines(c(etafit,etafit),c(0.02,1), lty=2)
sd = subset(skors,Alpha==alpfit & Omega==omefit & Eta==etafit)
plot(sd$Gamma,sd$qT, type="b",log="y", ylim=c(0.02,1), xlab="Gamma", ylab="Averaged rating")
lines(c(gamfit,gamfit),c(0.02,1), lty=2)
sd = subset(skors,Gamma==gamfit & Alpha==alpfit & Eta==etafit)
plot(sd$Omega,sd$qT, type="b",log="y", ylim=c(0.02,1), xlab="Omega", ylab="Averaged rating")
lines(c(omefit,omefit),c(0.02,1), lty=2)
dev.off()


pdf(file="03-fig/Fits-qL.pdf",h=8,w=8)
par(mfrow=c(2,2),mar=c(4,4,1,1))
sd = subset(skors,Gamma==gamfit & Omega==omefit & Eta==etafit)
plot(sd$Alpha,sd$qL, type="b",log="y", ylim=c(0.01,1), xlab="Alpha", ylab="Rating over Length")
lines(c(alpfit,alpfit),c(0.01,1), lty=2)
sd = subset(skors,Gamma==gamfit & Omega==omefit & Alpha==alpfit)
plot(sd$Eta,sd$qL, type="b",log="y", ylim=c(0.01,1), xlab="Eta", ylab="Rating over Length")
lines(c(etafit,etafit),c(0.01,1), lty=2)
sd = subset(skors,Alpha==alpfit & Omega==omefit & Eta==etafit)
plot(sd$Gamma,sd$qL, type="b",log="y", ylim=c(0.01,1), xlab="Gamma", ylab="Rating over Length")
lines(c(gamfit,gamfit),c(0.01,1), lty=2)
sd = subset(skors,Gamma==gamfit & Alpha==alpfit & Eta==etafit)
plot(sd$Omega,sd$qL, type="b",log="y", ylim=c(0.01,1), xlab="Omega", ylab="Rating over Length")
lines(c(omefit,omefit),c(0.01,1), lty=2)
dev.off()

pdf(file="03-fig/Fits-qM.pdf",h=8,w=8)
par(mfrow=c(2,2),mar=c(4,4,1,1))
sd = subset(skors,Gamma==gamfit & Omega==omefit & Eta==etafit)
plot(sd$Alpha,sd$qM, type="b",log="y", ylim=c(0.01,1), xlab="Alpha", ylab="Rating over loop extension")
lines(c(alpfit,alpfit),c(0.01,1), lty=2)
sd = subset(skors,Gamma==gamfit & Omega==omefit & Alpha==alpfit)
plot(sd$Eta,sd$qM, type="b",log="y", ylim=c(0.01,1), xlab="Eta", ylab="Rating over loop extension")
lines(c(etafit,etafit),c(0.01,1), lty=2)
sd = subset(skors,Alpha==alpfit & Omega==omefit & Eta==etafit)
plot(sd$Gamma,sd$qM, type="b",log="y", ylim=c(0.01,1), xlab="Gamma", ylab="Rating over loop extension")
lines(c(gamfit,gamfit),c(0.01,1), lty=2)
sd = subset(skors,Gamma==gamfit & Alpha==alpfit & Eta==etafit)
plot(sd$Omega,sd$qM, type="b",log="y", ylim=c(0.01,1), xlab="Omega", ylab="Rating over loop extension")
lines(c(omefit,omefit),c(0.01,1), lty=2)
dev.off()

pdf(file="03-fig/Fits-qI.pdf",h=8,w=8)
par(mfrow=c(2,2),mar=c(4,4,1,1))
sd = subset(skors,Gamma==gamfit & Omega==omefit & Eta==etafit)
plot(sd$Alpha,sd$qI, type="b",log="y", ylim=c(0.01,1), xlab="Alpha", ylab="Rating over Intersects")
lines(c(alpfit,alpfit),c(0.01,1), lty=2)
sd = subset(skors,Gamma==gamfit & Omega==omefit & Alpha==alpfit)
plot(sd$Eta,sd$qI, type="b",log="y", ylim=c(0.01,1), xlab="Eta", ylab="Rating over Intersects")
lines(c(etafit,etafit),c(0.01,1), lty=2)
sd = subset(skors,Alpha==alpfit & Omega==omefit & Eta==etafit)
plot(sd$Gamma,sd$qI, type="b",log="y", ylim=c(0.01,1), xlab="Gamma", ylab="Rating over Intersects")
lines(c(gamfit,gamfit),c(0.01,1), lty=2)
sd = subset(skors,Gamma==gamfit & Alpha==alpfit & Eta==etafit)
plot(sd$Omega,sd$qI, type="b",log="y", ylim=c(0.01,1), xlab="Omega", ylab="Rating over Intersects")
lines(c(omefit,omefit),c(0.01,1), lty=2)
dev.off()

pdf(file="03-fig/Fits-qR.pdf",h=8,w=8)
par(mfrow=c(2,2),mar=c(4,4,1,1))
sd = subset(skors,Gamma==gamfit & Omega==omefit & Eta==etafit)
plot(sd$Alpha,sd$qR, type="b",log="y", ylim=c(0.01,1), xlab="Alpha", ylab="Rating over Redepartures")
lines(c(alpfit,alpfit),c(0.01,1), lty=2)
sd = subset(skors,Gamma==gamfit & Omega==omefit & Alpha==alpfit)
plot(sd$Eta,sd$qR, type="b",log="y", ylim=c(0.01,1), xlab="Eta", ylab="Rating over Redepartures")
lines(c(etafit,etafit),c(0.01,1), lty=2)
sd = subset(skors,Alpha==alpfit & Omega==omefit & Eta==etafit)
plot(sd$Gamma,sd$qR, type="b",log="y", ylim=c(0.01,1), xlab="Gamma", ylab="Rating over Redepartures")
lines(c(gamfit,gamfit),c(0.01,1), lty=2)
sd = subset(skors,Gamma==gamfit & Alpha==alpfit & Eta==etafit)
plot(sd$Omega,sd$qR, type="b",log="y", ylim=c(0.01,1), xlab="Omega", ylab="Rating over Redepartures")
lines(c(omefit,omefit),c(0.01,1), lty=2)
dev.off()


cat("\n\n![](",paste(CURDIR,"/03-fig/Fits-qT.pdf",sep=""),"){ width=140% }\ ");
cat("\n \\begin{center} \\textbf{Fig SI-III-",figNumber,"} : Average ratings for each parameter, when others are kept constant.\n \\end{center}",sep=""); figNumber=figNumber+1
cat("\\newpage\n\n")
cat("\n\n![](",paste(CURDIR,"/03-fig/Fits-qL.pdf",sep=""),"){ width=100% }\ ");
cat("\n \\begin{center} \\textbf{Fig SI-III-",figNumber,"} : Ratings for loop length for each parameter, when others are kept constant.\n \\end{center}",sep=""); figNumber=figNumber+1
cat("\\newpage\n\n")
cat("\n\n![](",paste(CURDIR,"/03-fig/Fits-qM.pdf",sep=""),"){ width=100% }\ ");
cat("\n \\begin{center} \\textbf{Fig SI-III-",figNumber,"} : Ratings for loop extension for each parameter, when others are kept constant.\n \\end{center}",sep=""); figNumber=figNumber+1
cat("\\newpage\n\n")
cat("\n\n![](",paste(CURDIR,"/03-fig/Fits-qI.pdf",sep=""),"){ width=100% }\ ");
cat("\n \\begin{center} \\textbf{Fig SI-III-",figNumber,"} : Ratings for intersects for each parameter, when others are kept constant.\n \\end{center}",sep=""); figNumber=figNumber+1
cat("\\newpage\n\n")
cat("\n\n![](",paste(CURDIR,"/03-fig/Fits-qR.pdf",sep=""),"){ width=100% }\ ");
cat("\n \\begin{center} \\textbf{Fig SI-III-",figNumber,"} : Ratings for redepartures for each parameter, when others are kept constant.\n \\end{center}",sep=""); figNumber=figNumber+1
cat("\\newpage\n\n")


message(load("02-data/distribRho.rda"))
message(load(sprintf("02-data/%f-%f-%f-%f.rda",round(gamfit,4),round(omefit,4),round(alpfit,4),round(etafit,4))))

pdf(file="03-fig/Alpha_Rhos.pdf",h=15,w=8)
par(mfrow=c(2,1),mar=c(4,4,1,1))

t1 = 1
drawtraj = subset(traj,L %in% (t1+c(0:6)))
traj1 = subset(traj,L==t1+0)
plot(traj1$X,traj1$Y,type="l",col=1,asp=1,xlim=c(-250,250),ylim=c(-250,250),xlab="X (m)", ylab="Y (m)")
draw.circle(0,0,PerceptionDistance,nv=100,border="red",col=NA,lty=1,lwd=2)
for (nl in 1:6) 
{
	trajnl = subset(traj,L==t1+nl)
	lines(trajnl$X,trajnl$Y,col=nl+1)
}

plot(distribRho$rho,distribRho$data, type="h",pch=16,cex=0.5, col="black", lwd=3, xlim=c(15,400), 
	ylim=c(0,max(distribRho[1,4:8])), xlab="Distance from nest", ylab="Fraction")
for (alphaRnk in 4:8)
{
 	thisCol = "blue"; thisLwd=1;
 	if (alphaRnk==6) { thisCol="red" ; thisLwd = 3 }
	lines(distribRho$rho,distribRho[,alphaRnk], type="l", col=thisCol, lwd=thisLwd, pch=16,cex=0.5)
}
dev.off()
## figure for  the main text

cat("\n## Predictions for $\\alpha \\in (0,10,20,30,50,100)$\n \n \n",sep="")


for (alpha in checkAlphas)
{
	fname = sprintf("%f-%f-%f-%f",round(gamfit,4),round(omefit,4),round(alpha,4),round(etafit,4))
	load(sprintf("02-data/%s.rda",fname))
	figName = sprintf("03-fig/%s.pdf",fname) 
	pdf(file=figName,h=8,w=8) ;par(mfrow=c(2,2))
	par(mar=c(4,4,1,1))

	plot(ecdfData$sL,ecdfData$fL,type="s", log="", ylim=c(0,1),xlab="Length",ylab="CDF")
		# , main=paste("gamma=",round(gamma,4),"omega=",round(omega,4),"alpha=",round(alpha,4),"eta=",round(eta,4))) ; 
	lines(ecdfData$sL,ecdfData$tL,type="s",col="red")

	plot(ecdfData$sM,ecdfData$fM,type="s", log="", ylim=c(0,1),xlab="MaxAway",ylab="CDF") ; 
	lines(ecdfData$sM,ecdfData$tM,type="s",col="red")

	plot(tabInter$number, tabInter$interFreq, type="h",lwd=2, xlab="Intersects", ylab="Prob", ylim=c(0,1), xlim=c(0,10))
	lines(tabInter$number,tabInter$interSimFreq,col="red",lwd=2)

	plot(tabInter$number, tabInter$redepFreq, type="h",lwd=2, xlab="Redepartures", ylab="Prob", ylim=c(0,1), xlim=c(0,10))
	lines(tabInter$number,tabInter$redepSimFreq,col="red",lwd=2)
	dev.off()


	figTraj = sprintf("03-fig/%s-trajs.pdf",fname)
	pdf(file=figTraj,h=4,w=4)
	par(mar=c(4,4,1,1))
	t1 = 1
	drawtraj = subset(traj,L %in% (t1+c(0:5)))
	traj1 = subset(traj,L==t1+0)
	plot(traj1$X,traj1$Y,type="l",col=1,asp=1,xlim=c(-250,250),ylim=c(-250,250),xlab="X (m)", ylab="Y (m)")
	draw.circle(0,0,PerceptionDistance,nv=100,border="red",col=NA,lty=1,lwd=2)
	for (nl in 1:5) 
	{
		trajnl = subset(traj,L==t1+nl)
		lines(trajnl$X,trajnl$Y,col=nl+1)
	}
	dev.off()

	if (alpha != alpfit) ## alpfit for the main text
	{
		cat("\n### Predictions for $\\alpha = ",alpha,"$\n \n",sep="")
	}
	else
	{
		cat("\n### Predictions for $\\alpha = ",alpha,"$ (in the main text)\n \n",sep="")
	}
	cat("\n\n\n![](",paste(CURDIR,"/",figName,sep=""),"){ width=80% }\n");
	# cat("\\newpage")
	cat("\n\n![](",paste(CURDIR,"/",figTraj,sep=""),"){ width=60% }\n");
	cat("\n  \\textbf{Fig SI-III-",figNumber,"} : Predictions for $\\alpha=",alpha,"$.\n\n",sep=""); figNumber=figNumber+1

	cat("\\newpage")
	
}


message(load("02-data/msdEtas.rda"))
message(load("02-data/msdAlphas.rda"))
message(load("02-data/msdOmegas.rda"))

pdf(file="03-fig/MSD_.pdf",h=15,w=8)
par(mfrow=c(3,1),mar=c(5,5,1,1))
plot(msdAlphas$alpha,msdAlphas$MSD, type="b", ylim=c(0,1e+5),xlab="Alpha", ylab="MSD",cex.lab=2,cex.axis=1.5, xlim=c(0,200))
plot(msdEtas$eta,msdEtas$MSD, type="b", ylim=c(0,1e+5),xlab="Eta", ylab="MSD",cex.lab=2,cex.axis=1.5)
plot(msdOmegas$omega,msdOmegas$MSD, type="b", ylim=c(0,1e+5),xlab="Omega", ylab="MSD",cex.lab=2,cex.axis=1.5)
dev.off()

cat("\n### Sensitivity of MSD to parameters (see Main Text)\n \n",sep="")
cat("\n\n\n![](",paste(CURDIR,"/03-fig/MSD_.pdf",sep=""),"){ width=70% }\n");	
cat("\n  \\textbf{Fig SI-III-",figNumber,"} : Sensitivity of MSD ($m^2$) to $\\alpha$, $\\eta$ and $\\Omega$.\n\n",sep=""); figNumber=figNumber+1
cat("\\newpage")

message(date())
