# Supplementary material for: Modeling bee movement shows how a perceptual masking effect can influence flower discovery
Source: PLoS Comput Biol. 2023 Mar 24;19(3):e1010558. doi: 10.1371/journal.pcbi.1010558 (PMC10075415; doi:10.1371/journal.pcbi.1010558)
Supplement: S1 Data — (ZIP) [file pcbi.1010558.s006.zip › S6/04/00-Do.R]

RedoProb = FALSE
if (RedoSims)
{
  system("rm -rf 02-data ; mkdir 02-data");
  RedoFigs=TRUE
  RedoProb=TRUE
}
if (RedoFigs)
{
  system("rm -rf 03-fig ; mkdir 03-fig");
}

CURDIR = getwd()
message(CURDIR)

figNumber=1

cat("\n\n# First Hitting locations for bumblebee\n\n");


set.seed(420731)

## params simus

nTraj=6000
totalConfigs = 10000 ;
nFleurs=10000 #total number of flower
# Flower's size to test
lesSizes=c(0.7) 
sizeChar=c("07")


  
radiusEnv = 1000
intervalleBin = 10
areaEnv = pi * radiusEnv^2
densities = 1e-06*2^(1:9)
lesDensites = ceiling(densities*areaEnv)


loopStatsFile = "../01/10-AllLoopData.csv"
SevillaLoopsData = read.csv(loopStatsFile)
DefaultSpeed = mean(SevillaLoopsData$speed, na.rm=TRUE);

## Fixed parameters
MaxTimeCensor = 900; ## 15 minutes
deltaT = 0.01;
NestSize = 0.2;
NestOrientation = pi/2;
VisualAcuity = (3.0*pi/180.0);
PerceptionDistance = (NestSize/2)/tan(VisualAcuity/2)

DefaultGamma = 1.0
DefaultOmega = 0.07
DefaultAlpha = 30
DefaultEta   = 0
SwitchEta    = 0.2


sink("./01-csrc/params.h")
cat("\n")
cat("#define TmaxSimu ",MaxTimeCensor,"\n")
cat("#define NestSize ",NestSize," \n")
cat("#define NestOrientation ",NestOrientation," \n")
cat("UnBourdonInit leBourdonInit = {
    .X = 0,
    .Y = 0, 
    .theta = ",NestOrientation,", 
    .eta = ",DefaultEta,",
    .omega = 0, 
    .deltaT = ",deltaT,",
    .visualAcuity = ",VisualAcuity,",
    .speed = ",DefaultSpeed,",
    .alpha = ",DefaultAlpha,",
    .varianceOmega = ",DefaultOmega,",
    .gamma = ",DefaultGamma,"
  }  ;
  \n\n");
sink()


if (RedoSims)
{


  ### Creation of environment with flowers around the nest
  azim = runif(nFleurs, -pi, pi);
  dist = sqrt(runif(nFleurs, 0, radiusEnv**2))
  coordFleurs=data.frame(Fleur=1:nFleurs, X=dist*cos(azim), Y=dist*sin(azim))
  coordFleurs$Distance=sqrt(coordFleurs$X^2 + coordFleurs$Y^2)
  ## plot(lesX,lesY, asp = 1)
  write.csv(coordFleurs,"./02-data/coordFleur.csv")
  ## coordFleurs=read.csv("./02-data/coordFleur.csv")


  system("cd 01-csrc ; make --assume-new=params.h run", ignore.stdout = T)

  uneMatrice=matrix(NA, ncol = dim(coordFleurs)[1]+1, nrow = nTraj)
  laListe=lapply(seq_len(length(lesSizes)), function(X) uneMatrice) ##I'll do a list of matrix with the hit time of each flower. column=id of each flower, row=trajectories

  for (ceEta in c(DefaultEta,SwitchEta))
  {
    for (traj in 1:nTraj) 
    {  

      #Simulation of the whole trajectory
      system(paste("GSL_RNG_SEED=",42073+traj," ./01-csrc/run ",ceEta," > trajectoire.txt",sep=''), ignore.stderr = T) 
      trajectoire = read.table("trajectoire.txt", h=T) 
      # when the bb finds each flower
      for (f in coordFleurs$Fleur) 
      { 
        fX=coordFleurs$X[f]
        fY=coordFleurs$Y[f]
        distanceCetteF = data.frame("Time"=trajectoire$Time)
        distanceCetteF$Distance = sqrt((trajectoire$X-fX)^2 + (trajectoire$Y-fY)^2)
        for (tailleF in lesSizes) 
        {
          perceptionF = (tailleF/2)/tan(0.052/2)
          hitFleur = which(distanceCetteF$Distance<perceptionF)[1]
          if (is.na(hitFleur)){
            tHit=NA

          } else{
            tHit = trajectoire$Time[hitFleur]
          }
          laMatricRemplir = which(lesSizes == tailleF)
          laListe[[laMatricRemplir]][traj,f] = tHit     ## ******
        }
      }
    }
    for (s in 1:length(sizeChar)) 
    {
      name=paste("02-data/Visits-eta",ceEta,"-size", sizeChar[s], ".csv", sep="")
      laMatrice=laListe[[s]][]
      write.csv(laMatrice,name, row.names = F)
    }
  }
}


if (RedoProb)
{

  flowerFirstVisited = function (x) { r=which(x==min(x, na.rm = T))[1] ; return(r) }
  flowerVisited = function (x) { r=length(which(is.na(x)==F)) ; return(r) }

  intervalles=seq(0,radiusEnv, by=intervalleBin) #les distance pour regarder quelles trajectoires arrivent à chaque petit intervalle


  for (ceEta in c(DefaultEta,SwitchEta))
  {
    dataProba=data.frame("Distance"= numeric(), "Size"= numeric(), "Density"= numeric(),"Proba"=numeric(), "nFleurs"=numeric(), "Visites"= numeric(), "ProbaBis"=numeric())
    for (s in 1:length(sizeChar)) 
    {
      visits = read.csv(paste("02-data/Visits-eta",ceEta,"-size", sizeChar[s], ".csv", sep=""))
      for (d in lesDensites) 
      {

        subsetProba=data.frame("Distance" = intervalles[-1])
        subsetProba$Size=lesSizes[s]
        subsetProba$Density=d

        mesnFleurs=matrix(0,nrow=nrow(subsetProba), ncol=totalConfigs)
        mesProbaFirst=matrix(0,nrow=nrow(subsetProba), ncol=totalConfigs)
        mesProbaTot=matrix(0,nrow=nrow(subsetProba), ncol=totalConfigs)
        mesVisitesFirst=matrix(0,nrow=nrow(subsetProba), ncol=totalConfigs)
        mesVisitesTot=matrix(0,nrow=nrow(subsetProba), ncol=totalConfigs)

        for (c in 1:totalConfigs) 
        {
          ## pick d flowers among the preset
          lesFleurs = sample(c(1:length(coordFleurs$Fleur)), d)
          #quelle traj a visité au moins une fleur
          cetteC=visits[,lesFleurs] 
          cetteC = subset(cetteC,apply(cetteC,1,function(x) {!all(is.na(x))})==TRUE)

          ## nb de fois où chaque fleur a été visitée
          nFound=apply(cetteC, 2, flowerVisited) 

          #quelle fleur a été visitée en 1er par chaque traj
          flowerFoundFirst= apply(cetteC, 1, flowerFirstVisited) 
          idF=numeric(d)
          hits=as.data.frame(table(flowerFoundFirst))
          idF[as.numeric(as.character(hits$flowerFoundFirst))]=hits$Freq

          visitsC=data.frame("Flower"=lesFleurs,"VisitesFirst"=idF, "VisitesTot"=nFound, "Distance"=coordFleurs$Distance[lesFleurs])
          visitsC$binIndice = floor(visitsC$Distance/intervalleBin)+1

          for (f in 1:d)
          {
            intervIndice = visitsC$binIndice[f]
            mesnFleurs[intervIndice,c] = mesnFleurs[intervIndice,c]+1

            if (visitsC$VisitesTot[f]>0)
            {
              mesVisitesFirst[intervIndice,c] = mesVisitesFirst[intervIndice,c] + visitsC$VisitesFirst[f]
              mesVisitesTot[intervIndice,c] = mesVisitesTot[intervIndice,c] + visitsC$VisitesTot[f]
            }
          }
          mesProbaFirst[,c] = (mesVisitesFirst[,c] / mesnFleurs[,c]) / nTraj
          mesProbaTot[,c]   = (mesVisitesTot[,c]   / mesnFleurs[,c]) / nTraj
        } ## for config

        subsetProba$nFleurs=apply(mesnFleurs,1, function(x) sum(x, na.rm=T)  )
        subsetProba$VisitesFirst=apply(mesVisitesFirst,1, function(x) sum(x, na.rm=T)  )
        subsetProba$VisitesTot=apply(mesVisitesTot,1, function(x) sum(x, na.rm=T)  )

        subsetProba$ProbaTot=apply(mesProbaTot,1, function(x) mean(x, na.rm=T)  )
        subsetProba$ProbaFirst=apply(mesProbaFirst,1, function(x) mean(x, na.rm=T)  )
        dataProba=rbind(dataProba, subsetProba)
      } ## for densite
    } ## for size
    write.csv(dataProba,paste("02-data/Stats-eta",ceEta,".csv",sep=""), row.names = F)
  } ## for eta
  message(date())
}


if (RedoFigs)
{
  CPFHits = read.csv("02-data/Stats-eta0.2.csv")
  PTWHits = read.csv("02-data/Stats-eta0.csv")

  lowy = 1e-04
  largex = 600

  pdf(file=paste("03-fig/CPF-transparent.pdf",sep=""),h=8,w=8) ##, family = "Arial");
  dens = lesDensites[1]
  topl = subset(CPFHits,Density==dens)
  plot(topl$Distance,topl$ProbaTot,col="red",type="l", xlim=c(0,largex),log="y",ylim=c(lowy,1),
    xlab="Distance from nest (m)", 
    ylab="Prob{First Hit is beyond distance}")
  for (d in 2:length(lesDensites))
  {
    topl = subset(CPFHits,Density==lesDensites[d])
    lines(topl$Distance,topl$ProbaTot)
  }
  dev.off()

  pdf(file="03-fig/CPF-nontransparent.pdf",h=8,w=8)
  dens = lesDensites[1]
  topl = subset(CPFHits,Density==dens)
  plot(topl$Distance,topl$ProbaFirst,col="red",type="l", xlim=c(0,largex),log="y",ylim=c(lowy,1),
        xlab="Distance from nest (m)", 
    ylab="Prob{First Hit is beyond distance}")

  #lines(topl$Distance,topl$ProbaFirst,col="red", lty=2)
  for (d in 2:length(lesDensites))
  {
    topl = subset(CPFHits,Density==lesDensites[d])
    lines(topl$Distance,topl$ProbaFirst)
  }
  dev.off()

  ## PTW
  pdf(file="03-fig/PTW-transparent.pdf",h=8,w=8)
  dens = lesDensites[1]
  topl = subset(PTWHits,Density==dens)
  plot(topl$Distance,topl$ProbaTot,col="red",type="l", xlim=c(0,largex),log="y",ylim=c(lowy,1),
    xlab="Distance from nest (m)", 
    ylab="Prob{First Hit is beyond distance}")

  for (d in 2:length(lesDensites))
  {
    topl = subset(PTWHits,Density==lesDensites[d])
    lines(topl$Distance,topl$ProbaTot)
  }
  dev.off()

  pdf(file="03-fig/PTW-nontransparent.pdf",h=8,w=8)
  dens = lesDensites[1]
  topl = subset(PTWHits,Density==dens)
  plot(topl$Distance,topl$ProbaFirst,col="red",type="l", xlim=c(0,largex),log="y",ylim=c(lowy,1),
        xlab="Distance from nest (m)", 
    ylab="Prob{First Hit is beyond distance}")

  #lines(topl$Distance,topl$ProbaFirst,col="red", lty=2)
  for (d in 2:length(lesDensites))
  {
    topl = subset(PTWHits,Density==lesDensites[d])
    lines(topl$Distance,topl$ProbaFirst)
  }
  dev.off()

}

cat("\n\n![](",paste(CURDIR,"/03-fig/CPF-nontransparent.pdf",sep=""),"){ width=100% }\ ");
cat("\n \\begin{center} \\textbf{Fig SI-IV-",figNumber,"} : Locations (distance from nest) of first hit flower for CPF-PTW, depending on flower density (survival function, see main text).\n \\end{center}",sep=""); figNumber=figNumber+1
cat("\\newpage\n\n")


cat("\n\n![](",paste(CURDIR,"/03-fig/PTW-nontransparent.pdf",sep=""),"){ width=100% }\ ");
cat("\n \\begin{center} \\textbf{Fig SI-IV-",figNumber,"} : Location (distance from nest) of first hit flower for PTW.\n \\end{center}",sep=""); figNumber=figNumber+1
cat("\\newpage\n\n")


message(date())
