# Supplementary material for: Modeling bee movement shows how a perceptual masking effect can influence flower discovery
Source: PLoS Comput Biol. 2023 Mar 24;19(3):e1010558. doi: 10.1371/journal.pcbi.1010558 (PMC10075415; doi:10.1371/journal.pcbi.1010558)
Supplement: S1 Data — (ZIP) [file pcbi.1010558.s006.zip › S6/05/00-Do.R]

if (RedoSims)
{
 system("rm -rf 02-data ; mkdir 02-data");
 RedoFigs=TRUE
}
if (RedoFigs)
{
 system("rm -rf 03-fig ; mkdir 03-fig");
}

CURDIR = getwd()
message(CURDIR)

figNumber=1

cat("\n\n# Hitting statistics for flowers\n\n");


TheSEED = 42073
set.seed(TheSEED)

## params simus

nConfigs = 10
colonySize = 1000
preferedRadius = 1000


loopStatsFile = "../01/10-AllLoopData.csv"
SevillaLoopsData = read.csv(loopStatsFile)
DefaultSpeed = mean(SevillaLoopsData$speed, na.rm=TRUE);

## Fixed parameters
MaxTimeCensor = 900; 
deltaT = 0.01;
NestSize = 0.7;
NestOrientation = pi/2;
VisualAcuity = (3.0*pi/180.0);
PerceptionDistance = (NestSize/2)/tan(VisualAcuity/2)

DefaultGamma = 1.0
DefaultOmega = 0.07
DefaultAlpha = 30
DefaultEta   = 0
SwitchEta    = 0.2


sink("./01-csrc/params.h")
cat("\n")
cat("#define TmaxSimu ",MaxTimeCensor,"\n")
cat("#define sampleSize ",colonySize,"\n")
cat("#define NestSize ",NestSize," \n")
cat("#define NestOrientation ",NestOrientation," \n")
cat("#define SwitchEta ",SwitchEta," \n")
cat("UnBourdonInit leBourdonInit = {
    .X = 0,
    .Y = 0, 
    .theta = ",NestOrientation,", 
    .eta = ",DefaultEta,",
    .omega = 0, 
    .deltaT = ",deltaT,",
    .visualAcuity = ",VisualAcuity,",
    .speed = ",DefaultSpeed,",
    .alpha = ",DefaultAlpha,",
    .varianceOmega = ",DefaultOmega,",
    .gamma = ",DefaultGamma,"
  }  ;
  \n\n");
sink()


if (RedoSims)
{
  
  ### With Masking
  
  densitiesFm2 = 1e-06*2^(1:16)
  sizes =seq(0.1,1., by=0.2)
  
  # Output
  dataTot=data.frame("Density"= numeric(),"Mean_UniqueFlower"=numeric(), "Sd"=numeric(), "Radius" = numeric(), 
    "Flowers" = numeric(), Size = numeric(), Success=numeric(),"Mean_Flower"=numeric())


  for (s in 1:length(sizes)) 
  {
    

    tailleF = sizes[s]
    message(paste("Size:",tailleF))

    perceptionFleur=(tailleF/2)/tan(VisualAcuity/2)
    minDistF = ceiling(perceptionFleur)
    
    for (d in 1:length(densitiesFm2)) 
    {

      density=densitiesFm2[d]
      message(paste("Density:",density))
 

      ### To keep output
      vectUniqueFlowers=c()
      vectTotalFlowers=c()
      vectSuccess=c()

      nFleurs = 2048
      areaNeeded = nFleurs / density
      radiusEnv =  sqrt ( areaNeeded / pi )
      if (radiusEnv>preferedRadius)
      {
        radiusEnv=preferedRadius
        areaNeeded = pi*radiusEnv**2
        nFleurs = ceiling(density*areaNeeded)
      }

 

      for (c in 1:nConfigs) 
      {
        ## message("Config:", c)
        
        ### Creation of environment with flowers around the nest
        azim = runif(nFleurs, -pi, pi);
        dist = sqrt(runif(nFleurs, 0, radiusEnv**2))
        coordFleurs=data.frame(Fleur=1:nFleurs, X=dist*cos(azim), Y=dist*sin(azim))
        coordFleurs$Distance=sqrt(coordFleurs$X^2 + coordFleurs$Y^2)  
        if(length(which(coordFleurs$Distance < minDistF))>0)
        {
          coordFleurs=coordFleurs[-which(coordFleurs$Distance < minDistF),]   
        }
        nFleurs = length(coordFleurs$X)

        sink("./01-csrc/configuration.h")
        cat("#ifndef config \n")
        cat("#define config \n")
        cat(paste("#define nombreDeFleurs ", sprintf("%d",nFleurs), "\n\n"))
        cat(paste("UneCoordonnee fleurs[nombreDeFleurs];\n"))
        cat(paste("double tailleFleurs = ", tailleF, "; \n"))
        for (n in 1:nFleurs) 
        {
          cat(paste("fleurs[",sprintf("%d",n-1),"].x = ", coordFleurs$X[n], ";\n", sep=""))
          cat(paste("fleurs[",sprintf("%d",n-1),"].y = ", coordFleurs$Y[n], ";\n", sep="")) 
        }
        cat("\n#endif \n")
        sink()

        if (FALSE && c==1)
        {
          pdf(file=paste("config",tailleF,"-",d,"-",c,".pdf",sep=""))
          plot(0,0,
            xlim=c(-preferedRadius,preferedRadius),ylim=c(-preferedRadius,preferedRadius),
            asp=1,pch=".",
            main=paste("Density=",density," ; Size=",tailleF))
          draw.circle(0,0,minDistF,nv=100,border="red",col="red",lty=1,lwd=1)
          PerceptionDistance = (tailleF/2)/tan(VisualAcuity/2)

          for (f in 1:nFleurs)
          {
            # points(coordFleurs$X[f],coordFleurs$Y[f],pch=3)
            draw.circle(coordFleurs$X[f],coordFleurs$Y[f],tailleF,nv=20,border="red",col="red",lty=1,lwd=0.1)
            ## draw.circle(coordFleurs$X[f],coordFleurs$Y[f],PerceptionDistance,nv=100,border="black",col=NA,lty=2,lwd=0.1)
          }
          dev.off()
        }


        ### RUN        
        system("cd 01-csrc ; make --assume-new=params.h --assume-new=configuration.h run", ignore.stdout = T)
        system(paste("GSL_RNG_SEED=",(TheSEED+c+d)," ./01-csrc/run > visites.txt",sep=""), ignore.stderr = T)
        

        visites=read.table("visites.txt", h=T)

        success=sum(visites$VisitesF)
        vectSuccess=c(vectSuccess,success)

        visited=length(subset(visites,VisitesF>0)$VisitesF)        
        vectUniqueFlowers=c(vectUniqueFlowers,visited)

        visited=length(subset(visites,VisitesT>0)$VisitesT)        
        vectTotalFlowers=c(vectTotalFlowers,visited)
       
      } ## config
      
      dataDensity = data.frame("Density"= density,"Mean_UniqueFlower" = mean(vectUniqueFlowers), "Sd" = sd(vectUniqueFlowers), 
        "Radius" = radiusEnv, "Flowers" = nFleurs, Size = tailleF, Success=mean(vectSuccess),Mean_Flower=mean(vectTotalFlowers))
      dataTot = rbind(dataTot,dataDensity)
      
      message(vectUniqueFlowers)
      message(vectSuccess)
      message(date())
    }    
  }
  write.csv(dataTot,"./02-data/Unique_Flowers_Masking.csv", row.names = F)
}


if (RedoFigs)
{
  
  data=read.csv("./02-data/Unique_Flowers_Masking.csv")
  
  #data_transp= read.csv("./02-data/Unique_Flowers_Transparent.csv")
  #data_transp$Model="No Masking"
  
#  data_tot=rbind(data, data_transp)
  ## data = subsets(data,Density<=0.07)

  pdf(file=paste("03-fig/Different_flower.pdf",sep=""),h=5,w=8);
  sizes = unique(data$Size)
  dts = subset(data,Size==sizes[1])
  plot(dts$Density, dts$Mean_UniqueFlower, xlab="Density", ylab="Flower Number",ylim=c(0,max(dts$Mean_UniqueFlower)), type="b", lwd=sizes[1]*3, log="x")
  for (i in 2:length(sizes))
  {
    ts = sizes[i]
    dts=subset(data,Size==sizes[i])
    lines(dts$Density,dts$Mean_UniqueFlower,type="b", lwd=ts*3)
  }
  dev.off()


  pdf(file=paste("03-fig/Total_flower.pdf",sep=""),h=5,w=8);
  sdata = subset(data,Radius==preferedRadius)
  dts = subset(sdata,Size==sizes[1])
  plot(dts$Density, dts$Mean_Flower, xlab="Density", ylab="Flower Number",ylim=c(0,max(dts$Mean_Flower)), type="b", lwd=sizes[1]*3, log="x")
  for (i in 2:length(sizes))
  {
    ts = sizes[i]
    dts=subset(sdata,Size==sizes[i])
    lines(dts$Density,dts$Mean_Flower,type="b", lwd=ts*3)
  }
  dev.off()
}


cat("\n\n![](",paste(CURDIR,"/03-fig/Different_flower.pdf",sep=""),"){ width=100% }\ ");
cat("\n \\begin{center} \\textbf{Fig SI-V-",figNumber,"} : Number of disctinct flower visited, depending on density, for CPF-PTW (see main text).\n \\end{center}",sep=""); figNumber=figNumber+1
cat("\\newpage\n\n")

cat("\n\n![](",paste(CURDIR,"/03-fig/Total_flower.pdf",sep=""),"){ width=100% }\ ");
cat("\n \\begin{center} \\textbf{Fig SI-V-",figNumber,"} : Number of total flower found (see main text).\n \\end{center}",sep=""); figNumber=figNumber+1
cat("\\newpage\n\n")


message(date())
