# Supplementary material for: Modeling bee movement shows how a perceptual masking effect can influence flower discovery
Source: PLoS Comput Biol. 2023 Mar 24;19(3):e1010558. doi: 10.1371/journal.pcbi.1010558 (PMC10075415; doi:10.1371/journal.pcbi.1010558)
Supplement: S1 Data — (ZIP) [file pcbi.1010558.s006.zip › S6/02/UnBourdon.h]

#ifndef Un_Bourdon
#define Un_Bourdon

#include "Geometrie.h"
// #include "UnBourdonInit.h"


/* Definition types */
typedef struct struct_bb_init
{
    // sims params
    double  speed;
    double  deltaT;
    double  visualAcuity;

    // state variables
    double  X, Y; 
    double  theta; 
    double  omega;


    // behav parms
    double  varianceOmega;
    double  alpha;  
    double  gamma;
    double  eta;


} UnBourdonInit ;


typedef struct{

    // sims params
     double speed;
     double deltaT;
     double acuiteVisuelle;

	// state variables
     UneCoordonnee position;
     double theta;
     double omega;

    // behav parms
     double varianceOmega;
     double alpha;
     double  gamma; 
     double eta;

     /* accessory variable */
     double sepsilon ;
     double expGammaDt;
     double phi;
     double wStar;
} UnBourdon;


/* Methodes */

void UnBourdon_Init(UnBourdon *ceBourdon, UnBourdonInit cetInit);
void UnBourdon_setBehav(UnBourdon *ceBourdon, double ceAlpha, double ceOmega, double ceGamma);
void UnBourdon_Reset(UnBourdon *ceBourdon, UneCoordonnee cettePosition, double ceTheta, double ceOmega);
void UnBourdon_setEta(UnBourdon *ceBourdon, double ceEta);


void UnBourdon_NextPosition(UnBourdon *leBourdon, UneCoordonnee *cetEndroitCible, gsl_rng *rng);


// access
UneCoordonnee UnBourdon_getPosition(UnBourdon *ceBourdon);
void UnBourdon_setPosition(UnBourdon *ceBourdon, UneCoordonnee cetttePosition);

double UnBourdon_getOmega(UnBourdon *ceBourdon);
double UnBourdon_getEta(UnBourdon *ceBourdon);
double UnBourdon_getTheta(UnBourdon *ceBourdon);
double UnBourdon_setTheta(UnBourdon *ceBourdon,double ceTheta);

void UnBourdon_echo(UnBourdon *ceBourdon);

#endif
