# Supplementary material for: Modeling bee movement shows how a perceptual masking effect can influence flower discovery
Source: PLoS Comput Biol. 2023 Mar 24;19(3):e1010558. doi: 10.1371/journal.pcbi.1010558 (PMC10075415; doi:10.1371/journal.pcbi.1010558)
Supplement: S1 Data — (ZIP) [file pcbi.1010558.s006.zip › S6/02/UnBourdonInit.h]

#ifndef Un_Bourdon_Init 
#define Un_Bourdon_Init
 


typedef struct struct_bb_init
{
	double X, Y; 

	double  eta;
	double  theta; 
	double  omega; 

	double  speed;
	double  gamma;
	double  varianceOmega;
	double  alpha;	

	double  visualAcuity;

} UnBourdonInit ;


#endif 
