# Supplementary material for: Modeling bee movement shows how a perceptual masking effect can influence flower discovery
Source: PLoS Comput Biol. 2023 Mar 24;19(3):e1010558. doi: 10.1371/journal.pcbi.1010558 (PMC10075415; doi:10.1371/journal.pcbi.1010558)
Supplement: S1 Data — (ZIP) [file pcbi.1010558.s006.zip › S6/02/UnNid.h]

#ifndef Un_Nid
#define Un_Nid

#include "Geometrie.h"

/* Definition types */

typedef struct{
	/*/ Description du nid/*/
	UneCoordonnee position;
    double orientationSortie;

    double taille;
    double distancePerception;

} UnNid;

/* Methodes */

void UnNid_setPosition(UnNid *ceNid, UneCoordonnee cettePosition);
UneCoordonnee UnNid_getPosition(UnNid *ceNid);

void UnNid_setOrientationSortie(UnNid *ceNid, double cetteDirection);
double UnNid_getOrientationSortie(UnNid *ceNid);

void UnNid_setTaille(UnNid *ceNid, double cetteTaille, double cetteAcuiteVisuelle);
double UnNid_getTaille(UnNid *ceNid);

double UnNid_getDistancePerception(UnNid *ceNid);

void UnNid_setLeNid(UnNid *ceNid, UneCoordonnee  cettePosition, double cetteTaille, double cetteDirection, double cetteAcuiteVisuelle);


#endif
