# Supplementary material for: Modeling bee movement shows how a perceptual masking effect can influence flower discovery
Source: PLoS Comput Biol. 2023 Mar 24;19(3):e1010558. doi: 10.1371/journal.pcbi.1010558 (PMC10075415; doi:10.1371/journal.pcbi.1010558)
Supplement: S1 Data — (ZIP) [file pcbi.1010558.s006.zip › S6/02/UneFleur.c]

/* implementations des fonctions */
#include <stdio.h>
#include <math.h>
#include <stdlib.h>
#include <gsl/gsl_randist.h>

#include "UneFleur.h"
// #define anglePerception (3.0*M_PI/180.0)


// Position
void UneFleur_setPosition(UneFleur *cetteFleur, UneCoordonnee cettePosition)
{
     cetteFleur->position = cettePosition;
}

UneCoordonnee UneFleur_getPosition(UneFleur *cetteFleur)
{
     return (cetteFleur->position);
}

//Taille
void UneFleur_setTaille(UneFleur *cetteFleur, double cetteTaille)
{
     cetteFleur->taille = cetteTaille;
}
double UneFleur_getTaille(UneFleur *cetteFleur)
{
     return (cetteFleur->taille);
}

//Distance de perception
void UneFleur_setDistancePerception(UneFleur *cetteFleur, double visualAcuity)
{
	cetteFleur->distancePerception = (cetteFleur->taille/2)/tan(visualAcuity/2);

}

double UneFleur_getDistancePerception(UneFleur *cetteFleur){
	return (cetteFleur -> distancePerception);
}

//Initialisation Fleur

void UneFleur_setLaFleur(UneFleur *cetteFleur, UneCoordonnee  cettePosition, double cetteTaille, double visualAcuity)
{
	UneFleur_setPosition(cetteFleur,cettePosition);
	UneFleur_setTaille(cetteFleur,cetteTaille);
	UneFleur_setDistancePerception(cetteFleur, visualAcuity);
}
