# Supplementary material for: Modeling bee movement shows how a perceptual masking effect can influence flower discovery
Source: PLoS Comput Biol. 2023 Mar 24;19(3):e1010558. doi: 10.1371/journal.pcbi.1010558 (PMC10075415; doi:10.1371/journal.pcbi.1010558)
Supplement: S1 Data — (ZIP) [file pcbi.1010558.s006.zip › S6/02/basicFunctions.c]

#include <stdio.h>
#include <math.h>
#include <stdlib.h>

#include "basicFunctions.h"

int sum(int UnArray[], int dimensionArray)  
{  
    int sum = 0; 

    for (int i = 0; i < dimensionArray; i++)
    {
	    sum += UnArray[i];  
    }  
  
    return sum;  
} 
