# Supplementary material for: Modeling bee movement shows how a perceptual masking effect can influence flower discovery
Source: PLoS Comput Biol. 2023 Mar 24;19(3):e1010558. doi: 10.1371/journal.pcbi.1010558 (PMC10075415; doi:10.1371/journal.pcbi.1010558)
Supplement: S1 Data — (ZIP) [file pcbi.1010558.s006.zip › S6/02/Makefile]

#############################################################################
## Compile the main simulation library
#############################################################################

####### Directories
BUILDIR = ./obj/
SRCDIR  = ./
MAINDIR = .
LIBNAME = bptw

####### Compiler, tools and options

CC	=	/usr/local/bin/gcc-9 
CC = gcc
CFLAGS	=	-pipe  -O2 -g2 -ggdb -std=c99 -pedantic-errors
INCPATH	=	-I/usr/local/include -I.

LINK	=	gcc
LFLAGS	=	$(CFLAGS) $(INCPATH)
LIBS    = -lm -L/usr/local/lib -lgsl

####### Files

OBJECTS =  $(BUILDIR)UnBourdon.o $(BUILDIR)UneFleur.o $(BUILDIR)UnNid.o $(BUILDIR)UnEnvironnement.o $(BUILDIR)Geometrie.o


all: $(LIBNAME)

## lib
$(LIBNAME): $(OBJECTS)
	ar rcs $(LIBNAME).a $(OBJECTS)


####### Build rules

## core files
$(BUILDIR)UnBourdon.o: $(SRCDIR)UnBourdon.c $(SRCDIR)UnBourdon.h $(SRCDIR)Geometrie.h $(SRCDIR)UnBourdonInit.h
	mkdir -p $(BUILDIR)
	$(CC) -c $(CFLAGS) $(INCPATH) -o $@ $(SRCDIR)UnBourdon.c

$(BUILDIR)UneFleur.o: $(SRCDIR)UneFleur.c $(SRCDIR)UneFleur.h $(SRCDIR)Geometrie.h 
	mkdir -p $(BUILDIR)
	$(CC) -c $(CFLAGS) $(INCPATH) -o $@ $(SRCDIR)UneFleur.c

$(BUILDIR)UnNid.o: $(SRCDIR)UnNid.c $(SRCDIR)UnNid.h $(SRCDIR)Geometrie.h
	mkdir -p $(BUILDIR)
	$(CC) -c $(CFLAGS) $(INCPATH) -o $@ $(SRCDIR)UnNid.c

$(BUILDIR)UnEnvironnement.o: $(SRCDIR)UnEnvironnement.c $(SRCDIR)UnEnvironnement.h $(SRCDIR)UnNid.h $(SRCDIR)UneFleur.h $(SRCDIR)UnBourdon.h $(SRCDIR)Geometrie.h 
	mkdir -p $(BUILDIR)
	$(CC) -c $(CFLAGS) $(INCPATH) -o $@ $(SRCDIR)UnEnvironnement.c

$(BUILDIR)Geometrie.o: $(SRCDIR)Geometrie.c $(SRCDIR)Geometrie.h
	mkdir -p $(BUILDIR)
	$(CC) -c $(CFLAGS) $(INCPATH) -o $@ $(SRCDIR)Geometrie.c


clean:
	rm -f $(BUILDIR)*.o  $(LIBNAME).a
