# Supplementary material for: Modeling bee movement shows how a perceptual masking effect can influence flower discovery
Source: PLoS Comput Biol. 2023 Mar 24;19(3):e1010558. doi: 10.1371/journal.pcbi.1010558 (PMC10075415; doi:10.1371/journal.pcbi.1010558)
Supplement: S1 Data — (ZIP) [file pcbi.1010558.s006.zip › S6/02/Geometrie.h]

#ifndef Geometrie
#define Geometrie

/* Definition types */

typedef struct{
	double x;
	double y;
} UneCoordonnee;

static const UneCoordonnee LeCentreDuRepere = { 0, 0 };

//Methodes
UneCoordonnee Coordonnee(double ceX, double ceY); //Transforme un x,y en UnePosition

double DistanceDeuxPoints(UneCoordonnee cePoint, UneCoordonnee cetAutrePoint); // Rend la distance entre 2 points


int	doIntersect(double p1x,double p1y,double q1x,double q1y,double p2x,double p2y,double q2x,double q2y);

#endif
