# Supplementary material for: Modeling bee movement shows how a perceptual masking effect can influence flower discovery
Source: PLoS Comput Biol. 2023 Mar 24;19(3):e1010558. doi: 10.1371/journal.pcbi.1010558 (PMC10075415; doi:10.1371/journal.pcbi.1010558)
Supplement: S1 Data — (ZIP) [file pcbi.1010558.s006.zip › S6/02/UnEnvironnement.c]

/* implementations des fonctions */
#include <stdio.h>
#include <math.h>
#include <stdlib.h>
#include <gsl/gsl_randist.h>

#include "UnEnvironnement.h"
#include "Geometrie.h"
#include "UnBourdon.h"

/* Ajouter un nid */
//position
void UnEnv_setPositionNid(UnEnvironnement *cetEnv, UneCoordonnee cettePosition)
{
	UnNid_setPosition(&(cetEnv->leNid), cettePosition);
}

UneCoordonnee UnEnv_getPositionNid(UnEnvironnement *cetEnv)
{
	return UnNid_getPosition(&(cetEnv->leNid));
}

//direction
void UnEnv_setOrientationNid(UnEnvironnement *cetEnv, double cetteDirection)
{
	UnNid_setOrientationSortie(&(cetEnv->leNid), cetteDirection);
}

double UnEnv_getOrientationNid(UnEnvironnement *cetEnv)
{
	return UnNid_getOrientationSortie(&(cetEnv->leNid));
}

//taille

void UnEnv_setNid(UnEnvironnement *cetEnv, double cetteTaille, UneCoordonnee cettePosition, double cetteDirection, double cetteAcuiteVisuelle)
{
	UnNid_setLeNid(&(cetEnv->leNid), cettePosition, cetteTaille, cetteDirection, cetteAcuiteVisuelle);
}


/* Ajouter des fleurs */
void UnEnv_ajouterLaFleur(UnEnvironnement *cetEnv, UneCoordonnee cettePosition, double cetteTaille, double visualAcuity)
{
	if (cetEnv->nombreFleurs == MaxNbDeFleurs)
	{
		fprintf(stderr,"\n\nERROR : Nb de Fleurs Trop Grand : changer dans UnEnvironnement.h\n\n");
		exit(-1);
	}
	UneFleur_setLaFleur(&(cetEnv->laFleur[cetEnv->nombreFleurs]),cettePosition, cetteTaille, visualAcuity); 
	cetEnv->nombreFleurs++;
}

int  UnEnv_getNombreDeFleurs(UnEnvironnement *cetEnv)
{
	return cetEnv->nombreFleurs;
}


/*Environnement par defaut */

void UnEnv_setDefault(UnEnvironnement *cetEnv)
{
	UnEnv_setPositionNid(cetEnv, LeCentreDuRepere);
	cetEnv -> nombreFleurs = 0;
}

/* Pour connaitre ce qu'il y a dans l'environnement */
void UnEnv_echo(UnEnvironnement *cetEnv)
{
	
	fprintf(stderr,"\n Environnement :\n\n");
	fprintf(stderr," Nid : x: %g  y: %g\n", cetEnv->leNid.position.x, cetEnv->leNid.position.y);
	fprintf(stderr," Nombre de fleurs : %d\n", cetEnv->nombreFleurs);
	fprintf(stderr," Position et taille des fleurs : \n");
	for (int f=0; f<cetEnv->nombreFleurs; f++)
	{
		fprintf(stderr,"\t %d: x: %g y: %g taille: %g\n", f, cetEnv->laFleur[f].position.x, cetEnv->laFleur[f].position.y,cetEnv->laFleur[f].taille);
	}
	fprintf(stderr,"------------------\n");
}

/* Interactions Environnement - Bourdon */

double UnEnv_distanceFleur(UneFleur laFleur, UnBourdon *ceBourdon)
{
	double distanceFleur;

	distanceFleur = sqrt(pow(laFleur.position.x - ceBourdon->position.x,2) + pow(laFleur.position.y - ceBourdon->position.y,2));

	return (distanceFleur);
}

double UnEnv_distanceFleur2(UneFleur laFleur, UnBourdon *ceBourdon)
{
	double dx, dy;

	dx = laFleur.position.x - ceBourdon->position.x;
	dy = laFleur.position.y - ceBourdon->position.y;
	dx *= dx ; dy *= dy ;
	return (dx+dy);
}

int UnEnv_collisionFleur(UnEnvironnement *cetEnv, UnBourdon *ceBourdon) 
{
	int i;
  	for(i=0;i<cetEnv->nombreFleurs;i++)
  	{
   	 if (UnEnv_distanceFleur2(cetEnv->laFleur[i], ceBourdon) < cetEnv->laFleur[i].distancePerception*cetEnv->laFleur[i].distancePerception)
   	   return i;
  	}
  	return -1;
}


double UnEnv_distanceNid(UnNid leNid, UnBourdon *ceBourdon)
{
	double distanceNid;

	distanceNid = sqrt(pow(leNid.position.x - ceBourdon->position.x,2) + pow(leNid.position.y - ceBourdon->position.y,2));

	return (distanceNid);
}
double UnEnv_distanceNid2(UnNid leNid, UnBourdon *ceBourdon)
{
	double dx,dy;
	dx = leNid.position.x - ceBourdon->position.x;
	dy = leNid.position.y - ceBourdon->position.y;
	dx *= dx ; dy *= dy;
	return (dx+dy);
}

int UnEnv_collisionNid(UnEnvironnement *cetEnv, UnBourdon *ceBourdon) 
{

   	 if (UnEnv_distanceNid2(cetEnv->leNid, ceBourdon) < cetEnv->leNid.distancePerception*cetEnv->leNid.distancePerception)
   	 {
   	 	return 1;

   	 } else {

   	 	return 0;

   	 }
}

int UnEnv_rentrerDansNid(UnEnvironnement *cetEnv, UnBourdon *ceBourdon)
{

	if (UnEnv_distanceNid(cetEnv->leNid, ceBourdon) < cetEnv->leNid.taille)
   	 {
   	 	return 1;

   	 } else {

   	 	return 0;

   	 }

}
