# Supplementary material for: Modeling bee movement shows how a perceptual masking effect can influence flower discovery
Source: PLoS Comput Biol. 2023 Mar 24;19(3):e1010558. doi: 10.1371/journal.pcbi.1010558 (PMC10075415; doi:10.1371/journal.pcbi.1010558)
Supplement: S1 Data — (ZIP) [file pcbi.1010558.s006.zip › S6/02/output.h]

#ifndef OUTPUT
#define OUTPUT

#include "Geometrie.h"
#define MaxNbDeFleurs 100


typedef struct {
	int numeroFleur[MaxNbDeFleurs];
	int nombreVisites[MaxNbDeFleurs];
}UnTableauVisites;


typedef struct {
     UneCoordonnee *positions;
     unsigned int  lastPos;

     double deltaT;
     double tempsMax;
} UneTrajectoire;

typedef struct {
     UneCoordonnee *positions;
     int *numeroDeBoucle;
     unsigned int  lastPos;

     double deltaT;
     double tempsMax;
} UneTrajectoireAvecBoucle;

typedef struct {
	int *numeroDeBoucle;
	double *longeurBoucle;
	double *etenduMaxBoucles;
}UnTableauBoucles;

///Methodes
void UneTrajectoire_alloc(UneTrajectoire *cetteTrajectoire, double ceDeltaT, double ceTempsMax);
void UneTrajectoire_addNextPos(UneTrajectoire *cetteTrajectoire, UneCoordonnee cettePosition);
void UneTrajectoire_print(UneTrajectoire *cetteTrajectoire, FILE* ou);

void UneTrajectoireAvecBoucle_alloc(UneTrajectoireAvecBoucle *cetteTrajectoire, double ceDeltaT, double ceTempsMax);
void UneTrajectoireAvecBoucle_addNextPos(UneTrajectoireAvecBoucle *cetteTrajectoire, UneCoordonnee cettePosition, int CeNumeroDeBoucle);
void UneTrajectoireAvecBoucle_print(UneTrajectoireAvecBoucle *cetteTrajectoire, FILE* ou);

void UnTableauBoucles_alloc(UnTableauBoucles *ceTableau, int ceNombreDeBoucles);

#endif
