# Supplementary material for: Modeling bee movement shows how a perceptual masking effect can influence flower discovery
Source: PLoS Comput Biol. 2023 Mar 24;19(3):e1010558. doi: 10.1371/journal.pcbi.1010558 (PMC10075415; doi:10.1371/journal.pcbi.1010558)
Supplement: S1 Data — (ZIP) [file pcbi.1010558.s006.zip › S6/02/UnNid.c]

/* implementations des fonctions */
#include <stdio.h>
#include <math.h>
#include <stdlib.h>
#include <gsl/gsl_randist.h>

#include "UnNid.h"
#define anglePerception (3.0*M_PI/180.0)


//La position
void UnNid_setPosition(UnNid *ceNid, UneCoordonnee cettePosition)
{
	ceNid->position = cettePosition;

}

UneCoordonnee UnNid_getPosition(UnNid *ceNid)
{
	return ceNid->position;
}


//L'orientation
void UnNid_setOrientationSortie(UnNid *ceNid, double cetteDirection)
{
	ceNid->orientationSortie = cetteDirection;

}
double UnNid_getOrientationSortie(UnNid *ceNid)
{
	return ceNid->orientationSortie;
}

//Taille
void UnNid_setTaille(UnNid *ceNid, double cetteTaille, double cetteAcuiteVisuelle)
{
    ceNid->taille = cetteTaille;
	ceNid->distancePerception = (ceNid->taille/2)/tan(cetteAcuiteVisuelle/2);
}

double UnNid_getTaille(UnNid *ceNid)
{
     return (ceNid->taille);
}

//Distance de perception
double UnNid_getDistancePerception(UnNid *ceNid)
{
	return (ceNid -> distancePerception);
}

//Initialisation Fleur

void UnNid_setLeNid(UnNid *ceNid, UneCoordonnee  cettePosition, double cetteTaille, double cetteDirection, double cetteAcuiteVisuelle)
{
	UnNid_setPosition(ceNid,cettePosition);
	UnNid_setOrientationSortie(ceNid, cetteDirection);
	UnNid_setTaille(ceNid,cetteTaille,cetteAcuiteVisuelle);
}
