# Supplementary material for: Modeling bee movement shows how a perceptual masking effect can influence flower discovery
Source: PLoS Comput Biol. 2023 Mar 24;19(3):e1010558. doi: 10.1371/journal.pcbi.1010558 (PMC10075415; doi:10.1371/journal.pcbi.1010558)
Supplement: S1 Data — (ZIP) [file pcbi.1010558.s006.zip › S6/02/UnBourdon.c]

/* implementations des fonctions */
#include <stdio.h>
#include <math.h>
#include <stdlib.h>
#include <gsl/gsl_randist.h>

#include "UnBourdon.h"


////////////////////////////////
/* Fonctions d'initialisation */
////////////////////////////////

void UnBourdon_updateAccessoryVariables(UnBourdon *ceBourdon)
{
	ceBourdon->sepsilon = sqrt( ceBourdon->varianceOmega * (1-exp(-2*ceBourdon->gamma * ceBourdon->deltaT)) );
    ceBourdon->expGammaDt = exp(-ceBourdon->gamma*ceBourdon->deltaT);	
}

void UnBourdon_setDeltaT(UnBourdon *ceBourdon, double ceDeltaT)
{
	ceBourdon->deltaT = ceDeltaT;
	UnBourdon_updateAccessoryVariables(ceBourdon);
}

void UnBourdon_Init(UnBourdon *ceBourdon, UnBourdonInit cetInit)
{
    // sims params
    ceBourdon->speed = cetInit.speed;
    ceBourdon->acuiteVisuelle = cetInit.visualAcuity;

		// state variables
    UneCoordonnee posInit = {cetInit.X,cetInit.Y};
    UnBourdon_setPosition(ceBourdon, posInit);
    ceBourdon->theta = cetInit.theta;
    ceBourdon->omega = cetInit.omega;


    // behav parms
    UnBourdon_setEta(ceBourdon, cetInit.eta);
    UnBourdon_setBehav(ceBourdon,cetInit.alpha,cetInit.varianceOmega,cetInit.gamma);

    // accessory variable
    UnBourdon_setDeltaT(ceBourdon,cetInit.deltaT);
    ceBourdon->phi = 0;
	ceBourdon->wStar = 0;
}

void UnBourdon_setBehav(UnBourdon *ceBourdon, double ceAlpha, double ceOmega, double ceGamma)
{
    ceBourdon->alpha  = ceAlpha;
    ceBourdon->varianceOmega = ceOmega;
    ceBourdon->gamma = ceGamma;
    UnBourdon_updateAccessoryVariables(ceBourdon);
}

void UnBourdon_Reset(UnBourdon *ceBourdon, UneCoordonnee cettePosition, double ceTheta, double ceOmega)
{
	// state variables
	ceBourdon->position = cettePosition;
    ceBourdon->theta    = ceTheta;
    ceBourdon->omega    = ceOmega;
    // accessory variables
	ceBourdon->phi      = 0;
	ceBourdon->wStar    = 0;
}


void UnBourdon_setEta(UnBourdon *ceBourdon, double ceEta)
{
	ceBourdon->eta = ceEta;
}


//////////////////////////////////////////////////
/* Fonctions pour calcules les variables d'état */
//////////////////////////////////////////////////


double CalculPhi(UnBourdon *leBourdon, UneCoordonnee *targetPos)
{
	double cosPhi ;
	double sinPhi;
	int signPhi;
	double phi;

	double costheta = cos(leBourdon->theta);
	double sintheta = sin(leBourdon->theta);
	double targetHeading = atan2(targetPos->y-leBourdon->position.y, targetPos->x-leBourdon->position.x);
	double cosHeading = cos(targetHeading);
	double sinHeading = sin(targetHeading);

	cosPhi = costheta * cosHeading + sintheta * sinHeading;
	if (cosPhi < -1.0) cosPhi = -1.0;
	if (cosPhi > 1.0) cosPhi = 1.0;

	sinPhi = costheta * sinHeading - sintheta * cosHeading;
	signPhi=copysign(1, sinPhi);  

	leBourdon->phi = signPhi * acos(cosPhi);
}


void CalculOmega(UnBourdon *leBourdon,UneCoordonnee *cetEndroit, gsl_rng *rng)
{
	CalculPhi(leBourdon, cetEndroit);
	leBourdon->wStar = leBourdon->phi * leBourdon->eta; 		
	leBourdon->omega = leBourdon->omega * leBourdon->expGammaDt + leBourdon->wStar * (1-leBourdon->expGammaDt) + gsl_ran_gaussian(rng, leBourdon->sepsilon);
}

////////////////////////////
/* Fonctions pour avancer */
////////////////////////////

void UnBourdon_NextPosition(UnBourdon *leBourdon, UneCoordonnee *cetEndroitCible, gsl_rng *rng)
{
	leBourdon->position.x = leBourdon->position.x + leBourdon->speed * cos(leBourdon->theta) * leBourdon->deltaT;
	leBourdon->position.y = leBourdon->position.y + leBourdon->speed * sin(leBourdon->theta) * leBourdon->deltaT;


	CalculOmega(leBourdon, cetEndroitCible, rng);
	
	leBourdon->theta = leBourdon->theta + leBourdon->omega * leBourdon->deltaT ;
}

////////////////////////////////////////
/* Fonctions pour retourner des infos */
////////////////////////////////////////

UneCoordonnee UnBourdon_getPosition(UnBourdon *ceBourdon)
{
	return(ceBourdon->position);
}
void UnBourdon_setPosition(UnBourdon *ceBourdon, UneCoordonnee cetttePosition)
{
	ceBourdon->position.x = cetttePosition.x;
	ceBourdon->position.y = cetttePosition.y;
}


double UnBourdon_getOmega(UnBourdon *ceBourdon)
{
	return(ceBourdon->omega);
}

double UnBourdon_getEta(UnBourdon *ceBourdon)
{
	return(ceBourdon->eta);
}

double UnBourdon_getTheta(UnBourdon *ceBourdon)
{
	return(ceBourdon->theta);
}
double UnBourdon_setTheta(UnBourdon *ceBourdon,double ceTheta)
{
	ceBourdon->theta = ceTheta;
}

//////////
/* Echo */
//////////

void UnBourdon_echo(UnBourdon *ceBourdon)
{
	fprintf(stderr,"\n Bourdon :\n\n");
	fprintf(stderr," Speed : %g \n", ceBourdon->speed);
	fprintf(stderr," Variance de omega : %g \n\n", ceBourdon->varianceOmega);
	fprintf(stderr," Alpha : %g \n\n", ceBourdon->alpha);
	fprintf(stderr," Position : x: %g  y: %g \n", ceBourdon->position.x, ceBourdon->position.y);
	fprintf(stderr," Eta : %g \n", ceBourdon->eta);
	fprintf(stderr," Theta : %g \n", ceBourdon->theta);
	fprintf(stderr," Omega : %g \n", ceBourdon->omega);
	fprintf(stderr,"------------------\n");

}
