# Supplementary material for: Modeling bee movement shows how a perceptual masking effect can influence flower discovery
Source: PLoS Comput Biol. 2023 Mar 24;19(3):e1010558. doi: 10.1371/journal.pcbi.1010558 (PMC10075415; doi:10.1371/journal.pcbi.1010558)
Supplement: S1 Data — (ZIP) [file pcbi.1010558.s006.zip › S6/02/00-Do.R]

CURDIR = getwd()
message(CURDIR)

message("\n\nMake the main lib\n")
## cat(" Code to be found in :\n",CURDIR,"\n\n");

compileOK = system2("make")
if (compileOK != 0)
{
	stop(" ======   Compilation of library FAILED ! Return code : ",compileOK,"\n\n");
}
