# Supplementary material for: Modeling bee movement shows how a perceptual masking effect can influence flower discovery
Source: PLoS Comput Biol. 2023 Mar 24;19(3):e1010558. doi: 10.1371/journal.pcbi.1010558 (PMC10075415; doi:10.1371/journal.pcbi.1010558)
Supplement: S1 Data — (ZIP) [file pcbi.1010558.s006.zip › S6/02/UneFleur.h]

#ifndef Une_Fleur
#define Une_Fleur

#include "Geometrie.h"

/* Definition types */


typedef struct{
	/*/ Description de la fleur/*/
	UneCoordonnee position;
     double taille;
     double distancePerception;

} UneFleur;

/* Methodes */

void UneFleur_setPosition(UneFleur *cetteFleur, UneCoordonnee cettePosition);
UneCoordonnee UneFleur_getPosition(UneFleur *cetteFleur);

void UneFleur_setTaille(UneFleur *cetteFleur, double cetteTaille);
double UneFleur_getTaille(UneFleur *cetteFleur);

void UneFleur_setDistancePerception(UneFleur *cetteFleur, double visualAcuity);
double UneFleur_getDistancePerception(UneFleur *cetteFleur);

void UneFleur_setLaFleur(UneFleur *cetteFleur, UneCoordonnee  cettePosition, double cetteTaille, double visualAcuity);


#endif
