# Supplementary material for: Modeling bee movement shows how a perceptual masking effect can influence flower discovery
Source: PLoS Comput Biol. 2023 Mar 24;19(3):e1010558. doi: 10.1371/journal.pcbi.1010558 (PMC10075415; doi:10.1371/journal.pcbi.1010558)
Supplement: S1 Data — (ZIP) [file pcbi.1010558.s006.zip › S6/02/Geometrie.c]

#include <math.h>
#include "Geometrie.h"

UneCoordonnee Coordonnee(double ceX, double ceY)
{
	UneCoordonnee cetteCoordonnee = {ceX,ceY};
	return cetteCoordonnee;
}

double DistanceDeuxPoints(UneCoordonnee cePoint, UneCoordonnee cetAutrePoint)
{
	double laDistance;

	laDistance = sqrt(pow(cePoint.x - cetAutrePoint.x,2) + pow(cePoint.y - cetAutrePoint.y,2));

	return (laDistance);
}


int orientation(double px,double py,double qx,double qy,double rx,double ry) 
{ 
    double val = (qy - py) * (rx - qx) -  (qx - px) * (ry - qy); 
    if (val<0) return -1;
    if (val==0) return 0;
    return 1;
} 

int	doIntersect(double p1x,double p1y,double q1x,double q1y,double p2x,double p2y,double q2x,double q2y) 
{ 
    if ( (orientation(p1x,p1y, q1x,q1y, p2x,p2y) != orientation(p1x,p1y, q1x,q1y, q2x,q2y)) 
    	&& (orientation(p2x,p2y, q2x,q2y, p1x,p1y) != orientation(p2x,p2y, q2x,q2y, q1x,q1y))) return(1); 
    return(0);  
} 
