# Supplementary material for: Modeling bee movement shows how a perceptual masking effect can influence flower discovery
Source: PLoS Comput Biol. 2023 Mar 24;19(3):e1010558. doi: 10.1371/journal.pcbi.1010558 (PMC10075415; doi:10.1371/journal.pcbi.1010558)
Supplement: S1 Data — (ZIP) [file pcbi.1010558.s006.zip › S6/02/output.c]

#include <stdio.h>
#include <stdlib.h>
#include <math.h>

#include "output.h"

void UneTrajectoire_alloc(UneTrajectoire *cetteTrajectoire, double ceDeltaT, double ceTempsMax)
{
	unsigned int trajectoireNbDePoints;

	cetteTrajectoire->deltaT = ceDeltaT;
	cetteTrajectoire->tempsMax = ceTempsMax;

    trajectoireNbDePoints = (unsigned int)ceil(cetteTrajectoire->tempsMax/cetteTrajectoire->deltaT) + 1;

	cetteTrajectoire->positions = (UneCoordonnee *)malloc(trajectoireNbDePoints*sizeof(UneCoordonnee));
	if (cetteTrajectoire->positions == NULL)
	{
  		printf("Erreur malloc laTrajectoire. K Bye.\n");
  		exit(-1);
  	}
  	cetteTrajectoire->lastPos = -1;
}

 void UneTrajectoire_addNextPos(UneTrajectoire *cetteTrajectoire, UneCoordonnee cettePosition){

	cetteTrajectoire->lastPos++;
	cetteTrajectoire->positions[cetteTrajectoire->lastPos] = cettePosition;
} 

void UneTrajectoire_print(UneTrajectoire *cetteTrajectoire, FILE* ou)
{
	unsigned int timeStep;
	fprintf(ou,"Temps\tX\tY\n");
	for (timeStep=0 ; timeStep<= cetteTrajectoire->lastPos ; timeStep++)
	{
		fprintf(ou,"%g\t%g\t%g\n", timeStep*cetteTrajectoire->deltaT, cetteTrajectoire->positions[timeStep].x, cetteTrajectoire->positions[timeStep].y);
	}
	fprintf(ou,"\n");

}

/////
void UneTrajectoireAvecBoucle_alloc(UneTrajectoireAvecBoucle *cetteTrajectoire, double ceDeltaT, double ceTempsMax)
{
	unsigned int trajectoireNbDePoints;

	cetteTrajectoire->deltaT = ceDeltaT;
	cetteTrajectoire->tempsMax = ceTempsMax;

    trajectoireNbDePoints = (unsigned int)ceil(cetteTrajectoire->tempsMax/cetteTrajectoire->deltaT) + 1;

	cetteTrajectoire->positions = (UneCoordonnee *)malloc(trajectoireNbDePoints*sizeof(UneCoordonnee));
	cetteTrajectoire->numeroDeBoucle = (int *)malloc(trajectoireNbDePoints*sizeof(int));

	if (cetteTrajectoire->positions == NULL)
	{
  		printf("Erreur malloc laTrajectoire. K Bye.\n");
  		exit(-1);
  	}
  	cetteTrajectoire->lastPos = -1;
}

 void UneTrajectoireAvecBoucle_addNextPos(UneTrajectoireAvecBoucle *cetteTrajectoire, UneCoordonnee cettePosition, int CeNumeroDeBoucle)
 {

	cetteTrajectoire->lastPos++;
	cetteTrajectoire->positions[cetteTrajectoire->lastPos] = cettePosition;
	cetteTrajectoire->numeroDeBoucle[cetteTrajectoire->lastPos] = CeNumeroDeBoucle;

} 

void UneTrajectoireAvecBoucle_print(UneTrajectoireAvecBoucle *cetteTrajectoire, FILE* ou)
{
	unsigned int timeStep;
	fprintf(ou,"Temps\tX\tY\tBoucle\n");
	for (timeStep=0 ; timeStep<= cetteTrajectoire->lastPos ; timeStep++)
	{
		fprintf(ou,"%g\t%g\t%g\t%d\n", timeStep*cetteTrajectoire->deltaT, cetteTrajectoire->positions[timeStep].x, cetteTrajectoire->positions[timeStep].y, cetteTrajectoire->numeroDeBoucle[timeStep] );
	}
	fprintf(ou,"\n");

}


/////
void UnTableauBoucles_alloc(UnTableauBoucles *ceTableau, int ceNombreDeBoucles){
	ceTableau->numeroDeBoucle = (int *)malloc(ceNombreDeBoucles*sizeof(int));
	ceTableau->longeurBoucle = (double *)malloc(ceNombreDeBoucles*sizeof(double));
	ceTableau->etenduMaxBoucles = (double *)malloc(ceNombreDeBoucles*sizeof(double));
}
