# Supplementary material for: Modeling bee movement shows how a perceptual masking effect can influence flower discovery
Source: PLoS Comput Biol. 2023 Mar 24;19(3):e1010558. doi: 10.1371/journal.pcbi.1010558 (PMC10075415; doi:10.1371/journal.pcbi.1010558)
Supplement: S1 Data — (ZIP) [file pcbi.1010558.s006.zip › S6/02/UnEnvironnement.h]

#ifndef Un_Environnement
#define Un_Environnement

#include "UnNid.h"
#include "UneFleur.h"
#include "UnBourdon.h"
#define MaxNbDeFleurs 4096


/* Definition types */

typedef struct{
     /*/ Le nid /*/
     UnNid leNid;

	/*/ Les fleurs /*/
     int nombreFleurs;
     UneFleur laFleur[MaxNbDeFleurs];

} UnEnvironnement;


/* Methodes */
void UnEnv_setPositionNid(UnEnvironnement *cetEnv, UneCoordonnee cettePosition);
UneCoordonnee UnEnv_getPositionNid(UnEnvironnement *cetEnv);

void UnEnv_setOrientationNid(UnEnvironnement *cetEnv, double cetteDirection);
double UnEnv_getOrientationNid(UnEnvironnement *cetEnv);

void UnEnv_setNid(UnEnvironnement *cetEnv, double cetteTaille, UneCoordonnee cettePosition, double cetteDirection, double cetteAcuiteVisuelle);


void UnEnv_ajouterLaFleur(UnEnvironnement *cetEnv, UneCoordonnee cettePosition, double cetteTaille, double visualAcuity);
int  UnEnv_getNombreDeFleurs(UnEnvironnement *cetEnv);

void UnEnv_setDefault(UnEnvironnement *cetEnv);

void UnEnv_echo(UnEnvironnement *cetEnv);

double UnEnv_distanceFleur(UneFleur laFleur, UnBourdon *ceBourdon);
int UnEnv_collisionFleur(UnEnvironnement *cetEnv, UnBourdon *ceBourdon); // 0 si pas de collision, n si collision avec fleur n

double UnEnv_distanceNid(UnNid leNid, UnBourdon *ceBourdon);
int UnEnv_collisionNid(UnEnvironnement *cetEnv, UnBourdon *ceBourdon); // 0 si pas de collision, 1 si collision avec nid. collision = le bourdon voit le nid
int UnEnv_rentrerDansNid(UnEnvironnement *cetEnv, UnBourdon *ceBourdon); // 0 si le bourdon n'est pas dans le nid, 1 si il est dedans

#endif
