# Supplementary material for: Modeling bee movement shows how a perceptual masking effect can influence flower discovery
Source: PLoS Comput Biol. 2023 Mar 24;19(3):e1010558. doi: 10.1371/journal.pcbi.1010558 (PMC10075415; doi:10.1371/journal.pcbi.1010558)
Supplement: S1 Data — (ZIP) [file pcbi.1010558.s006.zip › S6/01/00-Do.R]

system("mkdir -p 02-fig");


if (RedoFigs)
{
	system("rm -rf 02-fig ; mkdir 02-fig");
}
CURDIR = getwd()
message(CURDIR)

figNumber=1


cat("\n\n# Statistics of tracks\n\n");

loopDataFile  = "01-Data/01-AllLoopsSevilla.csv"
correctedLoopDataFile  = "01-Data/02-AllLoopsSevillaCorrected.csv"
SetUp = read.table("01-Data/03-SetUp.txt",header=TRUE)
DistPerceptFlower = 6 ; ## meters
DistPerceptHBNest = 18
OutOfNest = 13;


loopStatsFile = "10-AllLoopData.csv"

cat("We use ",loopDataFile," data file.\n\n");


SevillaLoopsData = read.csv(loopDataFile)
SevillaCorrectedLoopsData = read.csv(correctedLoopDataFile, comment.char='#')


SevillaLoopsData$idTrack = paste(SevillaLoopsData$beeId,"-",SevillaLoopsData$Track,sep="");
write.csv(SevillaLoopsData,loopDataFile)
idTracksList = unique(SevillaLoopsData$idTrack);


## Graphics
for (idt in idTracksList)
{
	thisTrack = subset(SevillaLoopsData,idTrack==idt);
	setup = SetUp[which(as.character(SetUp$nomTrack)==as.character(thisTrack$Setup[1])),];
	thisTrackLoops = unique(thisTrack$loopId)


		## Plot flowers and loops
	pdfname = paste("02-fig/",idt,".pdf",sep="")
	pdf(file=pdfname,h=12,w=12)##, family = "Arial");

	plot(setup$F1x,setup$F1y,pch=16,cex=2,col="orange",
		xlim=c(min(0,min(thisTrack$X)),max(0,max(thisTrack$X))), ylim=c(min(0,min(thisTrack$Y)),max(0,max(thisTrack$Y))), asp=1,
		xlab="X",ylab="Y")
	draw.circle(0,0,OutOfNest,nv=100,border="gray",col=NA,lty=1,lwd=3)

	points(setup$F2x,setup$F2y,pch=16,cex=2,col="orange")
	points(setup$F3x,setup$F3y,pch=16,cex=2,col="orange")

	points(setup$HBNestX,setup$HBNestY,pch=16,cex=3,col="darkgray")
	points(setup$HBF1x,setup$HBF1y,pch=16,cex=2,col="darkgray")
	points(setup$HBF2x,setup$HBF2y,pch=16,cex=2,col="darkgray")
	points(setup$HBF3x,setup$HBF3y,pch=16,cex=2,col="darkgray")
	points(setup$HBF4x,setup$HBF4y,pch=16,cex=2,col="darkgray")
	points(setup$HBF5x,setup$HBF5y,pch=16,cex=2,col="darkgray")

	for (nextLoop in thisTrackLoops)
	{
		thisLoop = subset(thisTrack,loopId==nextLoop)
		points(thisLoop$X,thisLoop$Y,pch=16,col=nextLoop)
		lines(thisLoop$X,thisLoop$Y,pch=16,col=nextLoop)
	}

	dev.off()

	## 1 graph per loop, with its unique Id
	if (TRUE)
	{
	for (nextLoop in thisTrackLoops)
		{
			thisLoop = subset(thisTrack,loopId==nextLoop)

			
			pdfname = paste("02-fig/loop",sprintf("%08d",nextLoop),".pdf",sep="") 
			pdf(file=pdfname,h=12,w=12);
			plot(setup$F1x,setup$F1y,pch=16,cex=2,col="orange",
				xlim=c(min(0,min(thisLoop$X)),max(0,max(thisLoop$X))), ylim=c(min(0,min(thisLoop$Y)),max(0,max(thisLoop$Y))), asp=1,
				xlab="X",ylab="Y")
			draw.circle(0,0,13,nv=100,border="gray",col=NA,lty=1,lwd=3)
			points(setup$F2x,setup$F2y,pch=16,cex=2,col="orange")
			points(setup$F3x,setup$F3y,pch=16,cex=2,col="orange")
			points(setup$HBNestX,setup$HBNestY,pch=16,cex=3,col="darkgray")
			points(setup$HBF1x,setup$HBF1y,pch=16,cex=2,col="darkgray")
			points(setup$HBF2x,setup$HBF2y,pch=16,cex=2,col="darkgray")
			points(setup$HBF3x,setup$HBF3y,pch=16,cex=2,col="darkgray")
			points(setup$HBF4x,setup$HBF4y,pch=16,cex=2,col="darkgray")
			points(setup$HBF5x,setup$HBF5y,pch=16,cex=2,col="darkgray")

			lines(thisLoop$X,thisLoop$Y,pch=16,col="gray")
			points(thisLoop$X,thisLoop$Y,pch=16,col=1, type="p", cex=0.7)
			points(thisLoop$X[1],thisLoop$Y[1], pch=2, cex=2)

			correctedLoop = subset(SevillaCorrectedLoopsData,loopId==nextLoop)
			lines(correctedLoop$X,correctedLoop$Y,col="red", type="l")

			dev.off()
		}
	}
}

## we compute statistics here
AllLoopData = data.frame(beeId=NA,loopId=NA, loopRank=NA, speed=NA,length = NA, maxaway = NA, redeparts = NA, intersects = NA)

for (nextLoop in unique(SevillaCorrectedLoopsData$loopId))
{		
	thisLoop = subset(SevillaCorrectedLoopsData,loopId==nextLoop)

	loopN = length(thisLoop$X)
	## Speed
	thisLoop$depX = c(thisLoop$X[2:loopN]-thisLoop$X[1:(loopN-1)],0)
	thisLoop$depY = c(thisLoop$Y[2:loopN]-thisLoop$Y[1:(loopN-1)],0)
	thisLoop$dist = ( (thisLoop$depX)**2 + (thisLoop$depY)**2 )**0.5
	thisLoop$deltat = c(thisLoop$Time[2:loopN]-thisLoop$Time[1:(loopN-1)],NA)
	thisLoop$speed = thisLoop$dist / thisLoop$deltat

	onFlowers = which(thisLoop$onFlower==TRUE)
	inval = c(onFlowers,onFlowers+1)
	thisLoop$speed[inval]=NA
	loopSpeed  = mean( thisLoop$speed, na.rm=TRUE)

	thisLoop$depX = c(thisLoop$X[2:loopN]-thisLoop$X[1:(loopN-1)],0)
	thisLoop$depY = c(thisLoop$Y[2:loopN]-thisLoop$Y[1:(loopN-1)],0)
	thisLoop$dist = ( (thisLoop$depX)**2 + (thisLoop$depY)**2 )**0.5
	loopLength = sum( thisLoop$dist )

	thisLoop$dist2Nest = (thisLoop$X**2 + thisLoop$Y**2)**0.5
	loopMaxaway = max( thisLoop$dist2Nest  )


	thisLoop$goesaway = c(thisLoop$dist2Nest[2:loopN] > thisLoop$dist2Nest[1:(loopN-1)],FALSE)
	thisLoop$away = 0
	thisLoop$away[thisLoop$goesaway]=1
	thisLoop$redep = c(0,diff(thisLoop$away))
	## the number of redep is the number of 1
	thisLoop$redep[thisLoop$redep<=0]=0
	loopDep = sum(thisLoop$redep) 

	## Number of self-crossing
	loopInt = 0
	if (loopN<4)
	{
		loopInt = NA
	}
	else
	{
		for (p in 1:(loopN-3))
		{
			for (n in (p+2):(loopN-1))
			{
				if (segm_intersect(
					rbind(c(thisLoop$X[p],thisLoop$Y[p]),c(thisLoop$X[p+1],thisLoop$Y[p+1])),
					rbind(c(thisLoop$X[n],thisLoop$Y[n]),c(thisLoop$X[n+1],thisLoop$Y[n+1]))
					))
				loopInt = loopInt + 1
			}
		}
	}

	## collect
	AllLoopData = rbind(AllLoopData,
		c(thisLoop$beeId[1],thisLoop$loopId[1],thisLoop$loopRankInTrack[1],loopSpeed,loopLength,loopMaxaway,loopDep,loopInt))


}

AllLoopData = AllLoopData[-1,]

write.csv(AllLoopData,file=loopStatsFile,row.names=FALSE)


cat("For each observable, min, first quartile, median, third quartile, max values are:\n\n")
SevillaLoopsStats = read.csv(loopStatsFile)

cat("```\n\n") ; 
cat(" Loop Length : ")
print(fivenum(SevillaLoopsStats$length),digits=3) ;
cat("\n\n Loop extension : ")
print(fivenum(SevillaLoopsStats$maxaway),digits=3) ;
cat("\n\n Speed : ")
print(fivenum(SevillaLoopsStats$speed),digits=1) ;
cat("\n\n Intersects : ")
print(fivenum(SevillaLoopsStats$intersects)) ;
cat("\n\n Redeparts : ")
print(fivenum(SevillaLoopsStats$redeparts)) ;

cat("```\n")


pdf(file=paste("02-fig/SevillaLoopStats.pdf",sep=""),h=10,w=4) ##, family = "Arial");
par(mfrow=c(3,1),las=1, mar=c(5,5,0.5,0.5));
loopsNb = length(SevillaLoopsStats$loopId);

boxplot(SevillaLoopsStats$length ~ SevillaLoopsStats$beeId, xlab="Ident",ylab="Loop length ", log="y", cex.axis=1.4, cex.lab=1.4)
boxplot(SevillaLoopsStats$maxaway ~ SevillaLoopsStats$beeId, xlab="Ident",ylab="Loop extension ", log="y", cex.axis=1.4, cex.lab=1.4)
boxplot(SevillaLoopsStats$speed ~ SevillaLoopsStats$beeId, xlab="Ident",ylab="Speed ", cex.axis=1.4, cex.lab=1.4)
## boxplot(SevillaLoopsStats$redeparts ~ SevillaLoopsStats$beeId, xlab="Ident",ylab="Redeparts ")
## boxplot(SevillaLoopsStats$intersects ~ SevillaLoopsStats$beeId, xlab="Ident",ylab="Intersects ")

dev.off()
cat("\n\n![](",paste(CURDIR,"/02-fig/SevillaLoopStats.pdf",sep=""),"){ width=60% }\ ");
cat("\n \\begin{center} \\textbf{Fig SI-I-",figNumber,"} : Individual statistics for loop length, extension and speed.\n \\end{center}",sep=""); figNumber=figNumber+1

cat("\\newpage\n\n")

pdf(file=paste("02-fig/SevillaLoopCorr.pdf",sep=""),h=18,w=12)
par(mfrow=c(2,2),las=1)

plot(SevillaLoopsStats$length, SevillaLoopsStats$maxaway, xlab="Loop length",ylab="Loop extension", cex.axis=1.4, cex.lab=1.4)
plot(SevillaLoopsStats$redeparts,SevillaLoopsStats$intersects, xlab="Redeparts",ylab="Intersects ", cex.axis=1.4, cex.lab=1.4)
plot(SevillaLoopsStats$length, SevillaLoopsStats$intersects, xlab="Loop length",ylab="Intersects ", cex.axis=1.4, cex.lab=1.4)
plot(SevillaLoopsStats$maxaway, SevillaLoopsStats$redeparts, xlab="Loop extension",ylab="Redeparts ", cex.axis=1.4, cex.lab=1.4)

dev.off() 

cat("\n\n![](",paste(CURDIR,"/02-fig/SevillaLoopCorr.pdf",sep=""),"){ width=100% }\ ");
cat("\n \\begin{center} \\textbf{Fig SI-I-",figNumber,"} : Correlations between loop length, extension, intersects and redepartures.\n \\end{center}",sep=""); figNumber=figNumber+1

cat("\\newpage\n\n")
