# Supplementary material for: Modeling bee movement shows how a perceptual masking effect can influence flower discovery
Source: PLoS Comput Biol. 2023 Mar 24;19(3):e1010558. doi: 10.1371/journal.pcbi.1010558 (PMC10075415; doi:10.1371/journal.pcbi.1010558)
Supplement: S1 Data — (ZIP) [file pcbi.1010558.s006.zip › S6/03/01-csrc/params.h]

#define TmaxLoop  3600 
#define NestSize  0.680834  
#define NestOrientation  1.570796  
UnBourdonInit leBourdonInit = {
		.X = 0,
		.Y =  13.01 , 
		.theta =  1.570796 , 
		.eta = 0,
		.omega = 0, 
		.deltaT =  0.01 ,
		.visualAcuity =  0.05235988 ,
		.speed =  3.938 ,
		.alpha =  0 ,
		.varianceOmega =  1 ,
		.gamma =  0 
	}  ;
	
