# Supplementary material for: Modeling bee movement shows how a perceptual masking effect can influence flower discovery
Source: PLoS Comput Biol. 2023 Mar 24;19(3):e1010558. doi: 10.1371/journal.pcbi.1010558 (PMC10075415; doi:10.1371/journal.pcbi.1010558)
Supplement: S1 Data — (ZIP) [file pcbi.1010558.s006.zip › S6/03/01-csrc/run.c]

#include <stdio.h>
#include <math.h>
#include <stdlib.h>
#include <gsl/gsl_randist.h>

#include "Geometrie.h"
#include "UnBourdon.h"
#include "UnEnvironnement.h"
//#include "UnBourdonInit.h"


#include "params.h"


gsl_rng *rng;

/* les objets */
UnEnvironnement lEnviron;
UnBourdon leBourdon;

unsigned int maxTimeStep;
UneCoordonnee *laTrajectoire; // pour stocker la trajectoire

unsigned int maxStep3sec;
unsigned int modulo3sec;
UneCoordonnee *traj3sec; // pour stocker un point de trajectoire toutes les 3 secondes
double *lesDistances3sec;

int NbOfLoops = 1;
int NbOfSaves = 0;
int NbOfRhos  = 0;
double *lesLongueurs;
double *lesPlusLoins;
double *lesRedepart;
double *lesIntersect;

double alphaIn, omegaIn, gammaIn, etaIn;

void init()
{
	fprintf(stderr, " *********  Init *********  \n");

	// Initialisation du rng
  gsl_rng_env_setup(); 
	rng = gsl_rng_alloc(gsl_rng_knuthran2); // Creer le random number generator

	// Initialisation de l'environnement
  UnBourdon_Init(&leBourdon, leBourdonInit);

	UnEnv_setDefault(&lEnviron);
	// UnEnv_echo(&lEnviron);
  UnEnv_setNid(&lEnviron, NestSize , Coordonnee(0,0) , NestOrientation, leBourdon.acuiteVisuelle);
  // printf("    ### t : %g, n : %g  a : %g\n",lEnviron.leNid.taille, lEnviron.leNid.distancePerception,leBourdon.acuiteVisuelle);


  // alloc
  maxTimeStep = (unsigned int)ceil(TmaxLoop/leBourdon.deltaT) + 1;
  laTrajectoire=(UneCoordonnee*)malloc(maxTimeStep * sizeof(UneCoordonnee));
  if (laTrajectoire == NULL)
  {
    printf("Erreur malloc laTrajectoire. K Bye.\n");
    exit(-1);
  }

  maxStep3sec = (unsigned int)ceil(TmaxLoop/3) + 1;
  // fprintf(stderr,"maxStep3sec = %f\n",(double)maxStep3sec);
  traj3sec = (UneCoordonnee*)malloc(maxStep3sec * sizeof(UneCoordonnee)) +1;
  if (traj3sec == NULL)
  {
    printf("Erreur malloc traj3sec. K Bye.\n");
    exit(-1);
  }
  lesDistances3sec=(double*)malloc(maxStep3sec * sizeof(double));
  if (lesDistances3sec == NULL)
  {
    printf("Erreur malloc lesDistances3sec. K Bye.\n");
    exit(-1);
  }
  modulo3sec = (unsigned int)floor(3/leBourdon.deltaT);


	//
  lesLongueurs = (double*)malloc(NbOfLoops * sizeof(double));
  if (lesLongueurs == NULL)
  {
    printf("Erreur malloc lesLongueurs. K Bye.\n");
    exit(-1);
  }

  lesPlusLoins = (double*)malloc(NbOfLoops * sizeof(double));
  if (lesPlusLoins == NULL)
  {
    printf("Erreur malloc lesPlusLoins. K Bye.\n");
    exit(-1);
  }
  lesRedepart  = (double*)malloc(NbOfLoops * sizeof(double));
  if (lesRedepart == NULL)
  {
    printf("Erreur malloc lesRedepart. K Bye.\n");
    exit(-1);
  }
  lesIntersect = (double*)malloc(NbOfLoops * sizeof(double));
  if (lesIntersect == NULL)
  {
    printf("Erreur malloc lesIntersect. K Bye.\n");
    exit(-1);
  }

}

void run()
{
  	fprintf(stderr, " *********  RUN! *********  \n");

	// on définit la position cible : la position du nid
	UneCoordonnee laPositionCible = UnEnv_getPositionNid(&lEnviron);

  unsigned int timeStep, timeStep3sec, timeToGoNest,tb, tf, ret;
  double dx, dy, dd;
  int maxTimeOver;
  FILE *traj,*rho;

  fprintf(stdout,"Omega\tAlpha\tGamma\tEta\tLoop\tLength\tMaxAway\tIntersects\tRedeparts\n");

  if (NbOfSaves>0)
  {
    traj = fopen("lasttraj.txt","w");
    fprintf(traj,"L\tS\tX\tY\tM\n");
  }
  if (NbOfRhos>0)
  {
    rho = fopen("lastrhos.txt","w");
    fprintf(rho,"L\tS\tX\tY\n");    
  }

  for (int laBoucle = 0 ; laBoucle<NbOfLoops ; laBoucle++ )
  {

    UnBourdon_Init(&leBourdon, leBourdonInit);
    UnBourdon_setBehav(&leBourdon,alphaIn, omegaIn, gammaIn);
    UnBourdon_setEta(&leBourdon,0);
    UnBourdon_setTheta(&leBourdon,gsl_ran_flat(rng, 0.0, M_PI));

    timeToGoNest = (unsigned int) floor(gsl_ran_exponential(rng, alphaIn)/leBourdon.deltaT);


    timeStep=0;
    timeStep3sec=0;
    maxTimeOver=0;
    ret = 0;
    while (UnEnv_collisionNid(&lEnviron, &leBourdon) == 0)
    {
      if (timeStep>maxTimeStep-1)
      {
        maxTimeOver=1; break;
      }

      // trace
      laTrajectoire[timeStep] = UnBourdon_getPosition(&leBourdon);
      if ( timeStep % modulo3sec == 0 )
      {
        lesDistances3sec[timeStep3sec] = UnEnv_distanceNid(lEnviron.leNid, &leBourdon);;
        traj3sec[timeStep3sec] = UnBourdon_getPosition(&leBourdon);
        if (NbOfRhos>0 && laBoucle<NbOfRhos) fprintf(rho,"%d\t%f\t%f\t%f\n",laBoucle,timeStep*leBourdon.deltaT,traj3sec[timeStep3sec].x,traj3sec[timeStep3sec].y);
        timeStep3sec++;
      }
      if (NbOfSaves>0 && laBoucle<NbOfSaves) fprintf(traj,"%d\t%d\t%f\t%f\t%d\n",laBoucle,timeStep,laTrajectoire[timeStep].x,laTrajectoire[timeStep].y,ret);

      // action
      if (timeStep==timeToGoNest+1) 
      {
          UnBourdon_setEta(&leBourdon,etaIn);
          ret = 1;
      }
      UnBourdon_NextPosition(&leBourdon, &laPositionCible, rng);


      timeStep++;
    } // while

    // statistics 
    lesLongueurs[laBoucle] = 0;
    lesPlusLoins[laBoucle] = 0; 
    lesRedepart[laBoucle] = 0;  
    lesIntersect[laBoucle]= 0;

    if (maxTimeOver || timeStep3sec<4)
    {
      lesLongueurs[laBoucle] = -1;
    }
    else
    {
      // calcul de la longueur et du plus loin
      lesPlusLoins[laBoucle] = lesDistances3sec[0];
      for (tb=1 ; tb<timeStep3sec ; tb++)
      {
        dx = traj3sec[tb].x - traj3sec[tb-1].x;
        dy = traj3sec[tb].y - traj3sec[tb-1].y;
        dx *= dx; dy *= dy ; dd = sqrt(dx+dy);
        lesLongueurs[laBoucle] += dd;

        if (lesDistances3sec[tb]>lesPlusLoins[laBoucle])
          lesPlusLoins[laBoucle] = lesDistances3sec[tb];

        // calcul des redep / intersect

        if ( (tb>3) 
          && ( (lesDistances3sec[tb-1]<lesDistances3sec[tb-2]) && (lesDistances3sec[tb]>lesDistances3sec[tb-1]) ) )
          lesRedepart[laBoucle]++;

        // check backward if we intersect 
        if (tb>2)
        {
          tf = tb -2 ; 
          while ( (tf>0) )
          {
            if (doIntersect(traj3sec[tb].x,traj3sec[tb].y,
                            traj3sec[tb-1].x,traj3sec[tb-1].y,
                            traj3sec[tf].x,traj3sec[tf].y,
                            traj3sec[tf-1].x,traj3sec[tf-1].y)>0)
            {
              lesIntersect[laBoucle]++;
              break;
            }
            tf--;
          }
        }
      }
    } // else

    fprintf(stdout,"%f\t%f\t%f\t%f\t%d\t%f\t%f\t%f\t%f\n",
      omegaIn,alphaIn,gammaIn,etaIn,laBoucle,lesLongueurs[laBoucle],lesPlusLoins[laBoucle],lesIntersect[laBoucle],lesRedepart[laBoucle]);

  } // for (int laBoucle

  fprintf(stdout,"\n");

  if (NbOfSaves>0)
  {
    fprintf(traj,"\n");
    fclose(traj);
  }
  if (NbOfRhos>0)
  {
    fprintf(rho,"\n");
    fclose(rho);    
  }
}

int main(int argc, char *argv[]) 
{
  alphaIn = atof(argv[1]); 
  omegaIn = atof(argv[2]);
  gammaIn = atof(argv[3]);
  etaIn = atof(argv[4]);
  NbOfLoops = atoi(argv[5]);
  NbOfSaves = atoi(argv[6]);
  NbOfRhos  = atoi(argv[7]);
  
  fprintf(stderr," run with alpha = %f ; omega = %f ; gamma = %f ; eta = %f (%d loops, %d, %d)\n",alphaIn,omegaIn,gammaIn,etaIn,NbOfLoops,NbOfSaves,NbOfRhos);
	init();
	run();
}
