# Supplementary material for: Modeling bee movement shows how a perceptual masking effect can influence flower discovery
Source: PLoS Comput Biol. 2023 Mar 24;19(3):e1010558. doi: 10.1371/journal.pcbi.1010558 (PMC10075415; doi:10.1371/journal.pcbi.1010558)
Supplement: S1 Data — (ZIP) [file pcbi.1010558.s006.zip › S6/04/01-csrc/Makefile]

#############################################################################
####### Compiler, tools and options

CC = gcc
CFLAGS	=  -O2
MAINLIBDIR = ../../02
MAINLIB = $(MAINLIBDIR)/bptw.a
INCPATH	=	-I/usr/local/include  -I. -I$(MAINLIBDIR)


LINK	=	gcc
LFLAGS	=	$(CFLAGS) $(INCPATH)
LIBS    =   $(MAINLIB) -lm -L/usr/local/lib  -lgsl  


all: run 

run: run.c 	$(MAINLIB) params.h
	$(LINK) $(LFLAGS) run.c -o run $(LIBS)


clean:
	rm -rf run run.ao run.dSYM
