# Supplementary material for: Modeling bee movement shows how a perceptual masking effect can influence flower discovery
Source: PLoS Comput Biol. 2023 Mar 24;19(3):e1010558. doi: 10.1371/journal.pcbi.1010558 (PMC10075415; doi:10.1371/journal.pcbi.1010558)
Supplement: S1 Data — (ZIP) [file pcbi.1010558.s006.zip › S6/04/01-csrc/run.c]

#include <stdio.h>
#include <math.h>
#include <stdlib.h>
#include <gsl/gsl_randist.h>


#include "UnBourdon.h"
#include "UnEnvironnement.h"
#include "params.h"


int main(int argc, char *argv[]) 
{
  double SwitchEta = atof(argv[1]);

	// Initialisation du rng
  gsl_rng *rng;
  gsl_rng_env_setup(); 
  rng = gsl_rng_alloc(gsl_rng_knuthran2); // Creer le random number generator

  // Initialisation de l'environnement
  // Initialisation du bourdon
  UnEnvironnement lEnviron;
  UnBourdon leBourdon;
  UnBourdon_Init(&leBourdon, leBourdonInit);
  UnEnv_setDefault(&lEnviron);
  UnEnv_setNid(&lEnviron, NestSize , Coordonnee(0,0) , NestOrientation, leBourdon.acuiteVisuelle);
    // on définit la position cible : la position du nid
  UneCoordonnee laPositionCible = UnEnv_getPositionNid(&lEnviron);


  double time, timeToGoNest;
  int inNestArea, loop=0;


  fprintf(stdout,"Time\tX\tY\tInNest\tLoop\tTn\teta\n");

  UnBourdon_setTheta(&leBourdon,gsl_ran_flat(rng, 0, 2.*M_PI));
  time = 0.0;
  inNestArea = UnEnv_collisionNid(&lEnviron, &leBourdon);

  while (time <= TmaxSimu)
  {
    // sortie de la zone nid
    if ((inNestArea == 1) && (UnEnv_collisionNid(&lEnviron, &leBourdon) == 0))
    {
      inNestArea = 0;
      timeToGoNest = time + gsl_ran_exponential(rng, leBourdon.alpha);
      loop++;
    }

    // entree dans la zone nid
    if ((inNestArea == 0) && (UnEnv_collisionNid(&lEnviron, &leBourdon) == 1))
    {
      inNestArea = 1;
      UnBourdon_setEta(&leBourdon, 0.0);
    }

    if ((inNestArea == 0) && (time > timeToGoNest)) UnBourdon_setEta(&leBourdon, SwitchEta);

    UnBourdon_NextPosition(&leBourdon, &laPositionCible, rng);

    fprintf(stdout,"%.15e\t%.15e\t%.15e\t%d\t%d\t%.15e\t%g\n",time,leBourdon.position.x,leBourdon.position.y,inNestArea,loop,timeToGoNest,leBourdon.eta);
    time += leBourdon.deltaT;
  }
}

// system("cd 01-csrc ; make --assume-new=params.h run", ignore.stdout = T) ; system(paste("GSL_RNG_SEED=",42073+traj," ./01-csrc/run ",ceEta," > trajectoire.txt",sep=''), ignore.stderr = T) ; trajectoire = read.table("trajectoire.txt", h=T) 
