# Supplementary material for: Modeling bee movement shows how a perceptual masking effect can influence flower discovery
Source: PLoS Comput Biol. 2023 Mar 24;19(3):e1010558. doi: 10.1371/journal.pcbi.1010558 (PMC10075415; doi:10.1371/journal.pcbi.1010558)
Supplement: S1 Data — (ZIP) [file pcbi.1010558.s006.zip › S6/05/01-csrc/params.h]

#define TmaxSimu  900 
#define sampleSize  1000 
#define NestSize  0.7  
#define NestOrientation  1.570796  
#define SwitchEta  0.2  
UnBourdonInit leBourdonInit = {
    .X = 0,
    .Y = 0, 
    .theta =  1.570796 , 
    .eta =  0 ,
    .omega = 0, 
    .deltaT =  0.01 ,
    .visualAcuity =  0.05235988 ,
    .speed =  3.938 ,
    .alpha =  30 ,
    .varianceOmega =  0.07 ,
    .gamma =  1 
  }  ;
  
