# Supplementary material for: Modeling bee movement shows how a perceptual masking effect can influence flower discovery
Source: PLoS Comput Biol. 2023 Mar 24;19(3):e1010558. doi: 10.1371/journal.pcbi.1010558 (PMC10075415; doi:10.1371/journal.pcbi.1010558)
Supplement: S1 Data — (ZIP) [file pcbi.1010558.s006.zip › S6/05/01-csrc/run.c]

#include <stdio.h>
#include <math.h>
#include <stdlib.h>
#include <gsl/gsl_randist.h>

#include "UnBourdon.h"
#include "UnEnvironnement.h"
#include "params.h"


gsl_rng *rng;

/* les objets */
UnEnvironnement lEnviron;
UnBourdon leBourdon;


/* pour l'output */
unsigned int visitesFleurs[MaxNbDeFleurs]; // 
unsigned int HittedAlready[MaxNbDeFleurs];
unsigned int HitFlowers[MaxNbDeFleurs];
unsigned int HitFlowersFirst[MaxNbDeFleurs];


void init()
{
	fprintf(stderr, " *********  Init *********  \n");

	/////// Initialisation du rng
	gsl_rng_env_setup(); 
  rng = gsl_rng_alloc(gsl_rng_knuthran2); // Creer le random number generator


  // Initialisation de l'environnement
  UnBourdon_Init(&leBourdon, leBourdonInit);
  UnEnv_setDefault(&lEnviron);
  UnEnv_setNid(&lEnviron, NestSize , Coordonnee(0,0) , NestOrientation, leBourdon.acuiteVisuelle);

  //Les fleurs
 
  #include "configuration.h"

  fprintf(stderr,"NombreDeFleurs = %d\n", nombreDeFleurs);

  for (int numeroFleur = 0; numeroFleur < nombreDeFleurs ; numeroFleur++)
  {
  	UnEnv_ajouterLaFleur(&lEnviron, fleurs[numeroFleur], tailleFleurs, leBourdon.acuiteVisuelle);
  }

  for (int numeroFleur = 0; numeroFleur < nombreDeFleurs ; numeroFleur++)
  {
    HitFlowers[numeroFleur]    = 0;
    HitFlowersFirst[numeroFleur] = 0;
  }
}

void run()
{
  fprintf(stderr, " *********  RUN! *********  \n");

	// on définit la position cible : la position du nid
  UneCoordonnee laPositionCible = UnEnv_getPositionNid(&lEnviron);

  double time,timeToGoNest;
  int inNestArea, loop=0;
  int fleurTrouvee;


  for (int bee = 0 ; bee<sampleSize ; bee++ )
  {
    int firstHit = 0;
    for (int f=0 ; f<nombreDeFleurs ; f++)
      HittedAlready[f] = 0;


    UnBourdon_Init(&leBourdon, leBourdonInit);
    UnBourdon_setTheta(&leBourdon,gsl_ran_flat(rng, 0.0, 2*M_PI));
    time = 0.0;
    inNestArea = UnEnv_collisionNid(&lEnviron, &leBourdon);

    fleurTrouvee = -1;
    while (time <= TmaxSimu)
    {

      if ((inNestArea == 1) && (UnEnv_collisionNid(&lEnviron, &leBourdon) == 0))
      {
        // fprintf(stderr,"sortie de la zone nid, %g\n",time);
        inNestArea = 0;
        timeToGoNest = time + gsl_ran_exponential(rng, leBourdon.alpha);
        loop++;
      }

      if ((inNestArea == 0) && (UnEnv_collisionNid(&lEnviron, &leBourdon) == 1))
      {
        // fprintf(stderr," entree dans la zone nid, %g\n",time);
        inNestArea = 1;
        UnBourdon_setEta(&leBourdon, 0.0);
      }

      if ((inNestArea == 0) && (time > timeToGoNest)) UnBourdon_setEta(&leBourdon, SwitchEta);

      UnBourdon_NextPosition(&leBourdon, &laPositionCible, rng);
      // fprintf(stdout,"%.15e\t%.15e\t%.15e\t%d\t%d\t%.15e\t%g\n",time,leBourdon.position.x,leBourdon.position.y,inNestArea,loop,timeToGoNest,leBourdon.eta);
      time += leBourdon.deltaT;


      fleurTrouvee = UnEnv_collisionFleur(&lEnviron, &leBourdon);
      if ( (fleurTrouvee>-1) && (HittedAlready[fleurTrouvee]==0) )
      {
        HittedAlready[fleurTrouvee]=1;
        HitFlowers[fleurTrouvee]++;
        if (firstHit==0)
        {
          HitFlowersFirst[fleurTrouvee]++;
          firstHit = 1;
        }
      }
    } // while time
  } // for bee

}

void end()
{
	// on sort les résultats
  fprintf(stdout,"Fleur\tVisitesF\tVisitesT\n");
  for (int numeroFleur = 0; numeroFleur < nombreDeFleurs ; numeroFleur++)
  {
    fprintf(stdout,"%d\t%d\t%d\n",numeroFleur, HitFlowersFirst[numeroFleur],HitFlowers[numeroFleur]);
  }
  fprintf(stdout,"\n");
}


int main(int argc, char *argv[]) 
{
  init();
  run();
  end();
}
