# Supplementary material for: Modeling bee movement shows how a perceptual masking effect can influence flower discovery
Source: PLoS Comput Biol. 2023 Mar 24;19(3):e1010558. doi: 10.1371/journal.pcbi.1010558 (PMC10075415; doi:10.1371/journal.pcbi.1010558)
Supplement: S1 Data — (ZIP) [file pcbi.1010558.s006.zip › S6/05/01-csrc/configuration.h]

#ifndef config 
#define config 
#define nombreDeFleurs  1442 

UneCoordonnee fleurs[nombreDeFleurs];
double tailleFleurs =  0.9 ; 
fleurs[0].x = -63.8933181767945;
fleurs[0].y = -7.28934578217299;
fleurs[1].x = -34.8511242746949;
fleurs[1].y = -30.2440087962423;
fleurs[2].x = -22.6810978967288;
fleurs[2].y = 59.1197881453226;
fleurs[3].x = 87.2741155986358;
fleurs[3].y = 15.679647350911;
fleurs[4].x = 35.4964762078609;
fleurs[4].y = 65.5781961371172;
fleurs[5].x = 8.28567930628883;
fleurs[5].y = 63.7371432503938;
fleurs[6].x = -7.81275590386254;
fleurs[6].y = -70.8193962043135;
fleurs[7].x = -45.9472225711166;
fleurs[7].y = -67.8968445053595;
fleurs[8].x = -54.5480160353113;
fleurs[8].y = 81.1963512056858;
fleurs[9].x = 4.31455901150296;
fleurs[9].y = 50.5493945090568;
fleurs[10].x = 16.4946329303744;
fleurs[10].y = -20.5462387497362;
fleurs[11].x = -32.9792606223261;
fleurs[11].y = -22.4975203809082;
fleurs[12].x = -38.3775453104397;
fleurs[12].y = -66.0029330622313;
fleurs[13].x = 16.1633871395589;
fleurs[13].y = 57.9313843737567;
fleurs[14].x = 71.8205500801313;
fleurs[14].y = -56.7518911740582;
fleurs[15].x = -9.18548743100573;
fleurs[15].y = -84.1181111022809;
fleurs[16].x = 21.0746680748239;
fleurs[16].y = 50.2110050089576;
fleurs[17].x = -17.1833822875833;
fleurs[17].y = -28.7353131462927;
fleurs[18].x = 17.6260891623141;
fleurs[18].y = -63.7494549544656;
fleurs[19].x = -75.7419943623531;
fleurs[19].y = -7.72848944438896;
fleurs[20].x = -13.4629653134254;
fleurs[20].y = -36.3043471190037;
fleurs[21].x = 17.2532664006224;
fleurs[21].y = -91.7035764938335;
fleurs[22].x = -22.1313585111272;
fleurs[22].y = -31.1877219879954;
fleurs[23].x = 62.2876905146448;
fleurs[23].y = -2.40987497569979;
fleurs[24].x = 43.7213183193328;
fleurs[24].y = -67.7427843612809;
fleurs[25].x = -22.2243014129679;
fleurs[25].y = 95.0950053574446;
fleurs[26].x = 91.6191425020278;
fleurs[26].y = -20.4518205162251;
fleurs[27].x = 43.7552925106954;
fleurs[27].y = -16.6810250319499;
fleurs[28].x = 0.269406113203906;
fleurs[28].y = 54.8235578668412;
fleurs[29].x = -65.8155236526614;
fleurs[29].y = -58.0790060096679;
fleurs[30].x = -16.1830405467397;
fleurs[30].y = 43.509644238744;
fleurs[31].x = 68.0335153728602;
fleurs[31].y = -44.149217776632;
fleurs[32].x = 62.8791586544951;
fleurs[32].y = -62.5286484148263;
fleurs[33].x = -59.6950209795198;
fleurs[33].y = 62.0417280026585;
fleurs[34].x = -25.382474227986;
fleurs[34].y = 56.0361692496768;
fleurs[35].x = 4.51135209231539;
fleurs[35].y = -62.867524941292;
fleurs[36].x = 69.9414045023763;
fleurs[36].y = -65.92615575281;
fleurs[37].x = 49.6877136293409;
fleurs[37].y = 66.5963070789728;
fleurs[38].x = 9.10486617573341;
fleurs[38].y = 35.3738093664058;
fleurs[39].x = -48.1245852175704;
fleurs[39].y = 18.3221378528196;
fleurs[40].x = -62.4460643701019;
fleurs[40].y = 40.6737682604186;
fleurs[41].x = -42.5827128038756;
fleurs[41].y = -59.2514162916128;
fleurs[42].x = -3.13035072609295;
fleurs[42].y = -57.0524610520368;
fleurs[43].x = -53.4328679188604;
fleurs[43].y = 4.69556845469142;
fleurs[44].x = -24.360095102981;
fleurs[44].y = -66.6590442636414;
fleurs[45].x = 29.5050527177796;
fleurs[45].y = 40.5855747335866;
fleurs[46].x = 73.0816665685436;
fleurs[46].y = -61.8316894020377;
fleurs[47].x = 59.6665911032134;
fleurs[47].y = 36.7131578484852;
fleurs[48].x = 9.86921023320447;
fleurs[48].y = -55.77651945874;
fleurs[49].x = 53.8580871937358;
fleurs[49].y = 58.1494893820058;
fleurs[50].x = -40.858063500192;
fleurs[50].y = 76.0988664927544;
fleurs[51].x = 49.303079597606;
fleurs[51].y = -69.4591735581857;
fleurs[52].x = -5.58168123957733;
fleurs[52].y = 31.3277819347653;
fleurs[53].x = 95.7946455007432;
fleurs[53].y = -4.40757939940617;
fleurs[54].x = 49.9018132486463;
fleurs[54].y = -46.1525541303589;
fleurs[55].x = 45.1021789641688;
fleurs[55].y = 87.5339681750907;
fleurs[56].x = -80.3408015359275;
fleurs[56].y = 10.6364854180106;
fleurs[57].x = 58.4495711617206;
fleurs[57].y = 50.9243257766188;
fleurs[58].x = 11.5989619840189;
fleurs[58].y = -89.4912980707449;
fleurs[59].x = 62.3947664759957;
fleurs[59].y = 10.669745823274;
fleurs[60].x = 66.7145475569639;
fleurs[60].y = -73.9582925417804;
fleurs[61].x = 38.0677879144178;
fleurs[61].y = -39.9039936696738;
fleurs[62].x = 2.94384082110832;
fleurs[62].y = 86.7084181352568;
fleurs[63].x = 3.89231388457748;
fleurs[63].y = -71.9601394254352;
fleurs[64].x = 29.2243686610223;
fleurs[64].y = 60.2004837745164;
fleurs[65].x = 36.9916933339717;
fleurs[65].y = 14.1035220758122;
fleurs[66].x = -45.9717593768853;
fleurs[66].y = 82.0644587633083;
fleurs[67].x = 10.6419671727294;
fleurs[67].y = 62.8503605578257;
fleurs[68].x = 70.8371616597035;
fleurs[68].y = -1.21394145705631;
fleurs[69].x = 58.7481587025328;
fleurs[69].y = -21.3680935127976;
fleurs[70].x = 58.0305813709666;
fleurs[70].y = 49.9440757952382;
fleurs[71].x = -59.5591731093155;
fleurs[71].y = 7.38972237422626;
fleurs[72].x = -49.884896587724;
fleurs[72].y = -37.3171096579583;
fleurs[73].x = 20.0770168234369;
fleurs[73].y = 50.660868696169;
fleurs[74].x = -30.5534505635735;
fleurs[74].y = 40.3251040377736;
fleurs[75].x = -78.6807425618592;
fleurs[75].y = -49.5674738699638;
fleurs[76].x = 46.4027178718919;
fleurs[76].y = 69.8558526646839;
fleurs[77].x = 36.9821875278981;
fleurs[77].y = -17.6831178356714;
fleurs[78].x = -12.1700522080097;
fleurs[78].y = 61.7912283149141;
fleurs[79].x = -22.9147392485985;
fleurs[79].y = 46.9437527230393;
fleurs[80].x = -49.2251007279644;
fleurs[80].y = -14.8302410538965;
fleurs[81].x = 74.4369165542476;
fleurs[81].y = -24.3374410172026;
fleurs[82].x = -43.1749977358783;
fleurs[82].y = -80.2987898490858;
fleurs[83].x = 69.8858050214853;
fleurs[83].y = 43.3947768879359;
fleurs[84].x = -54.1875084588855;
fleurs[84].y = 48.2208875462688;
fleurs[85].x = 3.65360749116935;
fleurs[85].y = -54.446122118575;
fleurs[86].x = 46.3001326178348;
fleurs[86].y = -41.0929728646171;
fleurs[87].x = -52.2850835676116;
fleurs[87].y = 57.0080246057289;
fleurs[88].x = -9.00091566846291;
fleurs[88].y = 95.9988785965647;
fleurs[89].x = -67.6737185158718;
fleurs[89].y = 34.5144174838025;
fleurs[90].x = -63.4427102257739;
fleurs[90].y = -33.1850365614679;
fleurs[91].x = -17.5862797702861;
fleurs[91].y = -72.4184345700604;
fleurs[92].x = 77.9849522598543;
fleurs[92].y = -16.550067843197;
fleurs[93].x = -6.17450317407985;
fleurs[93].y = -70.7736880235304;
fleurs[94].x = -9.29857158404351;
fleurs[94].y = -65.2477206747641;
fleurs[95].x = 6.04803157150124;
fleurs[95].y = 42.2668581550556;
fleurs[96].x = -72.3479857277571;
fleurs[96].y = -3.70241745948157;
fleurs[97].x = -9.44886657904131;
fleurs[97].y = 73.5917731615536;
fleurs[98].x = 38.0580285735948;
fleurs[98].y = 47.6506473554633;
fleurs[99].x = -61.9537739390519;
fleurs[99].y = -28.8746035485451;
fleurs[100].x = -79.5009265206107;
fleurs[100].y = -44.9797752710211;
fleurs[101].x = 39.9306396745974;
fleurs[101].y = -14.3746943716355;
fleurs[102].x = 56.1104286428341;
fleurs[102].y = 57.9417885473979;
fleurs[103].x = -15.8870657813572;
fleurs[103].y = 22.895006320682;
fleurs[104].x = 22.8314432072263;
fleurs[104].y = 17.6269404248499;
fleurs[105].x = 47.2269203829384;
fleurs[105].y = -8.31554956473849;
fleurs[106].x = -41.5928061605485;
fleurs[106].y = -70.7688755298614;
fleurs[107].x = 22.6851525687576;
fleurs[107].y = -82.9181734917995;
fleurs[108].x = -36.0926142074137;
fleurs[108].y = -39.1378179567449;
fleurs[109].x = 32.5241839925197;
fleurs[109].y = 89.604394600848;
fleurs[110].x = -76.8627613097621;
fleurs[110].y = 52.7120988813963;
fleurs[111].x = -30.2415949595063;
fleurs[111].y = 86.7476973537093;
fleurs[112].x = 73.040147282452;
fleurs[112].y = -1.27455403780116;
fleurs[113].x = 2.58842140642352;
fleurs[113].y = 38.855269058851;
fleurs[114].x = -44.1143101924031;
fleurs[114].y = -76.0385278820314;
fleurs[115].x = 2.5701809937407;
fleurs[115].y = -59.1913206645644;
fleurs[116].x = 27.4979420122677;
fleurs[116].y = 59.2918704114224;
fleurs[117].x = 80.2523059432997;
fleurs[117].y = -42.731901067129;
fleurs[118].x = 6.18673245164933;
fleurs[118].y = 55.9147640249587;
fleurs[119].x = 18.056669173668;
fleurs[119].y = 3.67738423304693;
fleurs[120].x = -56.5120304868584;
fleurs[120].y = -10.2757290496387;
fleurs[121].x = 10.8319510419725;
fleurs[121].y = 57.4036040249638;
fleurs[122].x = 47.9842933437663;
fleurs[122].y = 74.4738429771921;
fleurs[123].x = 66.1896147065313;
fleurs[123].y = 49.567862130779;
fleurs[124].x = 76.6642391064387;
fleurs[124].y = 32.7801826247733;
fleurs[125].x = 21.2379938220111;
fleurs[125].y = -68.4611803817445;
fleurs[126].x = -65.5860844420881;
fleurs[126].y = 26.8371971126759;
fleurs[127].x = 50.4457610957515;
fleurs[127].y = -51.890916049722;
fleurs[128].x = 3.99138351128035;
fleurs[128].y = -84.3699678694226;
fleurs[129].x = 20.8243409554382;
fleurs[129].y = -29.4185850513822;
fleurs[130].x = -25.0772111204062;
fleurs[130].y = -27.2726628538501;
fleurs[131].x = -23.4509427640674;
fleurs[131].y = -84.1659171708709;
fleurs[132].x = -56.7027562862986;
fleurs[132].y = 58.9511935821428;
fleurs[133].x = -56.9051326733376;
fleurs[133].y = 45.5128227963946;
fleurs[134].x = -75.2080467327593;
fleurs[134].y = 39.6106945299485;
fleurs[135].x = 15.2215147942109;
fleurs[135].y = -23.1370202361949;
fleurs[136].x = -16.0747198841634;
fleurs[136].y = -45.278664574997;
fleurs[137].x = -62.2131716176692;
fleurs[137].y = 17.788629836742;
fleurs[138].x = 5.48188982140556;
fleurs[138].y = 26.400330038049;
fleurs[139].x = 62.8443730115294;
fleurs[139].y = 68.7324282279527;
fleurs[140].x = -94.2186627347523;
fleurs[140].y = 31.1981899476574;
fleurs[141].x = 36.3787243553727;
fleurs[141].y = 38.5021556331156;
fleurs[142].x = 26.5391430380743;
fleurs[142].y = 77.7723889771167;
fleurs[143].x = 4.33784547410461;
fleurs[143].y = 49.6446615144274;
fleurs[144].x = 77.3471513996454;
fleurs[144].y = -0.345956598936391;
fleurs[145].x = 0.190182695585184;
fleurs[145].y = -63.5275546001808;
fleurs[146].x = 86.6046254219329;
fleurs[146].y = -31.6176496062389;
fleurs[147].x = -21.4576388654367;
fleurs[147].y = 36.114167595286;
fleurs[148].x = -1.39609606903852;
fleurs[148].y = -89.9850454290023;
fleurs[149].x = -4.59351282873021;
fleurs[149].y = 62.2819167870944;
fleurs[150].x = 48.2077498747082;
fleurs[150].y = 32.2419661211562;
fleurs[151].x = -80.1035968482329;
fleurs[151].y = 49.2795610023484;
fleurs[152].x = -76.9915476623183;
fleurs[152].y = -45.8311373412326;
fleurs[153].x = -78.2917645056332;
fleurs[153].y = 20.4225978277627;
fleurs[154].x = 72.8834781387795;
fleurs[154].y = 28.3773350788317;
fleurs[155].x = 68.563250339248;
fleurs[155].y = -33.5461006832774;
fleurs[156].x = 59.891115994548;
fleurs[156].y = -59.5134588460211;
fleurs[157].x = -15.7973372111522;
fleurs[157].y = 24.1467195202363;
fleurs[158].x = -43.0209393477588;
fleurs[158].y = -37.8169905285194;
fleurs[159].x = -2.77045491001798;
fleurs[159].y = -92.6012745569634;
fleurs[160].x = 38.7517563446435;
fleurs[160].y = 46.8006222256589;
fleurs[161].x = -71.5934368772941;
fleurs[161].y = -14.3182862859625;
fleurs[162].x = 5.14341015949545;
fleurs[162].y = 95.0492957569732;
fleurs[163].x = -5.1433366473915;
fleurs[163].y = 98.5065750675444;
fleurs[164].x = -12.4487003693657;
fleurs[164].y = -75.1405497263252;
fleurs[165].x = -16.3403630628635;
fleurs[165].y = 72.8106912925553;
fleurs[166].x = -6.44612881587174;
fleurs[166].y = -25.8643433217492;
fleurs[167].x = -60.753117865851;
fleurs[167].y = 8.99205748587038;
fleurs[168].x = -73.9913902876797;
fleurs[168].y = 64.6148877566946;
fleurs[169].x = -59.4916298086939;
fleurs[169].y = 29.0058844805423;
fleurs[170].x = -50.1024114699629;
fleurs[170].y = 21.1269730562127;
fleurs[171].x = 54.3139541017335;
fleurs[171].y = 32.3161309750876;
fleurs[172].x = -85.5882190266861;
fleurs[172].y = 31.9737634798584;
fleurs[173].x = -42.1004185144992;
fleurs[173].y = 32.0535257731071;
fleurs[174].x = -28.4689292693389;
fleurs[174].y = 17.461548977317;
fleurs[175].x = 43.7084268248496;
fleurs[175].y = -39.0336257094126;
fleurs[176].x = 91.6666591125912;
fleurs[176].y = -21.6093374704268;
fleurs[177].x = -97.2362031021722;
fleurs[177].y = 9.21816798908546;
fleurs[178].x = 45.1924967340977;
fleurs[178].y = 2.12721137760662;
fleurs[179].x = -72.5807201995869;
fleurs[179].y = 38.7530219428871;
fleurs[180].x = -63.951259354321;
fleurs[180].y = -45.90732361835;
fleurs[181].x = -24.619430887538;
fleurs[181].y = 25.028323742616;
fleurs[182].x = -95.2371833045314;
fleurs[182].y = -27.8698913260469;
fleurs[183].x = -12.6291339640504;
fleurs[183].y = -95.0225275731607;
fleurs[184].x = -15.9986921494443;
fleurs[184].y = 90.6286925196662;
fleurs[185].x = 38.1013029813563;
fleurs[185].y = 15.8408595216356;
fleurs[186].x = 67.4308034288582;
fleurs[186].y = 38.9720169905291;
fleurs[187].x = 54.8327414590011;
fleurs[187].y = 19.5425425137935;
fleurs[188].x = 37.6478123981539;
fleurs[188].y = -6.80628450789458;
fleurs[189].x = -12.4811364741119;
fleurs[189].y = 85.8397132567591;
fleurs[190].x = 64.1859907020904;
fleurs[190].y = -31.1451650898108;
fleurs[191].x = -4.07014433493516;
fleurs[191].y = -61.7523671377862;
fleurs[192].x = -21.4652528729956;
fleurs[192].y = 85.1919316736023;
fleurs[193].x = 19.4769752413637;
fleurs[193].y = 11.5001862676965;
fleurs[194].x = 51.9195736444723;
fleurs[194].y = 75.7887920296361;
fleurs[195].x = 26.8276476285232;
fleurs[195].y = 84.0435375423846;
fleurs[196].x = 57.4879656460226;
fleurs[196].y = 66.1540516371759;
fleurs[197].x = -26.913683687164;
fleurs[197].y = 91.3345896809132;
fleurs[198].x = -17.0745320729747;
fleurs[198].y = -88.6165364093035;
fleurs[199].x = -3.45694163407447;
fleurs[199].y = 38.211251182138;
fleurs[200].x = -80.7555759331221;
fleurs[200].y = -23.2090843400341;
fleurs[201].x = -78.2697744393115;
fleurs[201].y = 25.7451551987693;
fleurs[202].x = 45.5081415577291;
fleurs[202].y = -26.3777159728456;
fleurs[203].x = -57.3864945909179;
fleurs[203].y = -28.2547009741717;
fleurs[204].x = -44.4335339643004;
fleurs[204].y = -70.5909604942176;
fleurs[205].x = 29.3856611880159;
fleurs[205].y = -85.4242345366753;
fleurs[206].x = -49.6001371520817;
fleurs[206].y = -63.5475083589936;
fleurs[207].x = 12.3853308181597;
fleurs[207].y = 19.663193939687;
fleurs[208].x = 8.38454751254931;
fleurs[208].y = -17.3410635884745;
fleurs[209].x = 80.448406578883;
fleurs[209].y = -43.8857427985366;
fleurs[210].x = 53.518184719905;
fleurs[210].y = -52.9308151645794;
fleurs[211].x = 30.9135805403399;
fleurs[211].y = -42.6589778738854;
fleurs[212].x = -23.5632899492466;
fleurs[212].y = -47.0440547702376;
fleurs[213].x = -30.985796500596;
fleurs[213].y = 57.1871684419981;
fleurs[214].x = 37.5016680681626;
fleurs[214].y = 82.0314758644863;
fleurs[215].x = 43.5435851467315;
fleurs[215].y = 13.2939917573546;
fleurs[216].x = -11.1919001741478;
fleurs[216].y = -15.9891844157601;
fleurs[217].x = -12.6781863941305;
fleurs[217].y = -41.4479892357899;
fleurs[218].x = 44.364009151914;
fleurs[218].y = 54.9366998542985;
fleurs[219].x = 42.7354319023246;
fleurs[219].y = -18.8953496489785;
fleurs[220].x = -50.85770532087;
fleurs[220].y = -36.4494054350754;
fleurs[221].x = 55.8372317416558;
fleurs[221].y = 16.6113526431729;
fleurs[222].x = 57.4822711316656;
fleurs[222].y = -38.9060160200261;
fleurs[223].x = 48.1352936145007;
fleurs[223].y = 25.751986007135;
fleurs[224].x = 56.7293734095365;
fleurs[224].y = 7.80523757355822;
fleurs[225].x = 40.3256190131228;
fleurs[225].y = 44.0404350188132;
fleurs[226].x = 14.0534817572003;
fleurs[226].y = 14.207183998862;
fleurs[227].x = -33.2744142208707;
fleurs[227].y = -13.7102024319286;
fleurs[228].x = 40.9212714429576;
fleurs[228].y = -74.6893830591577;
fleurs[229].x = -20.9866679470833;
fleurs[229].y = -48.6514345655949;
fleurs[230].x = -22.1271560311146;
fleurs[230].y = 0.605576207236643;
fleurs[231].x = 32.8956738278525;
fleurs[231].y = 82.1825819641691;
fleurs[232].x = 33.6620475714726;
fleurs[232].y = 3.86256897730804;
fleurs[233].x = 12.5847649975141;
fleurs[233].y = -41.4801233029451;
fleurs[234].x = -30.7259179539343;
fleurs[234].y = -15.4324603962702;
fleurs[235].x = 7.16473807027263;
fleurs[235].y = -33.3773454733681;
fleurs[236].x = 66.9757572268686;
fleurs[236].y = 27.871855407231;
fleurs[237].x = 0.816562639503801;
fleurs[237].y = 71.3265188931261;
fleurs[238].x = 0.283175534548668;
fleurs[238].y = 61.9509737959763;
fleurs[239].x = -68.1876513718426;
fleurs[239].y = 22.6912968916297;
fleurs[240].x = 57.9699956425315;
fleurs[240].y = -64.182965346613;
fleurs[241].x = 38.4651108928463;
fleurs[241].y = 12.6309353794991;
fleurs[242].x = -13.7603226253103;
fleurs[242].y = 65.6314135531378;
fleurs[243].x = 18.6160844705446;
fleurs[243].y = -71.9501103131946;
fleurs[244].x = 95.2283996726624;
fleurs[244].y = -11.2180369152216;
fleurs[245].x = -58.2735141556003;
fleurs[245].y = -18.1313389052082;
fleurs[246].x = -47.8455898842964;
fleurs[246].y = -24.528645853804;
fleurs[247].x = 48.1701953820951;
fleurs[247].y = -42.7016583665862;
fleurs[248].x = 41.2012984296882;
fleurs[248].y = 54.7227549218467;
fleurs[249].x = -13.8360476144491;
fleurs[249].y = -19.4553211985413;
fleurs[250].x = -68.9319211832255;
fleurs[250].y = -33.0788346635964;
fleurs[251].x = -56.2207238211191;
fleurs[251].y = -34.841714796802;
fleurs[252].x = -46.3450784974189;
fleurs[252].y = 85.6298575188254;
fleurs[253].x = -66.7747304796697;
fleurs[253].y = -54.9025949263438;
fleurs[254].x = 37.8479121071641;
fleurs[254].y = -82.4719831093522;
fleurs[255].x = 62.2138728026732;
fleurs[255].y = 76.6426758371404;
fleurs[256].x = -50.780965933565;
fleurs[256].y = 29.0239346130934;
fleurs[257].x = 21.5767563207202;
fleurs[257].y = -84.9306993965991;
fleurs[258].x = -15.4849978203485;
fleurs[258].y = -69.9084884963235;
fleurs[259].x = -79.2940826468932;
fleurs[259].y = -24.0403861648879;
fleurs[260].x = 57.3073770162442;
fleurs[260].y = -70.3465391692794;
fleurs[261].x = 63.7088927175787;
fleurs[261].y = 32.4390020665401;
fleurs[262].x = 94.3660916683725;
fleurs[262].y = -1.47238603807984;
fleurs[263].x = -39.2538539539827;
fleurs[263].y = 9.10488069492484;
fleurs[264].x = 82.1121681125367;
fleurs[264].y = 5.25272301525713;
fleurs[265].x = -62.8969094540341;
fleurs[265].y = -57.1722579610624;
fleurs[266].x = 30.2592209577374;
fleurs[266].y = -51.3577522581811;
fleurs[267].x = 55.2906030910128;
fleurs[267].y = 58.1013997610183;
fleurs[268].x = -27.7417261496762;
fleurs[268].y = 41.1365357902897;
fleurs[269].x = -76.4421215276326;
fleurs[269].y = -4.37948455781028;
fleurs[270].x = -1.13147635994052;
fleurs[270].y = -90.6565141268752;
fleurs[271].x = -16.3464524035826;
fleurs[271].y = -57.950181698103;
fleurs[272].x = 7.8845889208059;
fleurs[272].y = -90.5686927864027;
fleurs[273].x = 51.2164968003663;
fleurs[273].y = 36.8796038997776;
fleurs[274].x = -69.2167297750149;
fleurs[274].y = 61.1472742267933;
fleurs[275].x = -52.8424456264644;
fleurs[275].y = -61.8533771771566;
fleurs[276].x = 48.8064877477234;
fleurs[276].y = -73.568778595175;
fleurs[277].x = -44.7970368761247;
fleurs[277].y = -30.8587452128156;
fleurs[278].x = -48.6247824823206;
fleurs[278].y = -23.0955985210549;
fleurs[279].x = 50.4794845181418;
fleurs[279].y = 64.7740939712422;
fleurs[280].x = -82.4626407891113;
fleurs[280].y = -41.8176300924231;
fleurs[281].x = -75.5807928536516;
fleurs[281].y = -51.3415921836648;
fleurs[282].x = 5.56621467143106;
fleurs[282].y = -41.5654885327523;
fleurs[283].x = 27.5721752117937;
fleurs[283].y = 22.7170003820656;
fleurs[284].x = 47.8362107067039;
fleurs[284].y = 73.6848588032624;
fleurs[285].x = 16.2032063007816;
fleurs[285].y = -28.7328491813487;
fleurs[286].x = 49.6759027530587;
fleurs[286].y = -43.8833619484933;
fleurs[287].x = -81.5610999606585;
fleurs[287].y = -51.1356828061167;
fleurs[288].x = -31.1660682286048;
fleurs[288].y = 30.6638727918397;
fleurs[289].x = -7.55942621682214;
fleurs[289].y = -26.972593725635;
fleurs[290].x = 25.2650382490359;
fleurs[290].y = -65.4991802775814;
fleurs[291].x = 29.3159890539444;
fleurs[291].y = 83.4930435263818;
fleurs[292].x = -6.63327793614503;
fleurs[292].y = -20.607113873462;
fleurs[293].x = -39.5712227430011;
fleurs[293].y = 3.60333942968635;
fleurs[294].x = -16.7613509824982;
fleurs[294].y = 16.5805364223386;
fleurs[295].x = -38.2214046494738;
fleurs[295].y = 29.1498418544147;
fleurs[296].x = -2.90148542122633;
fleurs[296].y = 70.1768403407042;
fleurs[297].x = -55.4567294264824;
fleurs[297].y = -35.7657906437011;
fleurs[298].x = 43.4377474912497;
fleurs[298].y = 26.4629821009554;
fleurs[299].x = 95.6815477790069;
fleurs[299].y = -25.2965002419885;
fleurs[300].x = -30.7701485129536;
fleurs[300].y = -93.107906883118;
fleurs[301].x = 26.949561357375;
fleurs[301].y = -91.6916578888997;
fleurs[302].x = -7.25533428304582;
fleurs[302].y = -57.7100771238807;
fleurs[303].x = -32.678038234782;
fleurs[303].y = -40.9310883394756;
fleurs[304].x = -27.0934191762428;
fleurs[304].y = -43.5706796383138;
fleurs[305].x = -64.6751451485178;
fleurs[305].y = 42.0086695243078;
fleurs[306].x = -77.0928168848703;
fleurs[306].y = -10.7588644053771;
fleurs[307].x = -36.6579602327234;
fleurs[307].y = -59.9198722661064;
fleurs[308].x = 91.6659217960282;
fleurs[308].y = -14.6598024091714;
fleurs[309].x = -83.214264517798;
fleurs[309].y = 6.55873668825373;
fleurs[310].x = -13.121913373779;
fleurs[310].y = 66.9861002671218;
fleurs[311].x = 73.4246232126086;
fleurs[311].y = -58.6598266287359;
fleurs[312].x = 87.8918053964202;
fleurs[312].y = 2.87491188575421;
fleurs[313].x = 23.2251452829298;
fleurs[313].y = -13.0953299075602;
fleurs[314].x = -27.0648146582643;
fleurs[314].y = 72.9656165879596;
fleurs[315].x = -62.0473269070315;
fleurs[315].y = -46.7836365576776;
fleurs[316].x = -7.25601033707694;
fleurs[316].y = -51.6692472431568;
fleurs[317].x = 28.7009024718033;
fleurs[317].y = 84.0820241851783;
fleurs[318].x = -67.5330808255747;
fleurs[318].y = -3.90486773331288;
fleurs[319].x = -41.0005198597198;
fleurs[319].y = 26.930524740387;
fleurs[320].x = 67.2335694803341;
fleurs[320].y = -26.1125501278501;
fleurs[321].x = 37.0933289708578;
fleurs[321].y = 54.4066941644051;
fleurs[322].x = 21.5575522443035;
fleurs[322].y = -87.6417192445;
fleurs[323].x = -3.80757414386087;
fleurs[323].y = -93.9095100715608;
fleurs[324].x = 45.5329839415765;
fleurs[324].y = 9.08277969533215;
fleurs[325].x = -76.3098741379205;
fleurs[325].y = -32.399358334904;
fleurs[326].x = 30.2143435781542;
fleurs[326].y = -29.822944416137;
fleurs[327].x = -29.7941573616517;
fleurs[327].y = -76.1820984068462;
fleurs[328].x = 78.0924934921012;
fleurs[328].y = -24.3786692048165;
fleurs[329].x = -23.8069975100616;
fleurs[329].y = -32.9048551254313;
fleurs[330].x = 21.4364404263699;
fleurs[330].y = -59.6490082061359;
fleurs[331].x = 40.934588690976;
fleurs[331].y = -23.9931661058072;
fleurs[332].x = -5.70421513731134;
fleurs[332].y = 81.7167840659305;
fleurs[333].x = 57.1964078750504;
fleurs[333].y = 26.4110563318844;
fleurs[334].x = -90.4980735138695;
fleurs[334].y = 39.9522852914846;
fleurs[335].x = 22.1975083761923;
fleurs[335].y = -58.3509931849562;
fleurs[336].x = 0.255318562877011;
fleurs[336].y = 50.2817250475813;
fleurs[337].x = 80.8325346411193;
fleurs[337].y = 16.628028734681;
fleurs[338].x = 38.9050827567484;
fleurs[338].y = 87.7819023066885;
fleurs[339].x = 56.1565869422606;
fleurs[339].y = -45.8691921492988;
fleurs[340].x = -1.21826363868061;
fleurs[340].y = -90.9399573818118;
fleurs[341].x = -10.8925823691495;
fleurs[341].y = -59.6391971196049;
fleurs[342].x = 30.294100249299;
fleurs[342].y = 25.6361672272434;
fleurs[343].x = -43.1148198525899;
fleurs[343].y = 61.7121962751535;
fleurs[344].x = -25.0143817833298;
fleurs[344].y = 50.7048885455427;
fleurs[345].x = 37.6174208242525;
fleurs[345].y = 88.4478032506195;
fleurs[346].x = 65.9212851206779;
fleurs[346].y = -56.9490058546185;
fleurs[347].x = -12.4536618986785;
fleurs[347].y = 62.4301190193014;
fleurs[348].x = -50.0461587141083;
fleurs[348].y = 46.907856966937;
fleurs[349].x = 42.8735246129977;
fleurs[349].y = -41.3359507770455;
fleurs[350].x = -41.394805890203;
fleurs[350].y = -85.6500709587604;
fleurs[351].x = 41.3816930711302;
fleurs[351].y = -83.8629925566794;
fleurs[352].x = 21.755540064889;
fleurs[352].y = -58.5038553290161;
fleurs[353].x = -5.35227251800678;
fleurs[353].y = -40.9760215131516;
fleurs[354].x = 63.6041612444341;
fleurs[354].y = -44.1630525736141;
fleurs[355].x = 43.1978978858403;
fleurs[355].y = 4.78142605899352;
fleurs[356].x = -42.1523457806399;
fleurs[356].y = 66.9369641220458;
fleurs[357].x = -35.2810388016775;
fleurs[357].y = -44.5114641049408;
fleurs[358].x = 4.7442976472037;
fleurs[358].y = 93.5916188097299;
fleurs[359].x = 61.1816841396689;
fleurs[359].y = -51.6180201231755;
fleurs[360].x = 24.3874328837118;
fleurs[360].y = 64.7896989452208;
fleurs[361].x = -24.9567497430208;
fleurs[361].y = -92.9108274957199;
fleurs[362].x = 4.01025056645687;
fleurs[362].y = -88.3259458349521;
fleurs[363].x = 87.7749278617804;
fleurs[363].y = -41.7720651287064;
fleurs[364].x = -49.824125684177;
fleurs[364].y = 82.9877905968512;
fleurs[365].x = -28.4122342071575;
fleurs[365].y = 70.8885795992764;
fleurs[366].x = -31.5096361972654;
fleurs[366].y = 83.1334149525281;
fleurs[367].x = 68.1235939217591;
fleurs[367].y = -41.0629674045678;
fleurs[368].x = -56.1203469659587;
fleurs[368].y = -2.74545389704423;
fleurs[369].x = 52.6931834990081;
fleurs[369].y = 84.3644573369384;
fleurs[370].x = -53.5703198725115;
fleurs[370].y = 31.5818250824999;
fleurs[371].x = 24.4737388344045;
fleurs[371].y = 39.1717454346221;
fleurs[372].x = 0.192956334904051;
fleurs[372].y = -74.9049949693932;
fleurs[373].x = 21.338637234142;
fleurs[373].y = -67.8164874075032;
fleurs[374].x = -72.161457635374;
fleurs[374].y = -66.2201256806172;
fleurs[375].x = -34.342780146156;
fleurs[375].y = 66.431595774129;
fleurs[376].x = -78.033749105044;
fleurs[376].y = 27.01287502694;
fleurs[377].x = 7.76462286999982;
fleurs[377].y = 63.200563984142;
fleurs[378].x = -45.4455500747237;
fleurs[378].y = 7.73181234323312;
fleurs[379].x = 23.6837186684259;
fleurs[379].y = -27.580925317508;
fleurs[380].x = -39.1001735029867;
fleurs[380].y = 72.1043589967547;
fleurs[381].x = -9.89748043092586;
fleurs[381].y = 51.8209300098157;
fleurs[382].x = -26.135654449659;
fleurs[382].y = -25.0298067651911;
fleurs[383].x = 35.3021875688998;
fleurs[383].y = 50.7267775591921;
fleurs[384].x = -7.15368593271555;
fleurs[384].y = -49.3627301346008;
fleurs[385].x = 54.9718891828075;
fleurs[385].y = -43.3947461554468;
fleurs[386].x = -82.5538287990076;
fleurs[386].y = 41.2832414628797;
fleurs[387].x = -16.4207180706199;
fleurs[387].y = -36.6727435474232;
fleurs[388].x = 71.7513313708227;
fleurs[388].y = 25.1870530705215;
fleurs[389].x = 34.8811779991641;
fleurs[389].y = 15.4677345319915;
fleurs[390].x = 52.5885870886169;
fleurs[390].y = -82.9068189138993;
fleurs[391].x = 8.11011459880248;
fleurs[391].y = 47.3052060183763;
fleurs[392].x = 63.9135052463224;
fleurs[392].y = 37.4115084724246;
fleurs[393].x = 55.5620089358864;
fleurs[393].y = -37.6609351132213;
fleurs[394].x = -68.4171500887791;
fleurs[394].y = -20.745729044502;
fleurs[395].x = 29.7578063249176;
fleurs[395].y = 32.8852587970491;
fleurs[396].x = 0.630484464396397;
fleurs[396].y = 66.6400025178657;
fleurs[397].x = 84.4898021586326;
fleurs[397].y = -3.57776730117248;
fleurs[398].x = 36.2487413433732;
fleurs[398].y = -34.7764841423292;
fleurs[399].x = 53.4951515696819;
fleurs[399].y = -57.3996712920648;
fleurs[400].x = -20.2280171100124;
fleurs[400].y = -72.8650928882224;
fleurs[401].x = -25.8033703919759;
fleurs[401].y = -26.3931141557961;
fleurs[402].x = -70.3764284660712;
fleurs[402].y = 9.78929637370272;
fleurs[403].x = 2.98965924771816;
fleurs[403].y = -71.3941217411845;
fleurs[404].x = -94.78542141485;
fleurs[404].y = -11.3720380317829;
fleurs[405].x = 56.1580893113937;
fleurs[405].y = -81.9359767360737;
fleurs[406].x = 30.976134147577;
fleurs[406].y = 40.2193506997684;
fleurs[407].x = -79.3045145596006;
fleurs[407].y = -47.5915940827521;
fleurs[408].x = -68.5135400353844;
fleurs[408].y = -37.7530127732674;
fleurs[409].x = -86.4786033173111;
fleurs[409].y = 43.8554375496597;
fleurs[410].x = 92.2696613397321;
fleurs[410].y = -19.6895619668878;
fleurs[411].x = -52.9459333863878;
fleurs[411].y = 45.8473824455791;
fleurs[412].x = -37.2513636269664;
fleurs[412].y = 28.5663845807669;
fleurs[413].x = 4.4295328513503;
fleurs[413].y = 20.4147308707942;
fleurs[414].x = -73.749890322823;
fleurs[414].y = -39.5118452279233;
fleurs[415].x = -5.38013604697757;
fleurs[415].y = -98.9566383481546;
fleurs[416].x = -77.7497275176675;
fleurs[416].y = -18.3261876324429;
fleurs[417].x = 58.5673589860112;
fleurs[417].y = -11.11254291427;
fleurs[418].x = 15.2168216882888;
fleurs[418].y = -24.1817201584358;
fleurs[419].x = 3.54287517069494;
fleurs[419].y = 87.8404238887818;
fleurs[420].x = -28.9890319003244;
fleurs[420].y = 25.1293132225035;
fleurs[421].x = 43.9227471101698;
fleurs[421].y = -51.643877876483;
fleurs[422].x = -4.07185534813354;
fleurs[422].y = 89.5126692731821;
fleurs[423].x = 45.1704156918045;
fleurs[423].y = -13.8836758945018;
fleurs[424].x = -65.1418380961672;
fleurs[424].y = 37.7844796018381;
fleurs[425].x = 36.4963642409901;
fleurs[425].y = 32.4804655260185;
fleurs[426].x = -33.300389084947;
fleurs[426].y = 79.3324873655725;
fleurs[427].x = -59.1177178795183;
fleurs[427].y = -23.1397846868538;
fleurs[428].x = 48.5512021712261;
fleurs[428].y = -36.8328365403269;
fleurs[429].x = -4.02451673997793;
fleurs[429].y = 69.2769698838953;
fleurs[430].x = -12.3146998757199;
fleurs[430].y = 15.3243751909535;
fleurs[431].x = 43.0590792289554;
fleurs[431].y = 69.1498085225223;
fleurs[432].x = 63.6488120744907;
fleurs[432].y = -40.8719519270919;
fleurs[433].x = -1.09097236411049;
fleurs[433].y = 24.1835963098348;
fleurs[434].x = -0.782201019656796;
fleurs[434].y = -25.4557184437732;
fleurs[435].x = -83.2129106417018;
fleurs[435].y = -10.825866421408;
fleurs[436].x = -18.0805571417001;
fleurs[436].y = -72.6696670529808;
fleurs[437].x = 43.816646570516;
fleurs[437].y = -19.2922493498216;
fleurs[438].x = -39.9452626636012;
fleurs[438].y = 36.5447775145446;
fleurs[439].x = 74.5314652640592;
fleurs[439].y = -28.1694841755854;
fleurs[440].x = 28.9108692836787;
fleurs[440].y = -19.2191621809386;
fleurs[441].x = 53.7522248535029;
fleurs[441].y = 29.831872835075;
fleurs[442].x = -41.227739308788;
fleurs[442].y = -37.6117042306858;
fleurs[443].x = 75.0970060420942;
fleurs[443].y = -32.6199673469334;
fleurs[444].x = -24.5092259159781;
fleurs[444].y = -65.574005801464;
fleurs[445].x = 10.4130675320013;
fleurs[445].y = -60.9332776110062;
fleurs[446].x = 37.597210681618;
fleurs[446].y = 10.2952292038253;
fleurs[447].x = 54.2194401426008;
fleurs[447].y = 21.8460231691018;
fleurs[448].x = 53.8132091041819;
fleurs[448].y = -11.4402251971248;
fleurs[449].x = 20.9863621060698;
fleurs[449].y = -9.96406174582114;
fleurs[450].x = -37.5351554558106;
fleurs[450].y = -23.0125063253831;
fleurs[451].x = 40.5894691227311;
fleurs[451].y = 42.2730082339392;
fleurs[452].x = -55.9218998028902;
fleurs[452].y = 28.2373323114899;
fleurs[453].x = -81.2494870198186;
fleurs[453].y = 32.4922329951596;
fleurs[454].x = 24.938151757117;
fleurs[454].y = -66.9549716941738;
fleurs[455].x = 7.22841271082658;
fleurs[455].y = -74.2355388438852;
fleurs[456].x = 71.3012141082729;
fleurs[456].y = -54.4137523951904;
fleurs[457].x = -36.2282586214537;
fleurs[457].y = -66.7204535937349;
fleurs[458].x = -57.162644100859;
fleurs[458].y = 75.9259377259023;
fleurs[459].x = -45.2364004806461;
fleurs[459].y = -66.622414658728;
fleurs[460].x = -77.0003259857184;
fleurs[460].y = 24.8498098408789;
fleurs[461].x = -43.1927170547577;
fleurs[461].y = 57.1259253149796;
fleurs[462].x = 14.2861847787334;
fleurs[462].y = 39.4729713064761;
fleurs[463].x = 87.5490790257151;
fleurs[463].y = -20.6362704556079;
fleurs[464].x = 43.363442222499;
fleurs[464].y = 70.2839705161411;
fleurs[465].x = 31.2735367535623;
fleurs[465].y = 76.2904202016977;
fleurs[466].x = 69.899479049259;
fleurs[466].y = 60.870600072608;
fleurs[467].x = -90.1689023688146;
fleurs[467].y = -23.1588356414429;
fleurs[468].x = 49.9416227141737;
fleurs[468].y = -57.8464443643897;
fleurs[469].x = 18.9629873211161;
fleurs[469].y = -24.2439346966591;
fleurs[470].x = 31.2718285886185;
fleurs[470].y = -43.9162444280289;
fleurs[471].x = 33.1912513413821;
fleurs[471].y = -76.377683028199;
fleurs[472].x = -55.6825631806492;
fleurs[472].y = 78.7171522913226;
fleurs[473].x = -23.3294610466428;
fleurs[473].y = -34.6210806627569;
fleurs[474].x = 52.5266626072639;
fleurs[474].y = -41.3211713641178;
fleurs[475].x = -29.9075896727425;
fleurs[475].y = -18.4109002159125;
fleurs[476].x = 6.52381001593484;
fleurs[476].y = 60.0402572554144;
fleurs[477].x = 28.0833972349414;
fleurs[477].y = -25.2662626576343;
fleurs[478].x = -17.6770245631632;
fleurs[478].y = 34.1304700960329;
fleurs[479].x = 77.4012526631004;
fleurs[479].y = 46.9500890571174;
fleurs[480].x = 29.7654117633686;
fleurs[480].y = 54.9814758622921;
fleurs[481].x = 75.3207020706228;
fleurs[481].y = 20.4510016427205;
fleurs[482].x = 28.0403559425864;
fleurs[482].y = -66.1553177150393;
fleurs[483].x = -1.62012412744636;
fleurs[483].y = 53.2413300912809;
fleurs[484].x = -33.9963001795543;
fleurs[484].y = -39.2152252628495;
fleurs[485].x = -21.8289155278279;
fleurs[485].y = 82.2342113425633;
fleurs[486].x = -39.5547542036159;
fleurs[486].y = -81.3180878707792;
fleurs[487].x = 25.9036209219036;
fleurs[487].y = -23.5548970129936;
fleurs[488].x = -9.31502565264474;
fleurs[488].y = 50.2571247483595;
fleurs[489].x = -83.7779450700925;
fleurs[489].y = 30.8744366872373;
fleurs[490].x = 92.6557561358083;
fleurs[490].y = -22.1231633870459;
fleurs[491].x = 31.6257181831663;
fleurs[491].y = 71.7763798811702;
fleurs[492].x = 58.6609584252199;
fleurs[492].y = 6.71917018557943;
fleurs[493].x = -4.27539582608199;
fleurs[493].y = -22.5996329371215;
fleurs[494].x = 16.5189060739034;
fleurs[494].y = 24.4350019482994;
fleurs[495].x = -46.6009243452947;
fleurs[495].y = 49.82859911794;
fleurs[496].x = 34.3780367679582;
fleurs[496].y = 83.1902029419601;
fleurs[497].x = 32.6664780909686;
fleurs[497].y = -26.9399137793286;
fleurs[498].x = 0.730887249391608;
fleurs[498].y = -45.9260438741225;
fleurs[499].x = -70.4768639642867;
fleurs[499].y = 52.1739701510365;
fleurs[500].x = -86.4728181192798;
fleurs[500].y = -26.4965048404783;
fleurs[501].x = -34.9591900402682;
fleurs[501].y = -38.8789885053697;
fleurs[502].x = 36.8673286369127;
fleurs[502].y = -31.965638809517;
fleurs[503].x = -50.281237890228;
fleurs[503].y = 68.7804014429076;
fleurs[504].x = 22.3418354293756;
fleurs[504].y = 64.8214475749412;
fleurs[505].x = 37.2866629708876;
fleurs[505].y = -64.484589810933;
fleurs[506].x = 20.253467506559;
fleurs[506].y = -44.5928540112222;
fleurs[507].x = -39.0640805243653;
fleurs[507].y = 0.59935749184107;
fleurs[508].x = 2.41691942372334;
fleurs[508].y = -69.2214360027896;
fleurs[509].x = 4.26382280847257;
fleurs[509].y = 87.821109556715;
fleurs[510].x = -61.2575382503333;
fleurs[510].y = -65.6754919151468;
fleurs[511].x = 54.2232955192046;
fleurs[511].y = 39.1360872033036;
fleurs[512].x = -87.1321528949504;
fleurs[512].y = -29.9404163540533;
fleurs[513].x = -8.74477827272108;
fleurs[513].y = 45.546624073258;
fleurs[514].x = -24.8189277123142;
fleurs[514].y = -40.9393335830005;
fleurs[515].x = 54.2718176312966;
fleurs[515].y = -11.5574926290987;
fleurs[516].x = 44.6131203955324;
fleurs[516].y = 52.0256330664457;
fleurs[517].x = -54.0569002297271;
fleurs[517].y = -57.8513578694136;
fleurs[518].x = -12.0384038501327;
fleurs[518].y = 52.2503667201572;
fleurs[519].x = -66.2406961382635;
fleurs[519].y = 21.4788680249951;
fleurs[520].x = -81.0460198882454;
fleurs[520].y = 35.7752001016063;
fleurs[521].x = 7.97017498803593;
fleurs[521].y = -60.2630247513576;
fleurs[522].x = 46.7694467555941;
fleurs[522].y = 57.7003739821616;
fleurs[523].x = 38.854701650198;
fleurs[523].y = 30.7264801856059;
fleurs[524].x = -76.495964393298;
fleurs[524].y = 19.0166338730308;
fleurs[525].x = 20.9898958731492;
fleurs[525].y = 74.9645010848047;
fleurs[526].x = 19.1952185859938;
fleurs[526].y = 65.2004455569652;
fleurs[527].x = -81.9140970790151;
fleurs[527].y = -30.0169254652707;
fleurs[528].x = -31.0144459144511;
fleurs[528].y = -15.8091569970466;
fleurs[529].x = -12.1663316125761;
fleurs[529].y = 55.716240036303;
fleurs[530].x = -73.6542411235141;
fleurs[530].y = -30.3745546864706;
fleurs[531].x = 24.5956495961164;
fleurs[531].y = -81.8973260637581;
fleurs[532].x = 35.913368353666;
fleurs[532].y = 3.2182510393775;
fleurs[533].x = 4.91577172921099;
fleurs[533].y = -84.7650339256412;
fleurs[534].x = -21.153852896269;
fleurs[534].y = -22.3872425997839;
fleurs[535].x = -22.067933658452;
fleurs[535].y = -93.4115437673418;
fleurs[536].x = 46.1221670025825;
fleurs[536].y = -68.4860742478572;
fleurs[537].x = 3.57947304262981;
fleurs[537].y = -68.3991723965199;
fleurs[538].x = -5.02811408575129;
fleurs[538].y = -81.0806072822283;
fleurs[539].x = 4.11202902141915;
fleurs[539].y = -69.5925723216827;
fleurs[540].x = 26.1917744154653;
fleurs[540].y = -62.3093806185485;
fleurs[541].x = 65.2809972638751;
fleurs[541].y = 71.7558820561843;
fleurs[542].x = -71.4561360269115;
fleurs[542].y = -47.6539402109712;
fleurs[543].x = 23.4186752445734;
fleurs[543].y = 44.0696156028455;
fleurs[544].x = -44.6458006376666;
fleurs[544].y = -77.6741224681557;
fleurs[545].x = -42.9162090974511;
fleurs[545].y = 12.4419592076718;
fleurs[546].x = 53.8726277478394;
fleurs[546].y = 41.1628841647065;
fleurs[547].x = -38.8566721467044;
fleurs[547].y = 13.8669487792584;
fleurs[548].x = 57.6460142603761;
fleurs[548].y = -25.7448055846757;
fleurs[549].x = -89.5228043840989;
fleurs[549].y = 24.5374484048566;
fleurs[550].x = -51.0793978718055;
fleurs[550].y = -4.75039982621506;
fleurs[551].x = 94.6624361786255;
fleurs[551].y = -0.5411676835514;
fleurs[552].x = 53.7944507722157;
fleurs[552].y = -83.5722268843569;
fleurs[553].x = 5.2556544960986;
fleurs[553].y = 63.624787611316;
fleurs[554].x = 62.9609252640879;
fleurs[554].y = -54.7883201254934;
fleurs[555].x = -64.7465551428892;
fleurs[555].y = -75.3603923124537;
fleurs[556].x = -42.7788093673109;
fleurs[556].y = -69.4173264932118;
fleurs[557].x = -25.9755676370554;
fleurs[557].y = 46.2785003986121;
fleurs[558].x = 57.9316776494409;
fleurs[558].y = 79.3231976310399;
fleurs[559].x = -33.0599965823624;
fleurs[559].y = 69.6915615259452;
fleurs[560].x = 82.8480741503663;
fleurs[560].y = 46.2542224037739;
fleurs[561].x = -15.4514578859574;
fleurs[561].y = -40.9401721079233;
fleurs[562].x = -20.7576000628459;
fleurs[562].y = -65.0338277408673;
fleurs[563].x = 26.5043549360949;
fleurs[563].y = 35.8278650220913;
fleurs[564].x = 72.0292100544816;
fleurs[564].y = 14.1419063989747;
fleurs[565].x = 77.7319703234077;
fleurs[565].y = -46.2967501456728;
fleurs[566].x = 64.7151877648523;
fleurs[566].y = -63.9602198675962;
fleurs[567].x = 65.5779288209688;
fleurs[567].y = 35.3090011005404;
fleurs[568].x = 63.9906312168978;
fleurs[568].y = -19.7041940027535;
fleurs[569].x = -19.1062574439184;
fleurs[569].y = -72.9480748181037;
fleurs[570].x = -82.532168854374;
fleurs[570].y = -5.39466076280485;
fleurs[571].x = -32.4859570093923;
fleurs[571].y = 85.7763465394448;
fleurs[572].x = 38.0626130534718;
fleurs[572].y = -23.5848253328436;
fleurs[573].x = 36.3702343483834;
fleurs[573].y = -19.517437639879;
fleurs[574].x = -14.8487584790201;
fleurs[574].y = 93.2245386115562;
fleurs[575].x = -23.0418285341597;
fleurs[575].y = 65.4317340324875;
fleurs[576].x = -24.8013565168275;
fleurs[576].y = -84.5143519359261;
fleurs[577].x = 55.1525468091981;
fleurs[577].y = 38.7524645723453;
fleurs[578].x = -41.0598991021544;
fleurs[578].y = 41.8387699602681;
fleurs[579].x = 20.4323462748502;
fleurs[579].y = 48.6679593017433;
fleurs[580].x = -0.824991346682139;
fleurs[580].y = 82.3636396956493;
fleurs[581].x = -37.9265367400097;
fleurs[581].y = 90.3896691262225;
fleurs[582].x = 30.948439884034;
fleurs[582].y = -58.6743386461062;
fleurs[583].x = -34.0943441267608;
fleurs[583].y = 29.8312621541724;
fleurs[584].x = -9.34068255121725;
fleurs[584].y = 65.6835333431715;
fleurs[585].x = 49.5644329705836;
fleurs[585].y = -9.48783671042721;
fleurs[586].x = -89.0801251025301;
fleurs[586].y = -14.8506764278464;
fleurs[587].x = 11.4200368557073;
fleurs[587].y = -70.072498370755;
fleurs[588].x = -3.51104763518879;
fleurs[588].y = -75.5433882897452;
fleurs[589].x = -23.3792031580576;
fleurs[589].y = -4.8033576630875;
fleurs[590].x = 9.38374668011863;
fleurs[590].y = -90.7984270345932;
fleurs[591].x = 59.5761550490355;
fleurs[591].y = 58.9203947297912;
fleurs[592].x = -50.3626846011728;
fleurs[592].y = 68.5576191709615;
fleurs[593].x = 60.6575856690794;
fleurs[593].y = -72.3755084301178;
fleurs[594].x = -52.9877585020869;
fleurs[594].y = 35.6060745236653;
fleurs[595].x = -2.60825057214363;
fleurs[595].y = 88.4848624493184;
fleurs[596].x = -80.729807144393;
fleurs[596].y = -32.4973935572828;
fleurs[597].x = 11.0557832224641;
fleurs[597].y = -57.8935763800008;
fleurs[598].x = -6.3329008137976;
fleurs[598].y = 20.7031326245352;
fleurs[599].x = -68.8502372059938;
fleurs[599].y = -56.5986487142704;
fleurs[600].x = 29.3700754514354;
fleurs[600].y = 58.8163783343962;
fleurs[601].x = 57.0392950650931;
fleurs[601].y = 52.6979744842467;
fleurs[602].x = 75.1066894259146;
fleurs[602].y = -15.8576835483411;
fleurs[603].x = -19.536720408874;
fleurs[603].y = 60.4040350088696;
fleurs[604].x = -18.7496161733632;
fleurs[604].y = -3.66036440441502;
fleurs[605].x = -65.3120726522723;
fleurs[605].y = 26.2205514120912;
fleurs[606].x = 46.6146665561722;
fleurs[606].y = 86.0352965697048;
fleurs[607].x = -5.90167669637487;
fleurs[607].y = 54.9728083347023;
fleurs[608].x = 33.4067922520468;
fleurs[608].y = 33.8325372775257;
fleurs[609].x = -24.3555416098309;
fleurs[609].y = 23.9176493890213;
fleurs[610].x = -65.7975890230551;
fleurs[610].y = -10.8151148740208;
fleurs[611].x = -30.7512215823294;
fleurs[611].y = -24.0082490883566;
fleurs[612].x = 27.7617931344118;
fleurs[612].y = -69.862258550095;
fleurs[613].x = -14.048696427929;
fleurs[613].y = 23.499579127982;
fleurs[614].x = -40.6353638630147;
fleurs[614].y = 57.3668328482997;
fleurs[615].x = 69.5841394063609;
fleurs[615].y = -2.01714723821739;
fleurs[616].x = 37.6335360078887;
fleurs[616].y = 78.0228046652129;
fleurs[617].x = 59.6410456983848;
fleurs[617].y = 5.76083116113933;
fleurs[618].x = 0.268984232837822;
fleurs[618].y = -93.5969652039993;
fleurs[619].x = -0.0907359193551032;
fleurs[619].y = -65.4602181473906;
fleurs[620].x = 46.0295914459514;
fleurs[620].y = -21.0779857611554;
fleurs[621].x = 76.2594217399947;
fleurs[621].y = 16.8854925861015;
fleurs[622].x = 6.86447554055819;
fleurs[622].y = 38.8106591882819;
fleurs[623].x = 53.5188495039786;
fleurs[623].y = 65.5462012198083;
fleurs[624].x = -75.3879026120893;
fleurs[624].y = 26.7123020550076;
fleurs[625].x = 54.4464587169902;
fleurs[625].y = -21.6615714721996;
fleurs[626].x = 22.8877066769609;
fleurs[626].y = -92.0733000197368;
fleurs[627].x = -38.9035334524496;
fleurs[627].y = 62.1553660573387;
fleurs[628].x = 68.2179177408775;
fleurs[628].y = -35.4607185463774;
fleurs[629].x = -1.36420743199385;
fleurs[629].y = -54.1721999872348;
fleurs[630].x = 59.1690722719733;
fleurs[630].y = 11.4130253347825;
fleurs[631].x = 95.8555074069005;
fleurs[631].y = 15.122568956054;
fleurs[632].x = -63.8863985949571;
fleurs[632].y = 15.7125606388364;
fleurs[633].x = -11.3009352801458;
fleurs[633].y = -27.7979131888012;
fleurs[634].x = 7.42591299824267;
fleurs[634].y = -66.0886552715276;
fleurs[635].x = 43.8301093338006;
fleurs[635].y = 32.9083773396345;
fleurs[636].x = 75.8667038259282;
fleurs[636].y = -3.49210256682683;
fleurs[637].x = 26.2616590958027;
fleurs[637].y = -29.2092736531615;
fleurs[638].x = -16.2156551769315;
fleurs[638].y = -18.0709517899889;
fleurs[639].x = 33.1820391590749;
fleurs[639].y = 22.9204279565446;
fleurs[640].x = -0.440469211866004;
fleurs[640].y = 65.5556686959278;
fleurs[641].x = 16.4674166668234;
fleurs[641].y = -46.1440606741872;
fleurs[642].x = -76.699081813903;
fleurs[642].y = -55.1260168043879;
fleurs[643].x = -32.3081180296651;
fleurs[643].y = 13.7166536652881;
fleurs[644].x = 11.7873743870011;
fleurs[644].y = 30.1701484422261;
fleurs[645].x = -45.5246833364028;
fleurs[645].y = 16.933748329143;
fleurs[646].x = 3.16918846112727;
fleurs[646].y = -25.3874934678566;
fleurs[647].x = -29.9491341393543;
fleurs[647].y = -84.6113281200827;
fleurs[648].x = 8.27169284553297;
fleurs[648].y = -65.4474068271559;
fleurs[649].x = -51.0216380804892;
fleurs[649].y = -64.9300985396698;
fleurs[650].x = 32.9527167452354;
fleurs[650].y = 5.41353112054642;
fleurs[651].x = -73.5004714915985;
fleurs[651].y = 32.8924278744599;
fleurs[652].x = 19.9198850053651;
fleurs[652].y = 97.243677639739;
fleurs[653].x = -30.5009346272055;
fleurs[653].y = -81.756281147265;
fleurs[654].x = 51.0859679533756;
fleurs[654].y = 48.8687162048958;
fleurs[655].x = 42.6558867237307;
fleurs[655].y = -3.87894602053202;
fleurs[656].x = 76.1486302415582;
fleurs[656].y = 40.5882323565097;
fleurs[657].x = 48.3857515571937;
fleurs[657].y = 86.307003166252;
fleurs[658].x = 80.2430185652491;
fleurs[658].y = -53.7993189067852;
fleurs[659].x = 13.557059640401;
fleurs[659].y = -42.0399863462244;
fleurs[660].x = -25.5772996301612;
fleurs[660].y = -94.4988188596667;
fleurs[661].x = -17.3568033300208;
fleurs[661].y = 34.3393679000123;
fleurs[662].x = -71.3805683343813;
fleurs[662].y = -7.05070494207169;
fleurs[663].x = -41.1899259998778;
fleurs[663].y = -37.416563585507;
fleurs[664].x = 65.7649111870753;
fleurs[664].y = 24.0752336926934;
fleurs[665].x = 62.8411492230322;
fleurs[665].y = 65.8109360864641;
fleurs[666].x = 90.8175399271055;
fleurs[666].y = 2.62069774388058;
fleurs[667].x = 84.3631383641419;
fleurs[667].y = 45.0750283969496;
fleurs[668].x = -89.9570427253694;
fleurs[668].y = -13.2972639648069;
fleurs[669].x = 2.24115811227018;
fleurs[669].y = 78.079989712791;
fleurs[670].x = 8.71245385024869;
fleurs[670].y = -63.1345775015491;
fleurs[671].x = 25.5543221670435;
fleurs[671].y = -14.6166757541085;
fleurs[672].x = -7.17716916670955;
fleurs[672].y = 42.4721547366489;
fleurs[673].x = -7.29228427969302;
fleurs[673].y = 77.1185171103718;
fleurs[674].x = -35.254966114481;
fleurs[674].y = -30.2125332098808;
fleurs[675].x = 21.0104290755628;
fleurs[675].y = 11.1392700143772;
fleurs[676].x = 81.079716136315;
fleurs[676].y = -57.4117371155858;
fleurs[677].x = 10.5557388571697;
fleurs[677].y = 71.7939768190164;
fleurs[678].x = 31.2478192669199;
fleurs[678].y = 84.0283242874594;
fleurs[679].x = 52.0411584012378;
fleurs[679].y = -43.3333801704065;
fleurs[680].x = 26.0502261346874;
fleurs[680].y = -3.31497773665153;
fleurs[681].x = 21.0789764304349;
fleurs[681].y = -12.5972418221779;
fleurs[682].x = -17.1820891733309;
fleurs[682].y = 72.4918160032062;
fleurs[683].x = -7.98250201218406;
fleurs[683].y = 28.2834422513548;
fleurs[684].x = -89.2646714181523;
fleurs[684].y = 22.0175178122368;
fleurs[685].x = -30.3309595437292;
fleurs[685].y = 76.2776258600012;
fleurs[686].x = -43.5993660742607;
fleurs[686].y = -27.1408616248756;
fleurs[687].x = -79.7288983435307;
fleurs[687].y = -22.312660545773;
fleurs[688].x = -57.9370907911423;
fleurs[688].y = -12.3120703017778;
fleurs[689].x = -47.4907536301827;
fleurs[689].y = 48.794343350634;
fleurs[690].x = -58.6819480599026;
fleurs[690].y = 25.6279327440413;
fleurs[691].x = 47.0574406562527;
fleurs[691].y = -87.6228041233728;
fleurs[692].x = 45.8722100166122;
fleurs[692].y = -9.6248323342062;
fleurs[693].x = 48.2102939737465;
fleurs[693].y = 52.1724212467348;
fleurs[694].x = -25.0756502611112;
fleurs[694].y = -82.53365454585;
fleurs[695].x = 20.2764464443816;
fleurs[695].y = -85.5499737426858;
fleurs[696].x = -21.702389269874;
fleurs[696].y = 90.4769848602329;
fleurs[697].x = 9.25428263267779;
fleurs[697].y = 41.6696702433283;
fleurs[698].x = 29.5560115531147;
fleurs[698].y = 69.7868548094311;
fleurs[699].x = 64.9124266371982;
fleurs[699].y = 32.115687067018;
fleurs[700].x = 17.2211646015839;
fleurs[700].y = 84.5453598451633;
fleurs[701].x = -53.4618806825299;
fleurs[701].y = 43.8640209972474;
fleurs[702].x = -65.1222747684844;
fleurs[702].y = 22.7413803082447;
fleurs[703].x = -14.4562091025102;
fleurs[703].y = -34.7497344670847;
fleurs[704].x = 23.8469445100696;
fleurs[704].y = -70.1147847779075;
fleurs[705].x = 61.3249409917396;
fleurs[705].y = -66.6680492542934;
fleurs[706].x = -26.0713329989068;
fleurs[706].y = 26.7216223145642;
fleurs[707].x = 34.298508679982;
fleurs[707].y = -83.9583500987925;
fleurs[708].x = 29.4712484051855;
fleurs[708].y = -16.5557142716793;
fleurs[709].x = -43.5387495054522;
fleurs[709].y = -5.2748484427761;
fleurs[710].x = -50.3109228502622;
fleurs[710].y = 80.8790394521166;
fleurs[711].x = -49.4905128169498;
fleurs[711].y = -25.2480684268561;
fleurs[712].x = 50.6978711029337;
fleurs[712].y = -29.5142189587883;
fleurs[713].x = 57.8154258738635;
fleurs[713].y = -42.5871777001718;
fleurs[714].x = 12.4817156043953;
fleurs[714].y = 38.720837225325;
fleurs[715].x = -33.0126894492114;
fleurs[715].y = -21.4294887815853;
fleurs[716].x = 34.939406195095;
fleurs[716].y = -11.0583994118805;
fleurs[717].x = -18.7354062763037;
fleurs[717].y = 59.9201501328359;
fleurs[718].x = 45.2392063801577;
fleurs[718].y = 62.3218452629564;
fleurs[719].x = 87.120456980122;
fleurs[719].y = 40.4180078184289;
fleurs[720].x = 61.1158150297221;
fleurs[720].y = 59.1848015552257;
fleurs[721].x = 32.8085442169833;
fleurs[721].y = 35.7983231893069;
fleurs[722].x = -34.4167209088855;
fleurs[722].y = 29.6763023392734;
fleurs[723].x = 23.8716623377256;
fleurs[723].y = 84.8482047698454;
fleurs[724].x = -23.7469990961721;
fleurs[724].y = -18.567483318975;
fleurs[725].x = -64.5278966236614;
fleurs[725].y = -49.8665267582053;
fleurs[726].x = 62.1055987992058;
fleurs[726].y = -53.3919882621255;
fleurs[727].x = -52.3198861902041;
fleurs[727].y = 16.54519241556;
fleurs[728].x = -8.23005251938414;
fleurs[728].y = -95.8730061255212;
fleurs[729].x = -54.4931524797851;
fleurs[729].y = 21.2317175106279;
fleurs[730].x = -60.7433511220851;
fleurs[730].y = -45.0031409947239;
fleurs[731].x = 31.7035948046111;
fleurs[731].y = -16.946937251617;
fleurs[732].x = 30.0654250177492;
fleurs[732].y = 59.3823078610906;
fleurs[733].x = -6.07656950620173;
fleurs[733].y = -79.0819606641051;
fleurs[734].x = 28.8249034624113;
fleurs[734].y = 58.6434473952602;
fleurs[735].x = 75.4333924869679;
fleurs[735].y = -36.4161003926484;
fleurs[736].x = -8.40062000277394;
fleurs[736].y = -74.3511429609804;
fleurs[737].x = -36.95879845893;
fleurs[737].y = 40.6026789147017;
fleurs[738].x = -59.5337026992935;
fleurs[738].y = -49.1474324004772;
fleurs[739].x = -37.9198730697877;
fleurs[739].y = 25.5417242686291;
fleurs[740].x = -71.031438193036;
fleurs[740].y = -38.3700034267768;
fleurs[741].x = 28.1311867118997;
fleurs[741].y = -20.4594345019753;
fleurs[742].x = 29.9597422129993;
fleurs[742].y = -17.9197032641602;
fleurs[743].x = -57.5255147471651;
fleurs[743].y = -24.5191358381029;
fleurs[744].x = 43.7313084571923;
fleurs[744].y = -56.4076622209855;
fleurs[745].x = -96.6047047329018;
fleurs[745].y = -9.60307675865161;
fleurs[746].x = 25.7652215977887;
fleurs[746].y = 51.9473155225937;
fleurs[747].x = -37.8477192524187;
fleurs[747].y = -47.758195232125;
fleurs[748].x = -48.116057066754;
fleurs[748].y = 33.205954255199;
fleurs[749].x = -77.0411230663824;
fleurs[749].y = -21.1274492834045;
fleurs[750].x = -24.6279127298646;
fleurs[750].y = 9.10392611787637;
fleurs[751].x = -45.295630917071;
fleurs[751].y = 16.8280920672648;
fleurs[752].x = 21.9732990772416;
fleurs[752].y = 45.0782684076795;
fleurs[753].x = -81.0126750111947;
fleurs[753].y = -1.35521896643705;
fleurs[754].x = 62.9381395036014;
fleurs[754].y = -75.6666573385207;
fleurs[755].x = 0.264650526795166;
fleurs[755].y = 18.3003458583702;
fleurs[756].x = 36.5772755027552;
fleurs[756].y = 86.141517521147;
fleurs[757].x = 42.5289041332039;
fleurs[757].y = -30.3855764248076;
fleurs[758].x = -39.6462083469932;
fleurs[758].y = -58.4142868949654;
fleurs[759].x = -39.4230194478052;
fleurs[759].y = 27.5722751204487;
fleurs[760].x = 25.3341244697434;
fleurs[760].y = 18.905715831083;
fleurs[761].x = -66.5899360114786;
fleurs[761].y = -33.1831303973207;
fleurs[762].x = -89.6023134624366;
fleurs[762].y = -41.2313303475364;
fleurs[763].x = 47.3969325211957;
fleurs[763].y = 54.8021773758872;
fleurs[764].x = 10.8118635630602;
fleurs[764].y = -56.6703561579255;
fleurs[765].x = 92.8751659120026;
fleurs[765].y = 6.65008950935826;
fleurs[766].x = 26.1279267536975;
fleurs[766].y = 13.6219798627179;
fleurs[767].x = 10.7696445556897;
fleurs[767].y = -92.3403243601938;
fleurs[768].x = -83.2380282424683;
fleurs[768].y = -22.5470321081449;
fleurs[769].x = -33.1725145055041;
fleurs[769].y = 69.4461058307083;
fleurs[770].x = -33.4486995707664;
fleurs[770].y = 8.83448919512962;
fleurs[771].x = -25.944945787577;
fleurs[771].y = 76.6135888504215;
fleurs[772].x = 1.01643904732198;
fleurs[772].y = -77.5900296830799;
fleurs[773].x = 16.0378573779637;
fleurs[773].y = 44.8086200031333;
fleurs[774].x = 62.5632865625332;
fleurs[774].y = -56.7791285927407;
fleurs[775].x = -42.3779237274869;
fleurs[775].y = 24.1373192840118;
fleurs[776].x = -31.5967376031252;
fleurs[776].y = -56.8725409858963;
fleurs[777].x = -65.2005734374685;
fleurs[777].y = -41.094412628349;
fleurs[778].x = 62.019042828008;
fleurs[778].y = 17.8285393841622;
fleurs[779].x = 24.0247277029395;
fleurs[779].y = 71.7897395159365;
fleurs[780].x = 65.697970963781;
fleurs[780].y = -5.43207476112297;
fleurs[781].x = -67.0145437902197;
fleurs[781].y = -66.8925211115075;
fleurs[782].x = 92.1594515893951;
fleurs[782].y = 27.1088072798451;
fleurs[783].x = 55.2385314244034;
fleurs[783].y = 4.05497725046201;
fleurs[784].x = -74.7159782328562;
fleurs[784].y = -32.9805596675899;
fleurs[785].x = -59.1278117935548;
fleurs[785].y = -4.02395150176291;
fleurs[786].x = -17.7289982956023;
fleurs[786].y = -20.8362193441119;
fleurs[787].x = 76.8266809356719;
fleurs[787].y = -25.3453267220449;
fleurs[788].x = 79.4321179304469;
fleurs[788].y = 53.6513949416544;
fleurs[789].x = -57.7999469253595;
fleurs[789].y = 42.7728692657665;
fleurs[790].x = 34.7300375044993;
fleurs[790].y = 79.7678285647475;
fleurs[791].x = -31.7700595113632;
fleurs[791].y = 49.755704131485;
fleurs[792].x = 80.2065557949174;
fleurs[792].y = -21.8798889541947;
fleurs[793].x = -19.7674180670345;
fleurs[793].y = -66.5033551531641;
fleurs[794].x = 46.636622673445;
fleurs[794].y = 18.4311177756405;
fleurs[795].x = -45.1888238733153;
fleurs[795].y = 62.779562866107;
fleurs[796].x = -29.0984870280291;
fleurs[796].y = 63.8045861008165;
fleurs[797].x = -54.6084559790017;
fleurs[797].y = -72.0378983094691;
fleurs[798].x = 77.0088086609318;
fleurs[798].y = -61.1368705128482;
fleurs[799].x = -43.4634510087977;
fleurs[799].y = -37.0814418811537;
fleurs[800].x = -86.7889168907944;
fleurs[800].y = 21.0582686190624;
fleurs[801].x = 34.1512630092272;
fleurs[801].y = -54.462792566542;
fleurs[802].x = 39.0998587792131;
fleurs[802].y = 8.64965127076129;
fleurs[803].x = -19.2149849628777;
fleurs[803].y = -24.7806919161914;
fleurs[804].x = 42.4831649388403;
fleurs[804].y = 47.7778300527749;
fleurs[805].x = -22.3159284611461;
fleurs[805].y = -2.27179193948363;
fleurs[806].x = -97.3706800848913;
fleurs[806].y = -21.1643610780027;
fleurs[807].x = -19.3971688687516;
fleurs[807].y = -23.3715112677236;
fleurs[808].x = -59.251730613575;
fleurs[808].y = 43.4973145201473;
fleurs[809].x = -62.6312817815797;
fleurs[809].y = 59.9745382903979;
fleurs[810].x = -59.8654845893168;
fleurs[810].y = 45.6576854996893;
fleurs[811].x = 52.2121997701349;
fleurs[811].y = -82.55655012103;
fleurs[812].x = 79.0267971425477;
fleurs[812].y = 51.2930114004795;
fleurs[813].x = -80.8809570248982;
fleurs[813].y = -43.0392369778885;
fleurs[814].x = 80.2037489547067;
fleurs[814].y = 17.9868954202811;
fleurs[815].x = -75.5530936986453;
fleurs[815].y = 33.1571587695576;
fleurs[816].x = 76.0916996657342;
fleurs[816].y = 40.662841615879;
fleurs[817].x = 34.6845402410297;
fleurs[817].y = 78.1988601053963;
fleurs[818].x = -7.03816131660225;
fleurs[818].y = -19.928377061435;
fleurs[819].x = 36.2942232100854;
fleurs[819].y = 42.3573811523255;
fleurs[820].x = -18.6749259290609;
fleurs[820].y = -25.5125100316369;
fleurs[821].x = -69.6631714542539;
fleurs[821].y = 60.4737705138827;
fleurs[822].x = 41.4315164509509;
fleurs[822].y = 67.3924120472103;
fleurs[823].x = 21.5236727144823;
fleurs[823].y = -87.3048011605217;
fleurs[824].x = -16.6393184657774;
fleurs[824].y = -67.2374303761643;
fleurs[825].x = 77.266123700655;
fleurs[825].y = -5.294126670219;
fleurs[826].x = 57.8518616093352;
fleurs[826].y = 28.3182809292349;
fleurs[827].x = 54.0646013541614;
fleurs[827].y = 35.6056015665766;
fleurs[828].x = 40.4934131022717;
fleurs[828].y = -36.51272240289;
fleurs[829].x = 45.6526055344857;
fleurs[829].y = -4.30206462094609;
fleurs[830].x = -77.5972871155973;
fleurs[830].y = -13.2017994690891;
fleurs[831].x = 55.8232869573382;
fleurs[831].y = 51.763801666602;
fleurs[832].x = 27.5905348461137;
fleurs[832].y = 76.3719876799413;
fleurs[833].x = -84.1215963865909;
fleurs[833].y = -38.2019873369507;
fleurs[834].x = 8.74037512575246;
fleurs[834].y = 32.697237031627;
fleurs[835].x = 11.4094144636825;
fleurs[835].y = 94.3077043168988;
fleurs[836].x = 10.5796979107711;
fleurs[836].y = 86.5402176184972;
fleurs[837].x = -17.2942042936124;
fleurs[837].y = -47.3423939325596;
fleurs[838].x = -45.0858182064623;
fleurs[838].y = 36.4999284034925;
fleurs[839].x = 71.9361471343544;
fleurs[839].y = -22.9638439061471;
fleurs[840].x = 88.2489151361689;
fleurs[840].y = -29.0956401485009;
fleurs[841].x = -47.3747902804757;
fleurs[841].y = 51.0877379074954;
fleurs[842].x = 61.6578791895169;
fleurs[842].y = -46.1580367930988;
fleurs[843].x = -59.4227462724439;
fleurs[843].y = -38.3981466769697;
fleurs[844].x = 35.3628314045826;
fleurs[844].y = -20.3086209571826;
fleurs[845].x = 37.058762342314;
fleurs[845].y = 89.3845224471985;
fleurs[846].x = 17.3708499274306;
fleurs[846].y = 31.6873139317085;
fleurs[847].x = -32.5188461676922;
fleurs[847].y = -91.8107839806895;
fleurs[848].x = -53.8673156188434;
fleurs[848].y = 26.6514146407093;
fleurs[849].x = 10.6895317836261;
fleurs[849].y = 18.9711774909798;
fleurs[850].x = 39.2092368824783;
fleurs[850].y = -86.245043492412;
fleurs[851].x = 61.2400890415092;
fleurs[851].y = 29.9523389186206;
fleurs[852].x = -10.3654992433672;
fleurs[852].y = 97.1666791800055;
fleurs[853].x = 11.8766524006408;
fleurs[853].y = -82.9160935184132;
fleurs[854].x = -62.4366310569643;
fleurs[854].y = 49.1668694889669;
fleurs[855].x = -32.6973628668641;
fleurs[855].y = 92.793255106358;
fleurs[856].x = 4.59574262816781;
fleurs[856].y = -60.5743705756596;
fleurs[857].x = 0.558922350022752;
fleurs[857].y = 81.2689022833652;
fleurs[858].x = 24.6289284580558;
fleurs[858].y = 35.5108721904266;
fleurs[859].x = -46.2904964890835;
fleurs[859].y = -46.615152816133;
fleurs[860].x = -52.015707969269;
fleurs[860].y = -64.2424539734013;
fleurs[861].x = 71.9125998312678;
fleurs[861].y = -25.4380457929301;
fleurs[862].x = -36.3495549947978;
fleurs[862].y = -60.1096470210446;
fleurs[863].x = 53.3578766321161;
fleurs[863].y = 22.0878480965957;
fleurs[864].x = -36.3919868763515;
fleurs[864].y = 0.424766972418252;
fleurs[865].x = 44.7152333305343;
fleurs[865].y = 47.0562524553308;
fleurs[866].x = 49.3494158206729;
fleurs[866].y = 60.6361955128459;
fleurs[867].x = 73.4438889563549;
fleurs[867].y = -21.9826539158597;
fleurs[868].x = -37.104775230936;
fleurs[868].y = 67.7869422052931;
fleurs[869].x = -82.5454357263544;
fleurs[869].y = -32.1252382904615;
fleurs[870].x = -51.2029670010203;
fleurs[870].y = 37.8413378639379;
fleurs[871].x = 27.1177230750794;
fleurs[871].y = 45.8349163177265;
fleurs[872].x = 38.2985306221736;
fleurs[872].y = 13.2091011027337;
fleurs[873].x = -32.5967933978836;
fleurs[873].y = -41.6463301511792;
fleurs[874].x = -18.8701769443782;
fleurs[874].y = 80.1153171651884;
fleurs[875].x = -76.9806034039471;
fleurs[875].y = -8.39848308339235;
fleurs[876].x = 10.9200509323647;
fleurs[876].y = -77.809623678846;
fleurs[877].x = -69.1256833272506;
fleurs[877].y = 32.0537601008894;
fleurs[878].x = -33.9323472040994;
fleurs[878].y = -23.5714466800215;
fleurs[879].x = 96.7812873337254;
fleurs[879].y = 9.08678367000405;
fleurs[880].x = 46.1968807739927;
fleurs[880].y = -26.6970813043402;
fleurs[881].x = -55.8812948202185;
fleurs[881].y = -28.8658208900557;
fleurs[882].x = 57.8188942577455;
fleurs[882].y = -64.6118721022755;
fleurs[883].x = -44.4453614481479;
fleurs[883].y = 64.1227564119644;
fleurs[884].x = -14.4727661015083;
fleurs[884].y = -62.261402352111;
fleurs[885].x = 67.1447719867824;
fleurs[885].y = 22.3471877565651;
fleurs[886].x = 38.7518320439082;
fleurs[886].y = -2.30412244154875;
fleurs[887].x = 22.3829131265899;
fleurs[887].y = 31.3069633567643;
fleurs[888].x = 88.2921895884043;
fleurs[888].y = -33.0299714161874;
fleurs[889].x = 11.250709273321;
fleurs[889].y = 14.9041313954817;
fleurs[890].x = -38.2175288310881;
fleurs[890].y = 88.4623710248911;
fleurs[891].x = 2.91338805906912;
fleurs[891].y = 89.9865194237919;
fleurs[892].x = 10.9840719429525;
fleurs[892].y = 19.0065077299715;
fleurs[893].x = -94.6068037078225;
fleurs[893].y = 1.00437913501547;
fleurs[894].x = -28.2242989552302;
fleurs[894].y = 47.5551381708461;
fleurs[895].x = -11.3849901777156;
fleurs[895].y = 46.9261847098404;
fleurs[896].x = 56.5512873832763;
fleurs[896].y = -39.3199892133179;
fleurs[897].x = -90.0827455592345;
fleurs[897].y = 40.9517345730341;
fleurs[898].x = -85.3620416495346;
fleurs[898].y = 31.6272924259685;
fleurs[899].x = -15.601667790105;
fleurs[899].y = -14.0004958473448;
fleurs[900].x = 5.98227846333201;
fleurs[900].y = 45.8784503412991;
fleurs[901].x = -30.5139591074078;
fleurs[901].y = -25.830045159403;
fleurs[902].x = 33.7552053490311;
fleurs[902].y = -22.5578377541921;
fleurs[903].x = -23.7516723313584;
fleurs[903].y = -0.485939558507331;
fleurs[904].x = 35.5509627720103;
fleurs[904].y = -20.5431441043564;
fleurs[905].x = 91.3128831591363;
fleurs[905].y = -25.4018814249245;
fleurs[906].x = -20.5723535731827;
fleurs[906].y = -17.608717057284;
fleurs[907].x = 60.7364216493657;
fleurs[907].y = 32.2568578392955;
fleurs[908].x = -2.1732335942261;
fleurs[908].y = 40.5526628707967;
fleurs[909].x = 17.7110160077416;
fleurs[909].y = -27.1572575186194;
fleurs[910].x = -6.47229866107274;
fleurs[910].y = -83.3365179003456;
fleurs[911].x = 29.2022533169895;
fleurs[911].y = -93.3373504947443;
fleurs[912].x = -29.5568130030061;
fleurs[912].y = -49.8380932004569;
fleurs[913].x = 69.4733990802971;
fleurs[913].y = -58.6109588490123;
fleurs[914].x = 67.5266470319749;
fleurs[914].y = -47.9859232527632;
fleurs[915].x = -22.0046582528682;
fleurs[915].y = -23.2739284009339;
fleurs[916].x = -33.4635203136775;
fleurs[916].y = -23.9929874453714;
fleurs[917].x = -68.7226025930871;
fleurs[917].y = -19.3248822059223;
fleurs[918].x = -74.1677444516538;
fleurs[918].y = -12.9580124687919;
fleurs[919].x = -8.58609203173056;
fleurs[919].y = 40.5708078051247;
fleurs[920].x = -52.8203761284366;
fleurs[920].y = 75.3360633293969;
fleurs[921].x = 35.0626090773529;
fleurs[921].y = -26.697810744167;
fleurs[922].x = -39.8645735713439;
fleurs[922].y = 87.1808674255532;
fleurs[923].x = -28.7879737102674;
fleurs[923].y = 36.9107780804182;
fleurs[924].x = -74.8039088792203;
fleurs[924].y = 51.5410318150969;
fleurs[925].x = 66.3242925201217;
fleurs[925].y = 35.1676291021913;
fleurs[926].x = 94.4287988719052;
fleurs[926].y = 10.2816545905908;
fleurs[927].x = -74.8652566272246;
fleurs[927].y = -15.6189122256759;
fleurs[928].x = -64.9627574963315;
fleurs[928].y = 61.7179004174467;
fleurs[929].x = 47.5207407637405;
fleurs[929].y = -64.7471765089229;
fleurs[930].x = -4.65547665819641;
fleurs[930].y = 55.8551849678045;
fleurs[931].x = -38.1258606438327;
fleurs[931].y = 72.5431005241416;
fleurs[932].x = -65.3755317181153;
fleurs[932].y = -59.9132286899573;
fleurs[933].x = 75.7259408221314;
fleurs[933].y = -22.8798759071349;
fleurs[934].x = -5.24500107886402;
fleurs[934].y = 90.9767601041633;
fleurs[935].x = -12.8702506839387;
fleurs[935].y = -48.7820873440115;
fleurs[936].x = 14.378549129665;
fleurs[936].y = -90.843491126193;
fleurs[937].x = -56.5510982642838;
fleurs[937].y = 9.43445078020122;
fleurs[938].x = 40.6205436544395;
fleurs[938].y = -60.2163696150304;
fleurs[939].x = 37.197723473145;
fleurs[939].y = 77.2293745976459;
fleurs[940].x = 24.4797776991746;
fleurs[940].y = 89.9141214468069;
fleurs[941].x = 31.2751338881199;
fleurs[941].y = 62.0418033406709;
fleurs[942].x = -74.0875763884538;
fleurs[942].y = 66.5266423079127;
fleurs[943].x = -50.9192405327646;
fleurs[943].y = 75.5817551879975;
fleurs[944].x = -8.4753077932806;
fleurs[944].y = 85.3369608465663;
fleurs[945].x = 61.7736183278466;
fleurs[945].y = -64.7524062769076;
fleurs[946].x = 63.4110332406388;
fleurs[946].y = 16.4259644965696;
fleurs[947].x = -0.950437418180029;
fleurs[947].y = 37.5552013924902;
fleurs[948].x = -26.4185283933082;
fleurs[948].y = 44.0853000439185;
fleurs[949].x = -18.6064313776203;
fleurs[949].y = 37.8296002874135;
fleurs[950].x = -52.7668998119446;
fleurs[950].y = -72.022236624974;
fleurs[951].x = -8.84324558208495;
fleurs[951].y = -69.1357699641885;
fleurs[952].x = 64.1708360988787;
fleurs[952].y = -14.9740227640892;
fleurs[953].x = 25.3834888711896;
fleurs[953].y = 2.9131245012731;
fleurs[954].x = 31.7368946267229;
fleurs[954].y = 77.9646924522161;
fleurs[955].x = 46.6163428838679;
fleurs[955].y = 58.1798886217403;
fleurs[956].x = 1.81926594919196;
fleurs[956].y = -91.6472720951444;
fleurs[957].x = 18.3840366302633;
fleurs[957].y = 92.6919258587848;
fleurs[958].x = 2.01617098996434;
fleurs[958].y = -45.8008632278693;
fleurs[959].x = 49.7385004918948;
fleurs[959].y = -42.3237539608546;
fleurs[960].x = 8.55593161956215;
fleurs[960].y = -61.4571553740863;
fleurs[961].x = 36.1312068502374;
fleurs[961].y = -82.8719508270939;
fleurs[962].x = -21.2057786062241;
fleurs[962].y = -34.2201462592891;
fleurs[963].x = 59.7975426883678;
fleurs[963].y = -73.9013525257436;
fleurs[964].x = 10.8297338192757;
fleurs[964].y = -20.5874050080246;
fleurs[965].x = -56.1429814688787;
fleurs[965].y = -10.5045530080503;
fleurs[966].x = 47.5336816993499;
fleurs[966].y = -70.8132529604118;
fleurs[967].x = -63.5718625644478;
fleurs[967].y = -45.8264391506658;
fleurs[968].x = 91.8772337246932;
fleurs[968].y = -38.1113366821727;
fleurs[969].x = -19.078495956377;
fleurs[969].y = 28.3736023200314;
fleurs[970].x = -45.2969065400945;
fleurs[970].y = -77.4735559476729;
fleurs[971].x = -63.8891314410728;
fleurs[971].y = 37.0050615433504;
fleurs[972].x = -53.2322662877149;
fleurs[972].y = -18.8506313547669;
fleurs[973].x = 54.8132651347687;
fleurs[973].y = 53.2823436818801;
fleurs[974].x = 42.8644153958945;
fleurs[974].y = -87.783044979246;
fleurs[975].x = -42.1373665433403;
fleurs[975].y = 51.3308885023259;
fleurs[976].x = -1.45535824400226;
fleurs[976].y = 57.3554569480626;
fleurs[977].x = -21.7896320704798;
fleurs[977].y = 95.4682458994148;
fleurs[978].x = 24.8210029764155;
fleurs[978].y = -78.9390571464197;
fleurs[979].x = -60.4251818894651;
fleurs[979].y = -69.4760250887981;
fleurs[980].x = 9.97085281918815;
fleurs[980].y = 60.6345271370987;
fleurs[981].x = 94.6456215036145;
fleurs[981].y = -16.1135246854923;
fleurs[982].x = 71.9994136846798;
fleurs[982].y = -19.9665126488678;
fleurs[983].x = 62.0137306143532;
fleurs[983].y = 51.4894347742295;
fleurs[984].x = -16.6315913125255;
fleurs[984].y = 84.5307415883673;
fleurs[985].x = -26.9345736655739;
fleurs[985].y = -71.5771124169746;
fleurs[986].x = 73.7054853436603;
fleurs[986].y = 61.8643609244832;
fleurs[987].x = 87.658213109865;
fleurs[987].y = 33.6721538837679;
fleurs[988].x = 9.53736517437133;
fleurs[988].y = -88.1609036748563;
fleurs[989].x = -48.1762609469682;
fleurs[989].y = 40.1578001460655;
fleurs[990].x = -29.6883164624497;
fleurs[990].y = -54.333681165733;
fleurs[991].x = -11.085317646649;
fleurs[991].y = -32.4788699122248;
fleurs[992].x = -62.1393523711236;
fleurs[992].y = 7.02155552299957;
fleurs[993].x = -46.2687562018475;
fleurs[993].y = 84.9348882627522;
fleurs[994].x = 0.9721585818809;
fleurs[994].y = 95.5626203374135;
fleurs[995].x = -47.3418079792012;
fleurs[995].y = 13.7040133836977;
fleurs[996].x = 34.7200757208453;
fleurs[996].y = 54.8296809235053;
fleurs[997].x = -3.87684372569428;
fleurs[997].y = -45.6262466739292;
fleurs[998].x = 65.6432327927186;
fleurs[998].y = 1.88942842172184;
fleurs[999].x = -7.42686093520409;
fleurs[999].y = -81.8378853935502;
fleurs[1000].x = 49.0162990676421;
fleurs[1000].y = 14.479582801673;
fleurs[1001].x = -44.87599749668;
fleurs[1001].y = 86.5613995997516;
fleurs[1002].x = -35.4070941825209;
fleurs[1002].y = -10.3600678840853;
fleurs[1003].x = 9.22731841738451;
fleurs[1003].y = 58.5895976098914;
fleurs[1004].x = 91.0790892714979;
fleurs[1004].y = -0.733399120904048;
fleurs[1005].x = -80.0170960678081;
fleurs[1005].y = -12.2122682732783;
fleurs[1006].x = 77.1384843972272;
fleurs[1006].y = 42.771976535324;
fleurs[1007].x = 33.2934932950919;
fleurs[1007].y = -2.10787171859339;
fleurs[1008].x = 51.3329507825297;
fleurs[1008].y = -33.1257773725521;
fleurs[1009].x = -23.2278607330042;
fleurs[1009].y = -53.0904105078409;
fleurs[1010].x = -37.4636000842449;
fleurs[1010].y = -58.6761317188681;
fleurs[1011].x = 43.6597427287698;
fleurs[1011].y = -26.4163445902765;
fleurs[1012].x = -32.6399116954384;
fleurs[1012].y = 42.5755591949285;
fleurs[1013].x = -47.176106618373;
fleurs[1013].y = 10.3548692501241;
fleurs[1014].x = -52.5860978573576;
fleurs[1014].y = -64.5416476023117;
fleurs[1015].x = -73.1575624083285;
fleurs[1015].y = -38.349218477972;
fleurs[1016].x = -40.289399627623;
fleurs[1016].y = -58.4404744100703;
fleurs[1017].x = 62.1525349232057;
fleurs[1017].y = 67.1901760725131;
fleurs[1018].x = 39.413797853834;
fleurs[1018].y = -72.936284922367;
fleurs[1019].x = -55.9298848205625;
fleurs[1019].y = -76.2933023308787;
fleurs[1020].x = -45.6826464008568;
fleurs[1020].y = 10.0456110205306;
fleurs[1021].x = -42.5162800369912;
fleurs[1021].y = -30.0018372992692;
fleurs[1022].x = 41.9706451167729;
fleurs[1022].y = -18.9207263705325;
fleurs[1023].x = 8.96574077129854;
fleurs[1023].y = -64.0403618070751;
fleurs[1024].x = -44.7945554933069;
fleurs[1024].y = 1.6453305343714;
fleurs[1025].x = 32.0247594150393;
fleurs[1025].y = 31.8771073051218;
fleurs[1026].x = 55.4503202064905;
fleurs[1026].y = -31.61006114277;
fleurs[1027].x = 48.8720073040221;
fleurs[1027].y = -6.27050782593657;
fleurs[1028].x = -76.308166817277;
fleurs[1028].y = 57.289042229525;
fleurs[1029].x = 46.1641557249965;
fleurs[1029].y = -23.4595736353458;
fleurs[1030].x = -36.2509742713472;
fleurs[1030].y = 81.2292702357458;
fleurs[1031].x = 76.6157180638416;
fleurs[1031].y = 4.44885497906924;
fleurs[1032].x = 45.691116842541;
fleurs[1032].y = 1.71380898376725;
fleurs[1033].x = -27.4974316890464;
fleurs[1033].y = -33.5090459837404;
fleurs[1034].x = -25.5956857697517;
fleurs[1034].y = -26.9700363006163;
fleurs[1035].x = 78.5966691368949;
fleurs[1035].y = -24.4728819944138;
fleurs[1036].x = 21.9715043510593;
fleurs[1036].y = -83.6856700539344;
fleurs[1037].x = 18.1732856282929;
fleurs[1037].y = -27.5054434734409;
fleurs[1038].x = -48.1787975445144;
fleurs[1038].y = -9.51098132765941;
fleurs[1039].x = 31.0140361422004;
fleurs[1039].y = 71.0954299857684;
fleurs[1040].x = 84.239563900681;
fleurs[1040].y = -8.12954658003458;
fleurs[1041].x = -80.1224059506457;
fleurs[1041].y = -36.8534230107361;
fleurs[1042].x = -97.8356977607231;
fleurs[1042].y = -4.21429441070734;
fleurs[1043].x = -26.3394957807085;
fleurs[1043].y = -28.9677752757289;
fleurs[1044].x = -78.6301114776516;
fleurs[1044].y = -31.0944663205743;
fleurs[1045].x = -66.4036850499754;
fleurs[1045].y = -71.545670973081;
fleurs[1046].x = -67.6292994624022;
fleurs[1046].y = -67.570562063594;
fleurs[1047].x = -76.8200735295874;
fleurs[1047].y = 16.6012847158422;
fleurs[1048].x = -84.6141219880818;
fleurs[1048].y = -13.9564569810027;
fleurs[1049].x = 71.9647049640679;
fleurs[1049].y = 35.6822600111053;
fleurs[1050].x = -34.0078559686326;
fleurs[1050].y = -16.5306429605526;
fleurs[1051].x = 32.4383535792343;
fleurs[1051].y = -66.9752814489469;
fleurs[1052].x = -29.3819796225362;
fleurs[1052].y = -36.7184667949088;
fleurs[1053].x = 48.3955300802238;
fleurs[1053].y = 18.405218794475;
fleurs[1054].x = 80.3546681409242;
fleurs[1054].y = 32.8109863927346;
fleurs[1055].x = 31.1536140582477;
fleurs[1055].y = -14.1804994948501;
fleurs[1056].x = -60.0293879346184;
fleurs[1056].y = 68.0838608740874;
fleurs[1057].x = -75.0767615675005;
fleurs[1057].y = 54.3950302466311;
fleurs[1058].x = -72.4908829183252;
fleurs[1058].y = 26.7208366858361;
fleurs[1059].x = -72.7372773332283;
fleurs[1059].y = 10.5639231321691;
fleurs[1060].x = -47.9320105665629;
fleurs[1060].y = 60.0895089306204;
fleurs[1061].x = 39.7911764912408;
fleurs[1061].y = 20.9087292448426;
fleurs[1062].x = 22.4035572221037;
fleurs[1062].y = 10.6487651173773;
fleurs[1063].x = -66.1520528558789;
fleurs[1063].y = -25.5990776561876;
fleurs[1064].x = -88.1379594153707;
fleurs[1064].y = 32.9590647992627;
fleurs[1065].x = 24.9586390640799;
fleurs[1065].y = 95.8288673513145;
fleurs[1066].x = -89.1966964825449;
fleurs[1066].y = -31.9405473828153;
fleurs[1067].x = -17.1913234118405;
fleurs[1067].y = -13.2681488785189;
fleurs[1068].x = 76.1648542820734;
fleurs[1068].y = 36.4328215745578;
fleurs[1069].x = 41.1902802491528;
fleurs[1069].y = 85.9959605926919;
fleurs[1070].x = -2.52603598067241;
fleurs[1070].y = -44.0829382146835;
fleurs[1071].x = 36.7941681536726;
fleurs[1071].y = 45.5091832808727;
fleurs[1072].x = 29.3968938839;
fleurs[1072].y = 0.963578728372141;
fleurs[1073].x = 58.3105929479652;
fleurs[1073].y = 61.5991259787418;
fleurs[1074].x = 2.74408766892642;
fleurs[1074].y = 43.9582671812956;
fleurs[1075].x = 22.3459810383243;
fleurs[1075].y = 15.3292864280294;
fleurs[1076].x = 72.4387913671519;
fleurs[1076].y = -28.7155343054819;
fleurs[1077].x = 50.2246775423941;
fleurs[1077].y = 34.0253835427627;
fleurs[1078].x = 9.18787290311117;
fleurs[1078].y = -41.4145699163406;
fleurs[1079].x = -57.0362226526472;
fleurs[1079].y = -49.8533555210485;
fleurs[1080].x = 6.75515241144796;
fleurs[1080].y = -51.0761648973747;
fleurs[1081].x = -68.556105605725;
fleurs[1081].y = 71.2057154635474;
fleurs[1082].x = -19.5495819756214;
fleurs[1082].y = 18.8676811011571;
fleurs[1083].x = 31.9515041101988;
fleurs[1083].y = -10.7078135175175;
fleurs[1084].x = 14.3433248993167;
fleurs[1084].y = -30.2787460378346;
fleurs[1085].x = 11.0661884699383;
fleurs[1085].y = -89.865994070542;
fleurs[1086].x = -37.3797861156756;
fleurs[1086].y = -9.13743993613048;
fleurs[1087].x = -50.9850330080137;
fleurs[1087].y = -61.3335610872693;
fleurs[1088].x = -21.6884871475752;
fleurs[1088].y = 90.6306138338922;
fleurs[1089].x = -79.295386273064;
fleurs[1089].y = -48.4361805013558;
fleurs[1090].x = 36.7032942934472;
fleurs[1090].y = 79.4764790009866;
fleurs[1091].x = -55.8028964372265;
fleurs[1091].y = 81.0897404672735;
fleurs[1092].x = 69.5114049788623;
fleurs[1092].y = -71.0790475611184;
fleurs[1093].x = 17.0117970404152;
fleurs[1093].y = -32.7922794993542;
fleurs[1094].x = -93.6301992453759;
fleurs[1094].y = -6.43305669551916;
fleurs[1095].x = 62.2177574736666;
fleurs[1095].y = -71.002972000771;
fleurs[1096].x = -12.1998612720931;
fleurs[1096].y = -35.7317704999371;
fleurs[1097].x = -76.5144467900798;
fleurs[1097].y = 14.1237299561199;
fleurs[1098].x = 87.2184172556565;
fleurs[1098].y = 15.1808021290436;
fleurs[1099].x = -45.9359864642665;
fleurs[1099].y = -0.190166713247836;
fleurs[1100].x = 17.1914689834228;
fleurs[1100].y = -41.6122778690744;
fleurs[1101].x = -34.0869851834852;
fleurs[1101].y = -72.9358610647012;
fleurs[1102].x = -72.8310637793323;
fleurs[1102].y = 27.711172408268;
fleurs[1103].x = 83.0386934152936;
fleurs[1103].y = -32.3763039626036;
fleurs[1104].x = 57.1458422492051;
fleurs[1104].y = -35.8948052981098;
fleurs[1105].x = 48.2065000711578;
fleurs[1105].y = 27.8832075950182;
fleurs[1106].x = -37.6123395927224;
fleurs[1106].y = -60.6867750199534;
fleurs[1107].x = -29.1830092417351;
fleurs[1107].y = -80.8549132038575;
fleurs[1108].x = -89.9889226351446;
fleurs[1108].y = -9.21269089479172;
fleurs[1109].x = -10.5200107368218;
fleurs[1109].y = 84.2768735190484;
fleurs[1110].x = 19.8570099689013;
fleurs[1110].y = -49.6706680237093;
fleurs[1111].x = -57.5642615016669;
fleurs[1111].y = -39.178185755522;
fleurs[1112].x = 82.9006727218648;
fleurs[1112].y = 15.3419838863813;
fleurs[1113].x = -33.4053774844281;
fleurs[1113].y = 67.9338048575008;
fleurs[1114].x = -48.550835808813;
fleurs[1114].y = -68.53794861845;
fleurs[1115].x = 43.1901328249029;
fleurs[1115].y = -14.836266451371;
fleurs[1116].x = 72.6625339638246;
fleurs[1116].y = 1.83224515361596;
fleurs[1117].x = -62.8560458345889;
fleurs[1117].y = -24.7415337281728;
fleurs[1118].x = 37.3584547680557;
fleurs[1118].y = -41.8905972021535;
fleurs[1119].x = -24.6623719549594;
fleurs[1119].y = -54.5169446557235;
fleurs[1120].x = -38.5067601014279;
fleurs[1120].y = -84.995313651424;
fleurs[1121].x = 3.71885656843101;
fleurs[1121].y = -86.1866144064879;
fleurs[1122].x = 71.1933362424743;
fleurs[1122].y = 28.1791078025788;
fleurs[1123].x = 15.5852098518062;
fleurs[1123].y = -93.9343199691195;
fleurs[1124].x = 81.9018566397422;
fleurs[1124].y = 44.9670626018388;
fleurs[1125].x = 51.5107429182872;
fleurs[1125].y = -33.60583544514;
fleurs[1126].x = 43.6225505709274;
fleurs[1126].y = 6.79524318122427;
fleurs[1127].x = -48.5476122507679;
fleurs[1127].y = -29.2508314558557;
fleurs[1128].x = -41.1209440523763;
fleurs[1128].y = -12.8394376874066;
fleurs[1129].x = -47.7151020449194;
fleurs[1129].y = -85.6823543004119;
fleurs[1130].x = -88.905977647721;
fleurs[1130].y = 41.2431380366869;
fleurs[1131].x = -50.2362296896331;
fleurs[1131].y = 61.8243564071758;
fleurs[1132].x = -10.3244049863768;
fleurs[1132].y = 43.8055173070774;
fleurs[1133].x = -7.00082596622951;
fleurs[1133].y = -65.440173006517;
fleurs[1134].x = 67.1276659377307;
fleurs[1134].y = -53.7216817133876;
fleurs[1135].x = -0.252163164619012;
fleurs[1135].y = -61.1651886816015;
fleurs[1136].x = -82.9570566943241;
fleurs[1136].y = -33.2958178951042;
fleurs[1137].x = -59.8440400470277;
fleurs[1137].y = 35.8484867646337;
fleurs[1138].x = 21.4634193545937;
fleurs[1138].y = -11.2604106794083;
fleurs[1139].x = 29.5379546569078;
fleurs[1139].y = -39.4771819526998;
fleurs[1140].x = 27.6214517279941;
fleurs[1140].y = -53.8579839468585;
fleurs[1141].x = -94.4612707596825;
fleurs[1141].y = -6.10049924218979;
fleurs[1142].x = 67.3203880405136;
fleurs[1142].y = 38.1626407126727;
fleurs[1143].x = 0.966647877264027;
fleurs[1143].y = 90.9848727014955;
fleurs[1144].x = -46.6997457427022;
fleurs[1144].y = -72.0162109948066;
fleurs[1145].x = 81.8862365315896;
fleurs[1145].y = -18.7054753977471;
fleurs[1146].x = 70.4822888971979;
fleurs[1146].y = 55.9067830980361;
fleurs[1147].x = 11.8566045814014;
fleurs[1147].y = 56.8883123192889;
fleurs[1148].x = 10.1760468565973;
fleurs[1148].y = -66.219461046324;
fleurs[1149].x = 2.29031742042183;
fleurs[1149].y = -92.6618101748388;
fleurs[1150].x = 65.5452145136844;
fleurs[1150].y = 33.8375722278044;
fleurs[1151].x = 31.2961921492198;
fleurs[1151].y = 78.942250362234;
fleurs[1152].x = -9.97275620613647;
fleurs[1152].y = -75.9999885700666;
fleurs[1153].x = 52.8554563404106;
fleurs[1153].y = -50.2718640823398;
fleurs[1154].x = 64.618140217276;
fleurs[1154].y = 11.844276578636;
fleurs[1155].x = 65.0788210945977;
fleurs[1155].y = 72.254921693618;
fleurs[1156].x = -24.4764045323631;
fleurs[1156].y = -20.8699285929995;
fleurs[1157].x = 60.2231255513465;
fleurs[1157].y = 9.8614168477008;
fleurs[1158].x = 6.09363955343521;
fleurs[1158].y = -28.0660123441064;
fleurs[1159].x = -73.0100446130417;
fleurs[1159].y = -38.5931148082253;
fleurs[1160].x = 76.3711474954899;
fleurs[1160].y = 62.4514796535106;
fleurs[1161].x = -54.4908239041659;
fleurs[1161].y = -63.2496714775568;
fleurs[1162].x = -16.8533992169433;
fleurs[1162].y = -82.0631237805049;
fleurs[1163].x = -35.9486127107926;
fleurs[1163].y = 70.812088756389;
fleurs[1164].x = 3.51057916962431;
fleurs[1164].y = 52.5425876013218;
fleurs[1165].x = -29.5611274092491;
fleurs[1165].y = 42.1399967743322;
fleurs[1166].x = 77.3580201214002;
fleurs[1166].y = 30.9506067732164;
fleurs[1167].x = -6.12137707539854;
fleurs[1167].y = -29.4327504120885;
fleurs[1168].x = 16.0613437324412;
fleurs[1168].y = 58.5130231294296;
fleurs[1169].x = 8.03211317374524;
fleurs[1169].y = 87.7999629230715;
fleurs[1170].x = 59.0011363195821;
fleurs[1170].y = 21.1142720080725;
fleurs[1171].x = -34.2429156635942;
fleurs[1171].y = 86.7037599533308;
fleurs[1172].x = -68.0161484966921;
fleurs[1172].y = 65.8496666337197;
fleurs[1173].x = 40.0166079422769;
fleurs[1173].y = -81.4516663946662;
fleurs[1174].x = -3.52655958011331;
fleurs[1174].y = 79.3646431622573;
fleurs[1175].x = 80.5961870991692;
fleurs[1175].y = 41.6017802278689;
fleurs[1176].x = 31.5183728365697;
fleurs[1176].y = 4.89701003832779;
fleurs[1177].x = -81.0471117894852;
fleurs[1177].y = 17.579734168991;
fleurs[1178].x = 1.94611385739002;
fleurs[1178].y = -25.9034206595059;
fleurs[1179].x = 4.68387635876321;
fleurs[1179].y = 50.9389454468832;
fleurs[1180].x = -28.1550810693175;
fleurs[1180].y = 52.1139913998027;
fleurs[1181].x = 13.7050611875478;
fleurs[1181].y = -93.1444660556294;
fleurs[1182].x = -78.0771616522142;
fleurs[1182].y = 40.0494440273211;
fleurs[1183].x = 64.5947767227217;
fleurs[1183].y = 39.4985442640439;
fleurs[1184].x = 42.7491548085753;
fleurs[1184].y = -27.1737064640489;
fleurs[1185].x = -19.6362920671121;
fleurs[1185].y = -92.6670451880077;
fleurs[1186].x = 6.54247298036732;
fleurs[1186].y = -61.7221513931522;
fleurs[1187].x = 24.4559086751011;
fleurs[1187].y = -83.7103299686007;
fleurs[1188].x = 66.1573426079701;
fleurs[1188].y = -51.8618089673084;
fleurs[1189].x = 71.5031570134034;
fleurs[1189].y = 58.2581317375825;
fleurs[1190].x = 1.34754338017171;
fleurs[1190].y = 83.1169126026807;
fleurs[1191].x = -51.8481505407806;
fleurs[1191].y = -57.9178807214442;
fleurs[1192].x = 64.1236362991276;
fleurs[1192].y = -15.1662619628966;
fleurs[1193].x = -62.1054802615106;
fleurs[1193].y = 2.12003876275354;
fleurs[1194].x = -7.87543898166348;
fleurs[1194].y = -26.315238990147;
fleurs[1195].x = 33.3576956589533;
fleurs[1195].y = 89.8436468146612;
fleurs[1196].x = 41.1927058380512;
fleurs[1196].y = 76.8108083491475;
fleurs[1197].x = 8.60542726236806;
fleurs[1197].y = -32.0257892146326;
fleurs[1198].x = -23.1271301855805;
fleurs[1198].y = 36.0799700356004;
fleurs[1199].x = -47.7507527385173;
fleurs[1199].y = 7.01545680014723;
fleurs[1200].x = 52.9378207523627;
fleurs[1200].y = 82.3718619121934;
fleurs[1201].x = -49.2272034463433;
fleurs[1201].y = -39.6785476164735;
fleurs[1202].x = -44.3009983092161;
fleurs[1202].y = 60.3461827578647;
fleurs[1203].x = -63.0915652520897;
fleurs[1203].y = 57.1408345845321;
fleurs[1204].x = 53.032165327939;
fleurs[1204].y = -67.6865006141663;
fleurs[1205].x = 1.03607838669804;
fleurs[1205].y = 97.6676111834025;
fleurs[1206].x = -72.3710593027618;
fleurs[1206].y = -20.9416697725016;
fleurs[1207].x = -41.7309123638095;
fleurs[1207].y = 46.9617582777656;
fleurs[1208].x = -46.7751632684353;
fleurs[1208].y = 38.9009948100181;
fleurs[1209].x = -72.8394817149803;
fleurs[1209].y = -14.0618422655843;
fleurs[1210].x = -1.03909009717071;
fleurs[1210].y = 97.602529893853;
fleurs[1211].x = 98.330317492943;
fleurs[1211].y = -12.3013113082559;
fleurs[1212].x = -38.9038422251144;
fleurs[1212].y = 63.9855810165064;
fleurs[1213].x = 29.9955507920161;
fleurs[1213].y = 17.9078131963223;
fleurs[1214].x = -67.9641842358486;
fleurs[1214].y = 61.0280052299605;
fleurs[1215].x = 81.8444185951951;
fleurs[1215].y = 47.9335532182438;
fleurs[1216].x = 57.1169040829352;
fleurs[1216].y = -17.9294676757439;
fleurs[1217].x = -17.2696279887858;
fleurs[1217].y = 95.1557623865052;
fleurs[1218].x = -89.0193295086838;
fleurs[1218].y = 16.9655017977839;
fleurs[1219].x = 94.4650190261873;
fleurs[1219].y = 15.7148338786191;
fleurs[1220].x = -62.9995417102951;
fleurs[1220].y = 4.69535198449731;
fleurs[1221].x = 3.60881255956522;
fleurs[1221].y = 60.4821682002473;
fleurs[1222].x = 56.9315962590736;
fleurs[1222].y = -5.47290653584693;
fleurs[1223].x = -1.87821148925988;
fleurs[1223].y = 34.7460151658512;
fleurs[1224].x = 39.4607493089915;
fleurs[1224].y = 46.0136718625459;
fleurs[1225].x = -23.1043727883474;
fleurs[1225].y = -10.4899317474998;
fleurs[1226].x = -58.3680239581299;
fleurs[1226].y = -9.6478612696572;
fleurs[1227].x = 86.0181060453002;
fleurs[1227].y = 39.903301526052;
fleurs[1228].x = -93.4095070298332;
fleurs[1228].y = -15.0002823766065;
fleurs[1229].x = 84.8452902793847;
fleurs[1229].y = -18.0009857844729;
fleurs[1230].x = 67.6342520844605;
fleurs[1230].y = -26.4329291675859;
fleurs[1231].x = -57.7032274547014;
fleurs[1231].y = 10.0786937472017;
fleurs[1232].x = 6.00605536792901;
fleurs[1232].y = -42.0802644124365;
fleurs[1233].x = 16.8827930780014;
fleurs[1233].y = -34.5239104550516;
fleurs[1234].x = 18.1345062251956;
fleurs[1234].y = -70.2963421702991;
fleurs[1235].x = 29.5071266831522;
fleurs[1235].y = 59.3945207745506;
fleurs[1236].x = -11.5785081103604;
fleurs[1236].y = -45.4318597822078;
fleurs[1237].x = 21.5245046425954;
fleurs[1237].y = 13.9368517946108;
fleurs[1238].x = -63.9385692681648;
fleurs[1238].y = 67.0266580519062;
fleurs[1239].x = 64.6732563485074;
fleurs[1239].y = 3.37889102106252;
fleurs[1240].x = 77.4154618689426;
fleurs[1240].y = 14.3101503445467;
fleurs[1241].x = 52.5971073487825;
fleurs[1241].y = -10.5792563654175;
fleurs[1242].x = 1.36702944401616;
fleurs[1242].y = -97.5340595208046;
fleurs[1243].x = 41.2121161300987;
fleurs[1243].y = 48.5923847685694;
fleurs[1244].x = 92.4228656685685;
fleurs[1244].y = 26.666582421476;
fleurs[1245].x = -64.6499937805821;
fleurs[1245].y = -12.3405102592374;
fleurs[1246].x = 31.4577685598568;
fleurs[1246].y = 93.9974349086317;
fleurs[1247].x = 41.7425028816296;
fleurs[1247].y = 31.8694350926999;
fleurs[1248].x = -17.5377026795036;
fleurs[1248].y = 10.190339442444;
fleurs[1249].x = -36.9069456603092;
fleurs[1249].y = -88.1396995504989;
fleurs[1250].x = 2.32874957265278;
fleurs[1250].y = -81.876053624237;
fleurs[1251].x = 14.1880487689858;
fleurs[1251].y = 81.5731907072147;
fleurs[1252].x = 27.6656183073892;
fleurs[1252].y = -18.1599114575452;
fleurs[1253].x = -54.4214473027129;
fleurs[1253].y = -12.7576016579034;
fleurs[1254].x = 41.3320637440603;
fleurs[1254].y = 68.8815627391567;
fleurs[1255].x = 50.5908110387561;
fleurs[1255].y = -23.0946075462523;
fleurs[1256].x = -28.9539763965392;
fleurs[1256].y = 19.6582104511809;
fleurs[1257].x = -47.9571363914641;
fleurs[1257].y = -26.4248931598328;
fleurs[1258].x = -42.1890745868446;
fleurs[1258].y = -39.6606149676432;
fleurs[1259].x = -10.8216259195976;
fleurs[1259].y = 96.1521227794933;
fleurs[1260].x = 3.66133164770829;
fleurs[1260].y = -95.4528895394287;
fleurs[1261].x = -14.7377516846479;
fleurs[1261].y = 17.8849718489314;
fleurs[1262].x = 79.2310499990677;
fleurs[1262].y = -21.1494613419885;
fleurs[1263].x = 21.4145673227203;
fleurs[1263].y = 49.4943223044491;
fleurs[1264].x = -17.1529935913931;
fleurs[1264].y = 96.1939101763272;
fleurs[1265].x = -13.9838210434047;
fleurs[1265].y = -65.5861180747561;
fleurs[1266].x = 76.7831310143932;
fleurs[1266].y = 31.4873335459619;
fleurs[1267].x = -44.9617161972459;
fleurs[1267].y = -82.9133293284757;
fleurs[1268].x = -42.3131141511757;
fleurs[1268].y = -25.579145632993;
fleurs[1269].x = 55.2755427210989;
fleurs[1269].y = 57.5339085330879;
fleurs[1270].x = 66.7023032216381;
fleurs[1270].y = -15.0671752278475;
fleurs[1271].x = -39.5512249491941;
fleurs[1271].y = -11.9706663692856;
fleurs[1272].x = 32.6646032901475;
fleurs[1272].y = 4.63924790788712;
fleurs[1273].x = 2.41305634772925;
fleurs[1273].y = -59.2674730785527;
fleurs[1274].x = -51.0767900527951;
fleurs[1274].y = 12.8066249989339;
fleurs[1275].x = 47.9921636040881;
fleurs[1275].y = 40.2148527025089;
fleurs[1276].x = -61.0940142938328;
fleurs[1276].y = -47.9849233135023;
fleurs[1277].x = -64.9287996084005;
fleurs[1277].y = -67.4494035287104;
fleurs[1278].x = -27.4168424582327;
fleurs[1278].y = 54.9796979720715;
fleurs[1279].x = 42.2511282892998;
fleurs[1279].y = 39.0822211711975;
fleurs[1280].x = 6.61066957899239;
fleurs[1280].y = -64.4655468103354;
fleurs[1281].x = 66.3222713793951;
fleurs[1281].y = 31.4294213771798;
fleurs[1282].x = 84.942376139094;
fleurs[1282].y = 27.0468205176711;
fleurs[1283].x = 32.7059397019607;
fleurs[1283].y = -84.4005973019163;
fleurs[1284].x = -13.8478140258509;
fleurs[1284].y = -60.8196900645917;
fleurs[1285].x = -8.73961876631415;
fleurs[1285].y = -63.1838532508426;
fleurs[1286].x = -60.1386779065976;
fleurs[1286].y = 10.5985819686142;
fleurs[1287].x = 34.1818774405219;
fleurs[1287].y = 5.90820229107277;
fleurs[1288].x = 14.3698134656271;
fleurs[1288].y = 31.1851232260081;
fleurs[1289].x = 4.08407563928142;
fleurs[1289].y = -63.6002352719402;
fleurs[1290].x = 23.1674139176512;
fleurs[1290].y = 49.5903647237556;
fleurs[1291].x = -70.1325399244042;
fleurs[1291].y = -25.4415845009876;
fleurs[1292].x = 29.2863145012997;
fleurs[1292].y = 48.6064865797954;
fleurs[1293].x = -56.7012601111644;
fleurs[1293].y = 48.0168556189076;
fleurs[1294].x = -90.6119087054649;
fleurs[1294].y = 27.6738748510739;
fleurs[1295].x = 2.87045348237638;
fleurs[1295].y = 19.1589578794609;
fleurs[1296].x = -30.1585871773735;
fleurs[1296].y = -80.4063515599347;
fleurs[1297].x = 83.0605898269603;
fleurs[1297].y = 8.94077383811392;
fleurs[1298].x = 44.8469363644381;
fleurs[1298].y = -6.17643803253133;
fleurs[1299].x = 24.29971935834;
fleurs[1299].y = -10.563607364669;
fleurs[1300].x = -63.4488074206838;
fleurs[1300].y = -66.3752944848884;
fleurs[1301].x = 77.4004666450803;
fleurs[1301].y = 0.0520302344994227;
fleurs[1302].x = -39.6461176273413;
fleurs[1302].y = -35.8591329715125;
fleurs[1303].x = 22.0979597474803;
fleurs[1303].y = -53.0762828624361;
fleurs[1304].x = -47.3465565662237;
fleurs[1304].y = 9.40953705243276;
fleurs[1305].x = 41.2595542627272;
fleurs[1305].y = 4.22412400957484;
fleurs[1306].x = 5.62630117667721;
fleurs[1306].y = 22.7058148042026;
fleurs[1307].x = 38.7245241575659;
fleurs[1307].y = 73.7746442646844;
fleurs[1308].x = -66.2277305724877;
fleurs[1308].y = 20.5152118842168;
fleurs[1309].x = 70.0916702149382;
fleurs[1309].y = 9.31355454287442;
fleurs[1310].x = -74.5529604194653;
fleurs[1310].y = 65.7581487506585;
fleurs[1311].x = 46.6287155611118;
fleurs[1311].y = 67.283165985011;
fleurs[1312].x = 90.1075332359604;
fleurs[1312].y = 39.6733521862323;
fleurs[1313].x = 43.3234245144326;
fleurs[1313].y = 24.096766678643;
fleurs[1314].x = -10.4586213137381;
fleurs[1314].y = -78.9000310354288;
fleurs[1315].x = -27.0800543550964;
fleurs[1315].y = 65.3897567298204;
fleurs[1316].x = 30.8602882849654;
fleurs[1316].y = 67.4647469645623;
fleurs[1317].x = 52.7608574508279;
fleurs[1317].y = 19.4538122990022;
fleurs[1318].x = 63.1148604208436;
fleurs[1318].y = 68.1880456038778;
fleurs[1319].x = 62.008987734612;
fleurs[1319].y = -67.8632641193061;
fleurs[1320].x = -37.969448905561;
fleurs[1320].y = -51.3351236257638;
fleurs[1321].x = -16.5793894950785;
fleurs[1321].y = -41.6244185091821;
fleurs[1322].x = -41.0866061959083;
fleurs[1322].y = -34.6088384605344;
fleurs[1323].x = -17.3338927052306;
fleurs[1323].y = 33.9604780138562;
fleurs[1324].x = -41.644716397966;
fleurs[1324].y = -4.26280472758389;
fleurs[1325].x = -31.5003513847828;
fleurs[1325].y = 35.3573175406381;
fleurs[1326].x = 25.7207302054564;
fleurs[1326].y = -69.8852185487271;
fleurs[1327].x = 70.1896133772114;
fleurs[1327].y = -0.195794194472902;
fleurs[1328].x = -41.7427698179794;
fleurs[1328].y = -56.6955574265104;
fleurs[1329].x = 5.07824170918077;
fleurs[1329].y = 33.1815637234151;
fleurs[1330].x = -34.2667438574742;
fleurs[1330].y = -40.7816058546344;
fleurs[1331].x = 89.4058649148232;
fleurs[1331].y = 43.8531136448813;
fleurs[1332].x = -16.5749825187779;
fleurs[1332].y = -19.4049896984048;
fleurs[1333].x = -8.8167515901443;
fleurs[1333].y = -50.8802097320206;
fleurs[1334].x = 49.9751851170526;
fleurs[1334].y = -22.3505836156677;
fleurs[1335].x = 59.4687286166582;
fleurs[1335].y = 76.5883015888988;
fleurs[1336].x = -35.503637866233;
fleurs[1336].y = 60.1716534722753;
fleurs[1337].x = 21.5599344560843;
fleurs[1337].y = -47.4075075120676;
fleurs[1338].x = -66.8368592133493;
fleurs[1338].y = -65.930055212505;
fleurs[1339].x = 22.4023820579367;
fleurs[1339].y = -77.9461052178241;
fleurs[1340].x = -75.6350427266569;
fleurs[1340].y = 24.1962274804443;
fleurs[1341].x = -41.4439928007267;
fleurs[1341].y = 20.7278216282764;
fleurs[1342].x = 28.8804184611128;
fleurs[1342].y = -35.8933068586372;
fleurs[1343].x = -10.8000011385564;
fleurs[1343].y = 95.4182741468616;
fleurs[1344].x = -12.7442899056276;
fleurs[1344].y = 96.3719742253329;
fleurs[1345].x = 25.4482624575628;
fleurs[1345].y = 14.8421955178123;
fleurs[1346].x = 9.3365700735216;
fleurs[1346].y = -82.4342379046485;
fleurs[1347].x = -9.09219957808936;
fleurs[1347].y = -81.8879828942524;
fleurs[1348].x = -37.982319829526;
fleurs[1348].y = -59.059052486775;
fleurs[1349].x = -1.81876860450246;
fleurs[1349].y = 22.8939136993464;
fleurs[1350].x = -37.9019436569443;
fleurs[1350].y = 68.8074848502283;
fleurs[1351].x = -25.1460434583484;
fleurs[1351].y = -51.6762868528194;
fleurs[1352].x = -12.4897721774231;
fleurs[1352].y = 49.0889211627219;
fleurs[1353].x = -13.8158591389535;
fleurs[1353].y = 17.4859002468666;
fleurs[1354].x = -51.2433390635655;
fleurs[1354].y = -36.5965738586954;
fleurs[1355].x = -71.9690396686518;
fleurs[1355].y = -44.5412994330905;
fleurs[1356].x = -9.58119065889721;
fleurs[1356].y = -51.7375377078806;
fleurs[1357].x = 30.4536930206362;
fleurs[1357].y = 18.445523431716;
fleurs[1358].x = 56.6048155438565;
fleurs[1358].y = -9.95870625894842;
fleurs[1359].x = -12.9232408958801;
fleurs[1359].y = 24.8191342755429;
fleurs[1360].x = 85.6330606753087;
fleurs[1360].y = 23.4200050871189;
fleurs[1361].x = -24.9647652307055;
fleurs[1361].y = 66.4562657331886;
fleurs[1362].x = -39.8136296243902;
fleurs[1362].y = -61.0910772807751;
fleurs[1363].x = -14.9262084495592;
fleurs[1363].y = 44.8921418908873;
fleurs[1364].x = 78.5967949294045;
fleurs[1364].y = -18.1824363723446;
fleurs[1365].x = -16.4326198473519;
fleurs[1365].y = -89.4463654112879;
fleurs[1366].x = -30.2880905725365;
fleurs[1366].y = 65.1979086062701;
fleurs[1367].x = 2.51670156656545;
fleurs[1367].y = 79.3740758089884;
fleurs[1368].x = -61.3001679793228;
fleurs[1368].y = 46.8186485156116;
fleurs[1369].x = -83.9687276066395;
fleurs[1369].y = 20.3752833576177;
fleurs[1370].x = 12.5233170555698;
fleurs[1370].y = -13.033105506024;
fleurs[1371].x = 31.9776842484273;
fleurs[1371].y = 11.4624967943369;
fleurs[1372].x = 17.9324508983633;
fleurs[1372].y = -92.3889173417977;
fleurs[1373].x = 61.8562625938579;
fleurs[1373].y = 38.7149814792334;
fleurs[1374].x = -52.8796870280466;
fleurs[1374].y = -7.10511573096914;
fleurs[1375].x = -12.523014210002;
fleurs[1375].y = 75.5454909517199;
fleurs[1376].x = -26.3761407978457;
fleurs[1376].y = -82.7353402330167;
fleurs[1377].x = 45.2799917566717;
fleurs[1377].y = 71.3109917998481;
fleurs[1378].x = 84.6060890126433;
fleurs[1378].y = -3.7513134846773;
fleurs[1379].x = -34.1260608069218;
fleurs[1379].y = 7.96838393496674;
fleurs[1380].x = 39.1424435020191;
fleurs[1380].y = 84.3209744672716;
fleurs[1381].x = -67.7579714607503;
fleurs[1381].y = 17.1699428321788;
fleurs[1382].x = 67.8111476570767;
fleurs[1382].y = -5.59586500873828;
fleurs[1383].x = -48.7972625968917;
fleurs[1383].y = 45.8444234727667;
fleurs[1384].x = -53.8682215421962;
fleurs[1384].y = -29.079645638062;
fleurs[1385].x = -66.5226041763301;
fleurs[1385].y = -2.32384635144616;
fleurs[1386].x = 82.9595927711032;
fleurs[1386].y = 4.00412489056544;
fleurs[1387].x = 44.3632501558901;
fleurs[1387].y = 55.8742395847695;
fleurs[1388].x = 58.5500063565067;
fleurs[1388].y = -38.848854276404;
fleurs[1389].x = -81.4050794013194;
fleurs[1389].y = 50.6105870093942;
fleurs[1390].x = 4.48684793313539;
fleurs[1390].y = -85.3317182839639;
fleurs[1391].x = 58.024942809904;
fleurs[1391].y = 69.6061570384442;
fleurs[1392].x = -32.4497230959464;
fleurs[1392].y = -0.379563679737806;
fleurs[1393].x = -5.44710042839228;
fleurs[1393].y = 81.2293971665302;
fleurs[1394].x = -5.75595858568047;
fleurs[1394].y = 86.6541371600736;
fleurs[1395].x = 82.8549927925291;
fleurs[1395].y = -6.99214927783528;
fleurs[1396].x = -27.9941040495313;
fleurs[1396].y = -72.2059486102188;
fleurs[1397].x = 82.3486399454793;
fleurs[1397].y = -50.984280601205;
fleurs[1398].x = 43.3024251938186;
fleurs[1398].y = 21.3344500279982;
fleurs[1399].x = 73.1473761319076;
fleurs[1399].y = -26.6114516988446;
fleurs[1400].x = 46.5478036607505;
fleurs[1400].y = -57.1638937542592;
fleurs[1401].x = 63.4580331381074;
fleurs[1401].y = 47.3431766200801;
fleurs[1402].x = -42.5767141337575;
fleurs[1402].y = 84.0169627936323;
fleurs[1403].x = 2.62836320842767;
fleurs[1403].y = -66.229791893946;
fleurs[1404].x = -10.5291119903572;
fleurs[1404].y = -73.6318421332296;
fleurs[1405].x = -34.4326555578222;
fleurs[1405].y = 19.3235510176177;
fleurs[1406].x = 82.6311775554068;
fleurs[1406].y = 20.9584623257401;
fleurs[1407].x = 64.524415850331;
fleurs[1407].y = -23.8408232555905;
fleurs[1408].x = -84.3678788443705;
fleurs[1408].y = 11.7845415352701;
fleurs[1409].x = -32.5225970502663;
fleurs[1409].y = -79.2433325703983;
fleurs[1410].x = 55.2702781387901;
fleurs[1410].y = 32.0867963922453;
fleurs[1411].x = 26.926858385338;
fleurs[1411].y = 37.5802536898722;
fleurs[1412].x = 33.2601649520724;
fleurs[1412].y = 66.6187303872939;
fleurs[1413].x = 9.88173019671228;
fleurs[1413].y = 97.5311976884325;
fleurs[1414].x = 89.418959482583;
fleurs[1414].y = -8.00623596682691;
fleurs[1415].x = 72.0898206438443;
fleurs[1415].y = 35.5299396468828;
fleurs[1416].x = 42.4009472641052;
fleurs[1416].y = -85.2736393372369;
fleurs[1417].x = 8.42076502902632;
fleurs[1417].y = -54.3195741470057;
fleurs[1418].x = 21.3166418413904;
fleurs[1418].y = 15.7135854639841;
fleurs[1419].x = -20.280901868492;
fleurs[1419].y = -27.7053096679096;
fleurs[1420].x = -57.2192607774243;
fleurs[1420].y = -58.7620298110741;
fleurs[1421].x = 47.647199136356;
fleurs[1421].y = -62.6314674929934;
fleurs[1422].x = -16.0938399437739;
fleurs[1422].y = -75.0186904557104;
fleurs[1423].x = 48.8605549431955;
fleurs[1423].y = 55.4361390118288;
fleurs[1424].x = -15.0958064582491;
fleurs[1424].y = 15.1381480259905;
fleurs[1425].x = -19.0228715267146;
fleurs[1425].y = 51.3493746290194;
fleurs[1426].x = 59.4291091125107;
fleurs[1426].y = 19.0087461218144;
fleurs[1427].x = 44.0914259158513;
fleurs[1427].y = -84.4001774446108;
fleurs[1428].x = 71.708514998516;
fleurs[1428].y = -27.4201623113764;
fleurs[1429].x = 28.3688751493765;
fleurs[1429].y = 50.453229288557;
fleurs[1430].x = -8.33493166953436;
fleurs[1430].y = -97.8622836734605;
fleurs[1431].x = 65.4904179286248;
fleurs[1431].y = 66.6070108905846;
fleurs[1432].x = 1.60091901121866;
fleurs[1432].y = -25.4603628768913;
fleurs[1433].x = 54.3969362932072;
fleurs[1433].y = -42.6769190126528;
fleurs[1434].x = -20.7609535903957;
fleurs[1434].y = 58.1820059434825;
fleurs[1435].x = 9.72325309432324;
fleurs[1435].y = 57.8282114925461;
fleurs[1436].x = -36.6252175919015;
fleurs[1436].y = 78.7583629320902;
fleurs[1437].x = 29.9496232957251;
fleurs[1437].y = -52.0831928390421;
fleurs[1438].x = 18.8667080353388;
fleurs[1438].y = -60.3096506035644;
fleurs[1439].x = -11.627504924352;
fleurs[1439].y = 95.4191783083893;
fleurs[1440].x = -29.7572763899977;
fleurs[1440].y = -24.1146831131657;
fleurs[1441].x = 31.9898073015085;
fleurs[1441].y = 73.3196782357449;

#endif 
