# Supplementary material for: Modeling bee movement shows how a perceptual masking effect can influence flower discovery
Source: PLoS Comput Biol. 2023 Mar 24;19(3):e1010558. doi: 10.1371/journal.pcbi.1010558 (PMC10075415; doi:10.1371/journal.pcbi.1010558)
Supplement: S1 Data — (ZIP) [file pcbi.1010558.s006.zip › S6/01/01-Data/03-SetUp.txt]

"nomTrack" "Nx" "Ny" "F1x" "F1y" "F2x" "F2y" "F3x" "F3y" "HBNestX" "HBNestY" "HBF1x" "HBF1y" "HBF2x" "HBF2y" "HBF3x" "HBF3y" "HBF4x" "HBF4y" "HBF5x" "HBF5y"
"R2CH100518_track02" 0 0 13.18429 15.36495 23.115713228453 -53.896580216074 -11.36938 79.49767 -2.018362 105.1245 -64.394915 313.19212 -34.713674 309.75694 -4.363927 312.55115 19.987264 318.03506 58.791846 309.05758
"R2CH100518_track03" 0 0 -92.1586444840196 91.4747856167 -18.82607 2.859183 77.491127214559 -75.846995097717 -2.018362 105.124498 -64.394915 313.192117 -34.713674 309.75694 -4.363927 312.551147 19.987264 318.035062 58.791846 309.057581
"R2CH140518_track04" 0 0 99.351180954405 -49.8885227958617 43.726571364123 -104.265845001018 9.364627 28.093881 5.2848452 100.441991 -60.0397464 310.109051 -30.3585051 306.673871 -0.00875789999999999 309.468081 24.3424334 314.951991 63.1470152 305.974511
"R2CH140518_track03" 0 0 7.50139135536799 26.881060788766 104.377583352833 16.322441734247 4.37360566840698 -88.366368380331 0.9296762 103.52506 -64.3949154 313.19212 -34.7136741 309.75694 -4.3639269 312.55115 19.9872644 318.03506 58.7918462 309.05758
"R2CH100518_track01" 0 0 12.279740142273 13.710982602707 20.115713228453 -53.896580216074 -7.697621 84.27409 -2.018362 105.1245 -64.394915 313.19212 -34.713674 309.75694 -4.363927 312.55115 19.987264 318.03506 58.791846 309.05758
"R2CH100518_track06" 0 0 -164.580323241207 12.925712924735 -74.0751519514547 -46.79266932228 41.262123852456 -99.61722307328 -2.018362 105.1245 -64.394915 313.19212 -34.713674 309.75694 -4.363927 312.55115 19.987264 318.03506 58.791846 309.05758
"R2CH100518_track09" 0 0 -164.580323241207 12.925712924735 -26.53605 24.77343 25.364789246785 -15.820914887415 -2.018362 105.1245 -64.394915 313.19212 -34.713674 309.75694 -4.363927 312.55115 19.987264 318.03506 58.791846 309.05758
"R2CH140518_track05" 0 0 94.996011954405 -46.8054537958617 40.41057 -97.73695 15.1756 26.7777 0.9296762 103.52506 -64.3949154 313.19212 -34.7136741 309.75694 -4.3639269 312.55115 19.9872644 318.03506 58.7918462 309.05758
"R2CH140518_track07" 0 0 -52.019051641697 99.838110367906 23.085595151581 29.276094121094 14.689985313505 0.390943081826009 0.9296762 103.5250649 -64.3949154 313.1921175 -34.7136741 309.7569405 -4.3639269 312.5511469 19.9872644 318.0350617 58.7918462 309.0575807
"R2CH150518_track04" 0 0 -27.8127291327129 87.489041624899 -2.97215039574797 22.939539037811 74.998843556257 47.64431712689 3.735003 106.25646 -64.394915 313.19212 -34.713674 309.75694 -4.363927 312.55115 19.987264 318.03506 58.791846 309.05758
"R2CH100518_track04" 0 0 -92.1586444840196 91.4747856167 -74.0751519514547 -46.79266932228 77.491127214559 -75.846995097717 -2.018362 105.1245 -64.394915 313.19212 -34.713674 309.75694 -4.363927 312.55115 19.987264 318.03506 58.791846 309.05758
"R2CH100518_track05" 0 0 -164.580323241207 12.925712924735 -74.0751519514547 -46.79266932228 41.262123852456 -99.61722307328 -2.018362 105.1245 -64.394915 313.19212 -34.713674 309.75694 -4.363927 312.55115 19.987264 318.03506 58.791846 309.05758
"R2CH140518_track08" 0 0 1.355703 -19.58986 54.192053762584 -13.1111649276704 137.18604054492 -74.6057547327518 0.9296762 103.52506 -64.3949154 313.19212 -34.7136741 309.75694 -4.3639269 312.55115 19.9872644 318.03506 58.7918462 309.05758
"R2CH150518_track03" 0 0 -27.8497591127129 81.539400624899 -3.00918037574797 16.989898037811 74.961813576257 41.69467612689 3.69797302 100.306819 -64.43194498 307.242479 -34.75070398 303.807299 -4.40095698 306.601509 19.95023402 312.085419 58.75481602 303.107939
"R2CH090518_track01" 0 0 93.858962441648 60.230584067202 176.33544351314 -31.619579112189 -50.253885932123 -19.7946854913241 2.857433 100.510085 -59.51912 308.577705 -29.837879 305.142525 0.511868 307.936735 24.863059 313.420645 63.667641 304.443165
"R2CH100518_track08" 0 0 -164.580323241207 12.925712924735 -74.0751519514547 -46.79266932228 25.364789246785 -15.820914887415 -2.018362 105.1245 -64.394915 313.19212 -34.713674 309.75694 -4.363927 312.55115 19.987264 318.03506 58.791846 309.05758
"R2CH110518_track05" 0 0 -72.18268063528 61.409918991302 64.678951225574 75.155956910599 -35.95833 -9.725393 -2.018362 105.1245 -64.394915 313.19212 -34.713674 309.75694 -4.363927 312.55115 19.987264 318.03506 58.791846 309.05758
"R2CH110518_track07" 0 0 87.237341992606 61.148102211981 -139.008838961691 -24.479616770312 1.0866685 -32.863114 -2.8617745 97.972506 -65.2383275 316.040126 -35.5570865 312.604946 -5.2073395 315.399156 19.1438515 320.883066 57.9484335 311.905586
"R2CH110518_track09" 0 0 28.121510040556 -17.183389877853 -155.741278529274 101.812781291793 -26.692905113378 78.988475403655 -3.396022 106.610511 -65.772575 314.678131 -36.091334 311.242951 -5.741587 314.037161 18.609604 319.521071 57.414186 310.543591
"R2CH090518_track03" 0 0 11.29583 29.876654 48.135511407474 -13.661470464833 -16.207056 -7.612408 4.330642 98.797062 -58.045911 306.864681 -28.36467 303.429504 1.985077 306.223711 26.336268 311.707626 65.14085 302.730145
"R2CH090518_track04" 0 0 -16.766163 6.866994 34.755626447474 -30.666269254309 -32.818863 32.908044 3.897435 99.626254 -58.479118 307.693874 -28.797877 304.258694 1.55187 307.052904 25.903061 312.536814 64.707643 303.559334
"R2CH090518_track05" 0 0 -51.49917457525 30.786403850706 -100.895394541668 -3.89101535677002 -14.016502040539 -23.579718224088 3.889642 101.3814558 -58.486911 309.4490755 -28.80567 306.0138985 1.544077 308.8081049 25.895268 314.2920197 64.69985 305.3145387
"R2CH090518_track06" 0 0 -52.73533557525 30.235191850706 -102.131555541668 -4.44222735677002 -15.252663040539 -24.130930224088 2.653481 100.8302438 -59.723072 308.8978635 -30.041831 305.4626865 0.307916 308.2568929 24.659107 313.7408077 63.463689 304.7633267
"R2CH090518_track07" 0 0 -24.007995872807 22.668829222599 -42.67983 4.121262 -21.24697 -18.96028 -2.018362 105.1245 -64.394915 313.19212 -34.713674 309.75694 -4.363927 312.55115 19.987264 318.03506 58.791846 309.05758
"R2CH090518_track08" 0 0 64.09143 27.72935 -12.81829 15.95746 10.987102 -45.51799 -0.731552 101.68737 -63.108105 309.75499 -33.426864 306.31981 -3.077117 309.11402 21.274074 314.59793 60.078656 305.62045
"R2CH100518_track07" 0 0 -164.580323241207 12.925712924735 -74.0751519514547 -46.79266932228 41.262123852456 -99.61722307328 -2.018362 105.1245 -64.394915 313.19212 -34.713674 309.75694 -4.363927 312.55115 19.987264 318.03506 58.791846 309.05758
"R2CH110518_track01" 0 0 -12.5249235621 -14.990430210571 -22.555300702281 87.519971015146 37.28381 -7.175569 -2.018362 105.124498 -64.394915 313.192117 -34.713674 309.75694 -4.363927 312.551147 19.987264 318.035062 58.791846 309.057581
"R2CH110518_track02" 0 0 31.027437152013 -37.046417694306 -87.2169600988269 -64.611371908402 47.76457779454 101.901471079715 3.778734 101.00951 -58.597819 311.07713 -31.916578 312.64195 -1.566831 315.43616 22.78436 320.92007 61.588942 311.94259
"R2CH110518_track03" 0 0 -125.048269787687 -17.481331721654 -22.508276779083 30.001223215482 149.949021346611 2.53051308335199 -2.018362 105.124498 -56.394915 306.192117 -34.713674 309.75694 -4.363927 312.551147 19.987264 318.035062 58.791846 309.057581
"R2CH140518_track09" 0 0 -0.02171964 -18.86611 54.192053762584 -13.1111649276704 137.18604054492 -74.6057547327518 0.9296762 103.52506 -64.3949154 313.19212 -34.7136741 309.75694 -4.3639269 312.55115 19.9872644 318.03506 58.7918462 309.05758
"R2CH150518_track07" 0 0 -59.284484261662 39.682920055804 82.115052420249 -9.33951157743369 10.083591052792 -31.5321373912297 3.740505776 102.958254 -64.389412224 309.89391 -34.708171224 306.458733 -4.358424224 309.25294 19.992766776 314.736855 58.797348776 305.759374
"R2CH110518_track04" 0 0 -72.18268063528 61.409918991302 64.678951225574 75.155956910599 -30.339561657745 -10.926839851999 -2.018362 105.1245 -64.394915 313.19212 -34.713674 309.75694 -4.363927 312.55115 19.987264 318.03506 58.791846 309.05758
"R2CH110518_track06" 0 0 88.080754492606 58.300096211981 -138.165426461691 -27.327622770312 -30.339561657745 -10.926839851999 -2.018362 105.1245 -64.394915 313.19212 -34.713674 309.75694 -4.363927 312.55115 19.987264 318.03506 58.791846 309.05758
"R2CH110518_track08" 0 0 29.787852240556 -15.342140877853 -154.074936329274 103.654030291793 -25.026562913378 80.829724403655 -1.7296798 108.45176 -64.1062328 316.51938 -34.4249918 313.0842 -4.0752448 315.87841 20.2759462 321.36232 59.0805282 312.38484
"R2CH140518_track06" 0 0 137.18604054492 -74.6057547327518 -61.256480891678 47.903180688143 14.689985313505 0.390943081826009 0.9296762 103.5250649 -64.3949154 313.1921175 -34.7136741 309.7569405 -4.3639269 312.5511469 19.9872644 318.0350617 58.7918462 309.0575807
"R2CH140518_track02" 0 0 -22.817475449748 15.562145763983 94.681745827222 60.552464167291 110.313458624335 -91.343851413719 0.9296762 103.52506 -64.3949154 313.19212 -34.7136741 309.75694 -4.3639269 312.55115 19.9872644 318.03506 58.7918462 309.05758
"R2CH150518_track06" 0 0 -61.718045037662 40.192462055804 79.681491644249 -8.82996957743369 7.650030276792 -22.601075 1.306945 103.467796 -66.822973 310.403452 -37.141732 306.968275 -6.791985 309.762482 17.559206 315.246397 56.363788 306.268916
"R2CH150518_track05" 0 0 -29.5412531327129 84.581168624899 -4.70067439574797 20.031666037811 73.270319556257 44.73644412689 2.006479 103.348587 -66.123439 310.284247 -36.442198 306.849067 -6.092451 309.643277 18.25874 315.127187 57.063322 306.149707
"R2CH150518_track02" 0 0 -28.0051074327129 83.210871624899 -9.55929819421098 -25.4149697116108 20.443534062213 72.720409464405 3.5426247 101.97829 -64.5872933 308.91395 -34.9060523 305.47877 -4.5563053 308.27298 19.7948857 313.75689 58.5994677 304.77941
"R2CH150518_track01" 0 0 -28.2812907327129 84.465622624899 -9.83548149421098 -24.1602187116108 20.167350762213 73.975160464405 3.2664414 103.233041 -64.8634766 310.168701 -35.1822356 306.733521 -4.8324886 309.527731 19.5187024 315.011641 58.3232844 306.034161
