# Supplementary material for: Modeling bee movement shows how a perceptual masking effect can influence flower discovery
Source: PLoS Comput Biol. 2023 Mar 24;19(3):e1010558. doi: 10.1371/journal.pcbi.1010558 (PMC10075415; doi:10.1371/journal.pcbi.1010558)
Supplement: S1 Data — (ZIP) [file pcbi.1010558.s006.zip › S6/01/01-Data/02-AllLoopsSevillaCorrected.csv]

beeId	Track	loopId	loopRankInTrack	Time	X	Y	onFlower
JR	1	1	1	NA	-12.6134035125282	-3.14675258483091	FALSE
JR	1	1	1	182	-17.355603743936	-6.07580353863201	TRUE
JR	1	1	1	188	-9.893326474378	-10.584339983541	FALSE
JR	1	1	1	191	-6.939208421664	-16.025891280224	FALSE
JR	1	1	1	194	-5.539863979826	-19.601872882576	FALSE
JR	1	1	1	197	-10.203938546006	-9.18523476226201	FALSE
JR	1	1	1	NA	-10.451	-7.732	FALSE
JR	1	2	2	NA	-12.9509124223079	-1.12865735708866	FALSE
JR	1	2	2	142	-15.490119316566	-0.94507298813104	FALSE
JR	1	2	2	145	-16.11185544218	-7.63047015452903	TRUE
JR	1	2	2	148	-22.641982397952	-7.00848488489802	FALSE
JR	1	2	2	151	-22.641994827379	-2.499780004786	FALSE
JR	1	2	2	154	-21.398329124447	3.874667049309	FALSE
JR	1	2	2	NA	-8.14231874229401	10.1342313718845	FALSE
JR	1	3	3	NA	-12.417	3.849	FALSE
JR	1	3	3	206	-17.200424007716	32.015179238188	FALSE
JR	1	3	3	209	-10.203842335039	21.909257916608	FALSE
JR	1	3	3	212	-3.674157245713	22.220345913697	FALSE
JR	1	3	3	216	0.67918127117002	15.223997069343	FALSE
JR	1	3	3	NA	0.323993186464782	12.9959620042198	FALSE
JR	1	4	4	NA	-12.9676833868485	-0.916071819484551	FALSE
JR	1	4	4	259	-13.779782556427	-1.10065385475704	FALSE
JR	1	4	4	265	-16.267540346814	-7.78584285450401	TRUE
JR	1	4	4	NA	-12.5009592910773	-3.56735431417025	FALSE
JR	1	5	5	NA	3.22370115162767	12.5939569192925	FALSE
JR	1	5	5	277	3.01097017991201	17.400679519497	FALSE
JR	1	5	5	280	3.01091675746201	28.594756894192	FALSE
JR	1	5	5	283	11.29583	29.876654	TRUE
JR	1	5	5	367	14.049525801957	35.280139261539	FALSE
JR	1	5	5	370	11.873148542618	36.212795118123	FALSE
JR	1	5	5	373	12.650254413207	33.258931935775	FALSE
JR	1	5	5	379	2.233751525866	45.074786691569	FALSE
JR	1	5	5	382	6.431647069455	44.141900603113	FALSE
JR	1	5	5	385	12.339852965824	42.120584372776	FALSE
JR	1	5	5	388	23.222283345897	37.456755958303	FALSE
JR	1	5	5	391	11.29583	29.876654	TRUE
JR	1	5	5	413	7.52003630566801	17.711520791097	FALSE
JR	1	5	5	NA	1.12748141151058	12.9510148508408	FALSE
JR	2	6	1	NA	-11.1550808457302	6.67564014347859	FALSE
JR	2	6	1	158	-12.503118053114	7.65778327704	TRUE
JR	2	6	1	161	-18.877386686229	5.792049323008	TRUE
JR	2	6	1	164	-15.301702370213	9.523468650102	TRUE
JR	2	6	1	167	-19.188391915719	8.90154588823	TRUE
JR	2	6	1	173	-13.28006047463	3.45979674939695	TRUE
JR	2	6	1	176	-14.524068173765	-1.04870697125501	FALSE
JR	2	6	1	179	-15.146012749744	-11.46541103076	FALSE
JR	2	6	1	NA	-10.6781639224921	-7.41463520642706	FALSE
JR	2	7	2	NA	10.5060839846634	7.65651352164931	FALSE
JR	2	7	2	201	16.570619172963	14.498419675592	FALSE
JR	2	7	2	204	23.411355365436	19.784553523476	FALSE
JR	2	7	2	207	33.828070715704	22.8939562818199	FALSE
JR	2	7	2	210	40.20244833832	26.003390485534	FALSE
JR	2	7	2	213	29.785510232759	21.80573821981	FALSE
JR	2	7	2	216	24.655290221146	15.120210970733	FALSE
JR	2	7	2	NA	10.4852757504778	7.68498486897939	FALSE
JR	2	8	3	NA	-10.653631885154	-7.44984078055567	FALSE
JR	2	8	3	247	-18.099873481401	-9.44435276920604	FALSE
JR	2	8	3	250	-17.166782534076	5.325520291436	TRUE
JR	2	8	3	253	-11.570009751329	7.8131336388	TRUE
JR	2	8	3	NA	-10.8448859388515	7.16857370564758	FALSE
JR	2	9	4	NA	-5.24427128492077	11.8952771590306	FALSE
JR	2	9	4	278	-16.855987543411	28.95742106636	FALSE
JR	2	9	4	281	-29.760221572865	34.243530063549	FALSE
JR	2	9	4	284	-29.760387350477	32.222408169573	FALSE
JR	2	9	4	290	-32.818863	32.908044	TRUE
JR	2	9	4	336	-35.357618506224	39.218755303971	FALSE
JR	2	9	4	339	-37.378672370177	33.466179200983	FALSE
JR	2	9	4	345	-48.72821833141	30.512282872759	FALSE
JR	2	9	4	348	-45.929814027423	22.116774856884	FALSE
JR	2	9	4	351	-46.706705897288	20.872800741237	FALSE
JR	2	9	4	355	-38.77798715742	31.911515460658	FALSE
JR	2	9	4	358	-32.818863	32.908044	TRUE
JR	2	9	4	364	-25.87334718116	24.759607794193	FALSE
JR	2	9	4	367	-19.032867438865	21.805773862555	FALSE
JR	2	9	4	370	-9.393429126363	12.788277531607	FALSE
JR	2	9	4	NA	-7.72656038622591	10.4546766854841	FALSE
JR	3	10	1	NA	-10.4271060048117	7.76372722114959	FALSE
JR	3	10	1	52	-12.89964044821	9.646208392401	FALSE
JR	3	10	1	55	-12.744076880332	28.769321751519	FALSE
JR	3	10	1	58	-6.213839978378	29.857486587725	FALSE
JR	3	10	1	61	-14.920568358896	25.193402453959	FALSE
JR	3	10	1	64	-3.104385331957	13.999238804583	FALSE
JR	3	10	1	NA	-2.84582474611979	12.6846868906715	FALSE
JR	3	11	2	NA	-12.7833345321466	2.36354780768809	FALSE
JR	3	11	2	77	-36.842283531311	8.868787866866	FALSE
JR	3	11	2	80	-28.757521903486	19.129874856205	FALSE
JR	3	11	2	83	-16.941498971294	25.65965026518	FALSE
JR	3	11	2	86	-6.058314033893	16.175829277769	FALSE
JR	3	11	2	NA	-5.71235636322639	11.6777131656633	FALSE
JR	3	12	3	NA	-3.90611302363738	12.3992855054866	FALSE
JR	3	12	3	117	-9.012332565097	22.083846634971	FALSE
JR	3	12	3	120	-6.525028485695	26.90353607166	FALSE
JR	3	12	3	123	-4.348529003514	16.1759898106459	FALSE
JR	3	12	3	NA	-2.65051939524054	12.7269299886286	FALSE
JR	3	13	4	NA	12.6322503300509	-3.07022012222728	FALSE
JR	3	13	4	144	16.951629653663	-3.88012093627304	FALSE
JR	3	13	4	148	25.191616152459	-0.615234298188	FALSE
JR	3	13	4	NA	12.9368261386741	-1.28005056842241	FALSE
JR	3	14	5	NA	-12.2492758878539	4.35376161764055	FALSE
JR	3	14	5	166	-29.224175550437	10.268064247831	FALSE
JR	3	14	5	172	-9.012563705902	10.889907070906	FALSE
JR	3	14	5	NA	-8.4337480476312	9.89302248400745	FALSE
JR	3	15	6	NA	8.88214807575883	9.49249416962127	FALSE
JR	3	15	6	311	21.926676181786	33.1223548496239	FALSE
JR	3	15	6	314	29.855812234612	23.638552353442	FALSE
JR	3	15	6	317	37.318251021922	19.129928970392	FALSE
JR	3	15	6	320	26.746385788596	9.0240498648899	FALSE
JR	3	15	6	NA	12.5019528758655	3.56387068924213	FALSE
JS	1	16	1	NA	11.5245747687219	-6.01532845322165	FALSE
JS	1	16	1	31	16.492338738021	-10.494528216784	FALSE
JS	1	16	1	34	17.736052709909	-1.16617462841604	FALSE
JS	1	16	1	NA	12.9613609094467	-1.00156046999953	FALSE
JS	1	17	2	NA	-12.4031129695557	3.89394256049572	FALSE
JS	1	17	2	40	-18.955279954154	6.296414670797	FALSE
JS	1	17	2	43	-24.085850450271	2.87604374768497	FALSE
JS	1	17	2	46	-13.047027212274	4.58611880360595	FALSE
JS	1	17	2	NA	-12.2336394307444	4.39750682529718	FALSE
JS	1	18	3	NA	-0.303967791560986	12.996445805746	FALSE
JS	1	18	3	71	-8.693809779318	35.36971205452	FALSE
JS	1	18	3	74	-1.07605586042498	48.118558606051	FALSE
JS	1	18	3	77	-4.18536284799199	38.790246076318	FALSE
JS	1	18	3	80	-11.181320374056	24.486556792869	FALSE
JS	1	18	3	83	-7.916877633553	11.4271481966359	FALSE
JS	1	18	3	NA	-7.37850793306737	10.7031593785042	FALSE
JS	2	19	1	NA	-3.19170420563653	-12.6021039617884	FALSE
JS	2	19	1	9	-3.96006876550598	-14.611362737369	FALSE
JS	2	19	1	12	-21.24697	-18.96028	TRUE
JS	2	19	1	64	-25.103931780319	-33.4236742291311	FALSE
JS	2	19	1	67	-31.012178462811	-47.260602023188	FALSE
JS	2	19	1	70	-50.290414638525	-43.374034423339	FALSE
JS	2	19	1	73	-74.5442061829718	-29.225920805005	FALSE
JS	2	19	1	77	-67.703650241514	-12.901201764518	FALSE
JS	2	19	1	80	-56.353774602294	-2.951096342992	FALSE
JS	2	19	1	83	-42.67983	4.121262	TRUE
JS	2	19	1	150	-32.566821381448	14.772847568917	FALSE
JS	2	19	1	154	-19.817736094546	11.041470124414	FALSE
JS	2	19	1	NA	-11.006934760296	6.91718058045232	FALSE
JS	3	20	1	NA	-4.68343512293261	-12.1270538651925	FALSE
JS	3	20	1	12	-7.80339173399401	-15.405594634528	FALSE
JS	3	20	1	15	-17.131861911981	-31.263827259506	FALSE
JS	3	20	1	19	-14.644144657027	-40.747669141013	FALSE
JS	3	20	1	22	-15.421869405903	-45.878167005064	FALSE
JS	3	20	1	25	-5.62669872649599	-55.206650164552	FALSE
JS	3	20	1	28	4.63435666760202	-51.6307488265	FALSE
JS	3	20	1	31	10.987102	-45.51799	TRUE
JS	3	20	1	80	18.782296092423	-41.835878413046	FALSE
JS	3	20	1	83	29.043620658288	-43.546208254599	FALSE
JS	3	20	1	86	46.301186307654	-49.609660251866	FALSE
JS	3	20	1	89	60.759951052527	-54.740282986057	FALSE
JS	3	20	1	92	71.954107317484	-57.072415302241	FALSE
JS	3	20	1	95	82.370551655981	-50.853261921892	FALSE
JS	3	20	1	99	94.652693367469	-40.436362930184	FALSE
JS	3	20	1	102	108.334647701815	-32.507624779889	FALSE
JS	3	20	1	108	86.801431348475	-17.504357091098	FALSE
JS	3	20	1	111	75.762774491582	-29.164762704644	FALSE
JS	3	20	1	114	64.568900806013	-38.337752556174	FALSE
JS	3	20	1	117	50.11012935066	-46.422430483912	FALSE
JS	3	20	1	120	47.933385022395	-61.658685177757	FALSE
JS	3	20	1	123	43.346788239342	-76.195193666176	FALSE
JS	3	20	1	126	38.371648321602	-83.813425130539	FALSE
JS	3	20	1	129	30.442658659804	-97.650501272286	FALSE
JS	3	20	1	132	26.556091916679	-84.124596643246	FALSE
JS	3	20	1	135	25.312244728553	-67.79996395774	FALSE
JS	3	20	1	139	10.987102	-45.51799	TRUE
JS	3	20	1	151	-2.673041696149	-38.104455982779	FALSE
JS	3	20	1	154	-3.294950254702	-13.073484670296	FALSE
JS	3	20	1	NA	-3.4020034969004	-12.546966653621	FALSE
JS	3	21	2	NA	-6.56642481679105	11.2197176936602	FALSE
JS	3	21	2	166	-12.81829	15.95746	TRUE
JS	3	21	2	216	-26.382643365913	54.790413820213	FALSE
JS	3	21	2	219	-19.541671087372	80.598729596547	FALSE
JS	3	21	2	222	-10.757609866227	96.845684423976	FALSE
JS	3	21	2	231	8.21016997577501	97.156668199464	FALSE
JS	3	21	2	234	16.45031717944	91.71508852153	FALSE
JS	3	21	2	237	25.467675578825	77.411605375237	FALSE
JS	3	21	2	240	29.354418721236	70.4153673295119	FALSE
JS	3	21	2	243	36.039791219487	68.0832628263469	FALSE
JS	3	21	2	246	34.640158335687	49.27124322687	FALSE
JS	3	21	2	249	22.358007634878	44.451486358478	FALSE
JS	3	21	2	252	21.580660586406	30.147964149042	FALSE
JS	3	21	2	256	6.65558628869502	15.377918052872	FALSE
JS	3	21	2	NA	4.1594508814526	12.3166135104087	FALSE
JS	3	22	3	NA	-12.9576618975204	1.04833112590851	FALSE
JS	3	22	3	265	-22.029505830474	2.08515519157899	FALSE
JS	3	22	3	274	-67.7380485295836	-14.861447863118	FALSE
JS	3	22	3	277	-71.4693895997812	-24.189850110536	FALSE
JS	3	22	3	280	-60.120178583279	-25.899952114189	FALSE
JS	3	22	3	283	-50.170004370621	-30.874971527619	FALSE
JS	3	22	3	286	-33.534070207587	-20.9249203581501	FALSE
JS	3	22	3	289	-21.251769365609	-15.172359739728	FALSE
JS	3	22	3	292	-12.07932993103	-7.70949097348901	FALSE
JS	3	22	3	NA	-11.1964793486896	-6.60597079878248	FALSE
JS	3	23	4	NA	-7.5789873645115	10.5621470605448	FALSE
JS	3	23	4	302	-11.146148501274	13.590093595086	TRUE
JS	3	23	4	305	-17.676191599995	17.632418970747	TRUE
JS	3	23	4	308	-14.566912604512	16.07774616659	TRUE
JS	3	23	4	311	-10.990643720811	19.187088841793	TRUE
JS	3	23	4	314	-14.722010035175	19.808981874737	TRUE
JS	3	23	4	NA	-9.37919928796754	9.00170099017897	FALSE
JS	3	24	5	NA	11.6810791428288	5.70547018737028	FALSE
JS	3	24	5	326	21.347518434363	13.123661519924	FALSE
JS	3	24	5	329	26.478241558806	34.4234343625719	FALSE
JS	3	24	5	332	38.44961584675	27.893521845315	FALSE
JS	3	24	5	336	46.378656801934	17.943370814471	FALSE
JS	3	24	5	339	60.215626058316	29.603903573825	TRUE
JS	3	24	5	342	62.236713529391	30.381218235461	TRUE
JS	3	24	5	345	75.607317238416	33.179797651062	FALSE
JS	3	24	5	354	40.626299451463	53.235514762651	FALSE
JS	3	24	5	357	40.47055046895	35.978236573362	FALSE
JS	3	24	5	360	42.336580702813	20.119805105979	FALSE
JS	3	24	5	363	53.997020813076	11.879801620874	FALSE
JS	3	24	5	366	58.972024998072	3.01788391872199	FALSE
JS	3	24	5	369	58.6608167132	-13.151091499948	FALSE
JS	3	24	5	373	48.088673834885	-22.168484731135	FALSE
JS	3	24	5	376	42.180981781482	-34.295468638724	FALSE
JS	3	24	5	379	37.050147129509	-43.623800922259	FALSE
JS	3	24	5	382	28.732474107021	-55.828422503746	FALSE
JS	3	24	5	388	7.27745288769802	-73.863404809771	FALSE
JS	3	24	5	391	-2.98401383746699	-87.700295830804	FALSE
JS	3	24	5	394	-14.333401187508	-97.961540828088	FALSE
JS	3	24	5	397	-32.834472581199	-80.082204931361	FALSE
JS	3	24	5	400	-39.519794116066	-66.556137855326	FALSE
JS	3	24	5	403	-26.305009423774	-45.567089420889	FALSE
JS	3	24	5	406	-32.368406981124	-17.73760407388	FALSE
JS	3	24	5	409	-25.216622754155	3.717616120038	FALSE
JS	3	24	5	413	-12.778543530767	16.155343363439	TRUE
JS	3	24	5	416	-8.736246513789	14.911507109783	TRUE
JS	3	24	5	419	-9.203127523053	14.600820056616	TRUE
JS	3	24	5	422	-9.358396582139	12.424056528535	TRUE
JS	3	24	5	NA	-7.23816997336395	10.7985598779047	FALSE
JS	3	25	6	NA	7.38142618584549	10.7011470162275	FALSE
JS	3	25	6	434	10.308755742002	14.36752572803	FALSE
JS	3	25	6	446	3.779003696871	100.654805484079	FALSE
JS	3	25	6	449	-7.57021870421198	108.739364252717	FALSE
JS	3	25	6	453	-6.326917902242	105.008167842123	FALSE
JS	3	25	6	456	-2.439995774913	95.2133572756259	FALSE
JS	3	25	6	459	-8.658477474954	81.84252963005	FALSE
JS	3	25	6	465	-29.025571640355	63.963198072298	FALSE
JS	3	25	6	468	-28.792620342185	53.624404106224	FALSE
JS	3	25	6	477	16.761176721692	34.501121392806	FALSE
JS	3	25	6	480	34.795954326741	36.677833691301	FALSE
JS	3	25	6	483	38.372109062464	27.971151430683	FALSE
JS	3	25	6	486	45.057278153305	17.554604972786	FALSE
JS	3	25	6	489	46.922863317019	22.6851851169009	FALSE
JS	3	25	6	496	46.456531850036	25.950091877332	FALSE
JS	3	25	6	499	64.09143	27.72935	TRUE
JS	3	25	6	579	78.328344284662	27.815800836447	FALSE
JS	3	25	6	582	91.388072100491	40.875512098524	FALSE
JS	3	25	6	585	106.235469525585	35.511876297246	FALSE
JS	3	25	6	588	114.476044330636	28.359777669615	FALSE
JS	3	25	6	591	113.542666199462	14.056662662928	FALSE
JS	3	25	6	594	110.433223862523	2.55165666275499	FALSE
JS	3	25	6	597	111.521913053272	-11.907613059301	FALSE
JS	3	25	6	600	102.582113398165	-18.204113196834	FALSE
JS	3	25	6	603	91.388242251315	-31.108520442922	FALSE
JS	3	25	6	609	61.84827630213	-45.567286316205	FALSE
JS	3	25	6	616	40.703979766548	-21.935441118977	FALSE
JS	3	25	6	619	48.011015300523	-1.568396120009	FALSE
JS	3	25	6	625	49.41016717454	20.975176206722	FALSE
JS	3	25	6	628	38.527384369928	33.568338830627	FALSE
JS	3	25	6	634	16.52792675385	39.243044812735	FALSE
JS	3	25	6	637	5.800451095445	27.116107560737	FALSE
JS	3	25	6	NA	-0.143637798208019	12.9992064443537	FALSE
GH	1	26	1	NA	-0.307683497563996	-12.996358369379	FALSE
GH	1	26	1	52	-0.774200148896	-15.753343701869	FALSE
GH	1	26	1	55	2.33529823734702	-24.148908981356	FALSE
GH	1	26	1	58	9.95330006997	-33.632660930656	FALSE
GH	1	26	1	61	3.57903096711601	-24.615218912339	FALSE
GH	1	26	1	NA	1.9946790248125	-12.8460599246607	FALSE
GH	1	27	2	NA	-0.0813519372944616	-12.9997454537502	FALSE
GH	1	27	2	101	-0.307796717974981	-14.509558570941	FALSE
GH	1	27	2	104	-15.233304311696	-15.597792965805	FALSE
GH	1	27	2	NA	-7.62728930660582	-10.5273195939582	FALSE
GH	1	28	3	NA	-3.20664565002482	-12.5983103500103	FALSE
GH	1	28	3	135	-7.770450970654	-20.1066099194	FALSE
GH	1	28	3	138	-11.812809102286	-18.396305452547	FALSE
GH	1	28	3	141	-14.922238150164	-7.20234555130605	FALSE
GH	1	28	3	NA	-11.6906079547151	-5.68591994748003	FALSE
GH	1	29	4	NA	11.1885452368733	-6.61939993371314	FALSE
GH	1	29	4	154	12.751878724191	-20.262067398498	FALSE
GH	1	29	4	157	12.285173297189	-31.1449484876121	FALSE
GH	1	29	4	160	13.062996703767	-40.007140363983	FALSE
GH	1	29	4	163	17.260694200134	-50.734707005745	TRUE
GH	1	29	4	209	20.681032944163	-53.377734805771	TRUE
GH	1	29	4	221	27.832462277175	-61.462131282253	FALSE
GH	1	29	4	224	34.673609356423	-69.235921528988	FALSE
GH	1	29	4	227	31.253110467273	-79.341677157855	FALSE
GH	1	29	4	230	32.807843068109	-91.934898729331	FALSE
GH	1	29	4	246	27.521568578564	-97.998162042937	FALSE
GH	1	29	4	249	21.225004217161	-108.181766071064	FALSE
GH	1	29	4	252	32.574697088205	-112.379659625068	FALSE
GH	1	29	4	255	36.150596091464	-118.132098592363	FALSE
GH	1	29	4	258	43.146760969811	-128.082337722508	FALSE
GH	1	29	4	261	36.150261386001	-140.51991208283	FALSE
GH	1	29	4	264	44.079616463244	-153.268930521377	FALSE
GH	1	29	4	267	51.386725489853	-158.710342995019	FALSE
GH	1	29	4	270	52.630477569215	-169.748896777519	FALSE
GH	1	29	4	273	45.556506410432	-183.352714944955	FALSE
GH	1	29	4	276	38.715759984901	-198.744543042663	FALSE
GH	1	29	4	282	52.397376347503	-196.568100685917	FALSE
GH	1	29	4	285	58.149946970573	-180.088010655552	FALSE
GH	1	29	4	289	61.259130005212	-161.741867018726	FALSE
GH	1	29	4	292	64.835010598019	-157.388765289849	FALSE
GH	1	29	4	298	53.718757069679	-127.149322824971	FALSE
GH	1	29	4	301	51.075946621889	-111.44684378076	FALSE
GH	1	29	4	304	38.9488114419	-102.118244438761	FALSE
GH	1	29	4	307	32.652288766699	-82.606471773173	FALSE
GH	1	29	4	310	21.1473234941	-66.903824010261	FALSE
GH	1	29	4	316	8.08780475906002	-51.978499190925	FALSE
GH	1	29	4	319	7.154635621734	-34.254356854969	FALSE
GH	1	29	4	NA	5.77056303098164	-11.6490601468731	FALSE
GH	1	30	5	NA	6.40068560102097	-11.3150883265171	FALSE
GH	1	30	5	338	10.030792076047	-18.78489277414	FALSE
GH	1	30	5	341	12.829379865435	-31.378171209131	FALSE
GH	1	30	5	344	19.514650496582	-23.915476562023	FALSE
GH	1	30	5	347	22.468820946093	-32.622002905788	FALSE
GH	1	30	5	350	18.426830793504	-42.416965696343	FALSE
GH	1	30	5	353	15.472765286696	-50.501531797154	TRUE
GH	1	30	5	365	19.514905501993	-51.900649083459	TRUE
GH	1	30	5	368	25.578173707414	-60.2960655833371	FALSE
GH	1	30	5	371	22.157768629803	-71.179117843706	FALSE
GH	1	30	5	374	22.002300114378	-82.839571260885	FALSE
GH	1	30	5	378	12.829370802186	-90.924123798491	FALSE
GH	1	30	5	384	-15.077831568225	-96.443556106345	FALSE
GH	1	30	5	387	-28.137429844459	-100.330402162191	FALSE
GH	1	30	5	390	-31.402477020709	-99.086543256921	FALSE
GH	1	30	5	393	-39.486878914757	-96.909971832942	FALSE
GH	1	30	5	396	-55.112024842295	-100.252644164738	FALSE
GH	1	30	5	399	-68.3270894712261	-93.878296654481	FALSE
GH	1	30	5	402	-68.4827476453324	-74.599603963788	FALSE
GH	1	30	5	405	-64.1292686140568	-52.678081942116	FALSE
GH	1	30	5	408	-58.9989527533433	-32.777461794039	FALSE
GH	1	30	5	411	-57.1331640704585	-12.4106428549291	FALSE
GH	1	30	5	414	-56.200470172726	3.91404832933898	FALSE
GH	1	30	5	417	-50.603090109733	16.973654453004	FALSE
GH	1	30	5	424	-33.656982522491	25.835768274617	FALSE
GH	1	30	5	427	-31.946688208421	34.853139411699	FALSE
GH	1	30	5	430	-23.239844161882	25.990964041424	FALSE
GH	1	30	5	433	-9.55838944018399	17.595617080844	FALSE
GH	1	30	5	NA	-4.04252183360989	12.3554853091567	FALSE
GH	1	31	6	NA	2.02094528926802	-12.8419539065434	FALSE
GH	1	31	6	479	2.25721051342401	-21.427965981145	FALSE
GH	1	31	6	482	0.469397429786	-34.0989482465581	FALSE
GH	1	31	6	485	-4.97223714149598	-47.935976668524	FALSE
GH	1	31	6	488	-13.833780415946	-63.327953135325	FALSE
GH	1	31	6	494	-2.562327606168	-74.4441599095881	FALSE
GH	1	31	6	497	3.96762101414302	-61.539895796482	FALSE
GH	1	31	6	500	10.497566429446	-52.678059227528	FALSE
GH	1	31	6	503	19.048696656938	-47.858536768156	FALSE
GH	1	31	6	509	20.115713228453	-53.896580216074	TRUE
GH	1	31	6	516	32.652102136863	-61.462118302618	FALSE
GH	1	31	6	519	31.564043097009	-74.832847936624	FALSE
GH	1	31	6	522	36.383596173301	-84.472068031471	FALSE
GH	1	31	6	525	47.49994393113	-87.503858829063	FALSE
GH	1	31	6	528	60.559526397341	-83.772368919638	FALSE
GH	1	31	6	531	74.862885341977	-82.217630074114	FALSE
GH	1	31	6	534	90.565715789312	-83.150505416234	FALSE
GH	1	31	6	537	100.049800275214	-74.444302422315	FALSE
GH	1	31	6	540	118.62878053888	-76.232129844693	FALSE
GH	1	31	6	543	130.133756349861	-77.009532285115	FALSE
GH	1	31	6	546	140.705819079883	-77.63129544994	FALSE
GH	1	31	6	549	152.98791698954	-69.54653243293	FALSE
GH	1	31	6	552	164.648767733015	-67.214979426832	FALSE
GH	1	31	6	555	176.309165846642	-73.589269847068	FALSE
GH	1	31	6	559	180.428971787252	-78.641881420478	FALSE
GH	1	31	6	562	193.022244300072	-96.054708678006	FALSE
GH	1	31	6	565	205.149442749223	-95.433261038489	FALSE
GH	1	31	6	568	213.389243376685	-82.217827674204	FALSE
GH	1	31	6	571	223.184009151572	-68.84715170137	FALSE
GH	1	31	6	577	250.780542770721	-60.685118257359	FALSE
GH	1	31	6	605	216.9748	-18.721	TRUE
GH	1	31	6	1261	211.134777005301	7.56776212552296	FALSE
GH	1	31	6	1270	198.775067055103	55.064286495474	FALSE
GH	1	31	6	1274	194.887967202681	76.208903567578	FALSE
GH	1	31	6	1289	180.351551183205	164.283906861653	FALSE
GH	1	31	6	1292	176.308736968717	189.626245800308	FALSE
GH	1	31	6	1295	182.216659111729	207.661056796428	FALSE
GH	1	31	6	1298	187.036645828409	229.42708076473	FALSE
GH	1	31	6	1323	198.15259870989	172.601997812976	FALSE
GH	1	31	6	1332	187.036701940198	136.45440900822	FALSE
GH	1	31	6	1335	186.414907456653	125.415732350298	FALSE
GH	1	31	6	1338	190.146277080107	114.532658381857	FALSE
GH	1	31	6	1341	181.906000549382	107.380978656176	FALSE
GH	1	31	6	1344	181.75043454067	88.102548151352	FALSE
GH	1	31	6	1353	177.785825464094	60.506254309455	FALSE
GH	1	31	6	1356	175.609415883299	52.266076633319	FALSE
GH	1	31	6	1366	179.185515575602	22.570456356983	FALSE
GH	1	31	6	1369	179.185012498126	9.35583427742898	FALSE
GH	1	31	6	1372	180.584488816926	-0.128251371478029	FALSE
GH	1	31	6	1375	169.390454217049	-6.50260118219904	FALSE
GH	1	31	6	1378	153.68778278297	-8.83475414874204	FALSE
GH	1	31	6	1381	142.571484764905	-10.000830693452	FALSE
GH	1	31	6	1384	130.600059766677	-2.07161316451504	FALSE
GH	1	31	6	1393	84.89128584632	28.245376203714	FALSE
GH	1	31	6	1399	64.368856513946	53.12100600377	FALSE
GH	1	31	6	1402	47.888965149251	57.007714996767	FALSE
GH	1	31	6	1415	-5.82734772571399	107.147917079481	FALSE
GH	1	31	6	1418	-13.989289226767	97.275280311121	FALSE
GH	1	31	6	1421	-10.103000337762	91.056514000766	FALSE
GH	1	31	6	1430	-20.98586295589	64.626151525432	FALSE
GH	1	31	6	1439	-11.112938452307	33.2982965447929	FALSE
GH	1	31	6	NA	-4.57925943091822	12.1667737327669	FALSE
GH	1	32	7	NA	-2.46671298541817	-12.7638288553071	FALSE
GH	1	32	7	1455	-1.16310976928997	-16.919254280409	FALSE
GH	1	32	7	1458	0.080547659358018	-25.4702089333661	FALSE
GH	1	32	7	1461	1.71312694416801	-34.098916241487	FALSE
GH	1	32	7	1464	-2.17372780287698	-24.304206137224	FALSE
GH	1	32	7	NA	-2.08386370292498	-12.8318943288832	FALSE
GH	1	33	8	NA	-12.9924445802417	-0.443152151463988	FALSE
GH	1	33	8	1476	-25.183588708938	-5.80299120297605	FALSE
GH	1	33	8	1479	-35.289369451176	-1.60521318815	FALSE
GH	1	33	8	1482	-51.769140678063	4.30263228164097	FALSE
GH	1	33	8	1485	-45.550538197578	21.560197042771	FALSE
GH	1	33	8	1488	-36.22230070584	25.602538454692	FALSE
GH	1	33	8	1494	-18.2648084656	21.637786557825	FALSE
GH	1	33	8	1498	-13.756060022511	11.532181324221	FALSE
GH	1	33	8	NA	-9.58170365710229	8.78583832240684	FALSE
GH	1	34	9	NA	7.30199975949217	-10.7555008954663	FALSE
GH	1	34	9	1519	7.621132659458	-11.2445043502721	FALSE
GH	1	34	9	1522	11.041674265844	-15.442320287096	FALSE
GH	1	34	9	1525	11.663226400945	-22.438389402271	FALSE
GH	1	34	9	1528	18.193167304623	-33.632462568764	FALSE
GH	1	34	9	1531	23.168330878407	-44.049166355769	FALSE
GH	1	34	9	1534	23.945766581623	-51.3563597056281	TRUE
GH	1	34	9	1537	21.302862480028	-53.99955307932	TRUE
GH	1	34	9	1556	26.744189903532	-68.613779477445	FALSE
GH	1	34	9	1565	56.983798888346	-65.893165262944	FALSE
GH	1	34	9	1574	84.735908720974	-63.949918285804	FALSE
GH	1	34	9	1577	100.438378278944	-59.75192421829	FALSE
GH	1	34	9	1583	92.742580266793	-39.618329846067	FALSE
GH	1	34	9	1590	67.322881107112	-27.258311839835	FALSE
GH	1	34	9	1593	43.069055809225	-20.417475631639	FALSE
GH	1	34	9	1596	36.227965535159	-16.219534547237	FALSE
GH	1	34	9	NA	12.0393716444687	-4.90443986672916	FALSE
GH	1	35	10	NA	4.91923341635151	-12.0333346415468	FALSE
GH	1	35	10	1706	10.575116771046	-22.749510873755	FALSE
GH	1	35	10	1715	34.829009692913	-48.868963531849	FALSE
GH	1	35	10	1718	42.91373390995	-60.374087563708	FALSE
GH	1	35	10	1722	53.174488002912	-60.218229780407	FALSE
GH	1	35	10	1725	43.068765757525	-72.8116092337	FALSE
GH	1	35	10	1728	39.493220268923	-78.875209561663	FALSE
GH	1	35	10	1734	41.125380808495	-105.849476272732	FALSE
GH	1	35	10	1737	49.365652500651	-109.736445406944	FALSE
GH	1	35	10	1740	60.870566169735	-117.976468661689	FALSE
GH	1	35	10	1743	70.198851163134	-124.661689603999	FALSE
GH	1	35	10	1746	76.417778465267	-125.905491399147	FALSE
GH	1	35	10	1749	82.326009837758	-118.132138866174	FALSE
GH	1	35	10	1752	95.230096667068	-128.704165751133	FALSE
GH	1	35	10	1768	117.540461574265	-185.373996294022	FALSE
GH	1	35	10	1771	116.918499251556	-202.942300057899	FALSE
GH	1	35	10	1774	115.830240651623	-217.245916866555	FALSE
GH	1	35	10	1777	121.971339765397	-225.252571437824	FALSE
GH	1	35	10	1783	132.698997087085	-242.665541066174	FALSE
GH	1	35	10	1786	139.073356567082	-254.481403102503	FALSE
GH	1	35	10	1795	178.174729707458	-253.626581458924	FALSE
GH	1	35	10	1801	200.329604321515	-259.767870060002	FALSE
GH	1	35	10	1817	239.430989612389	-279.124210839122	FALSE
GH	1	35	10	1820	237.876201120598	-277.25805826997	FALSE
GH	1	35	10	1823	239.430934516367	-281.300189292671	FALSE
GH	1	35	10	1841	238.653498646799	-279.279075138261	FALSE
GH	1	35	10	1878	243.006801846581	-277.413447506934	FALSE
GH	1	35	10	1912	256.843824894199	-292.960873072262	FALSE
GH	1	35	10	2041	241.141333176914	-60.374291419191	FALSE
GH	1	35	10	2047	200.174137802754	-66.515203258561	FALSE
GH	1	35	10	2050	183.149990680665	-53.999752122412	FALSE
GH	1	35	10	2056	133.94259453751	-34.33213092386	FALSE
GH	1	35	10	2062	102.22643139626	-9.76760875674802	FALSE
GH	1	35	10	2065	108.833630686878	2.90370288158999	FALSE
GH	1	35	10	2071	123.526341085433	30.499595326814	FALSE
GH	1	35	10	2077	134.798022157665	62.138403979913	FALSE
GH	1	35	10	2087	149.334559034317	113.211308258124	FALSE
GH	1	35	10	2090	157.34179506525	133.344744052652	FALSE
GH	1	35	10	2093	165.736565420711	149.358965419472	FALSE
GH	1	35	10	2096	169.001492685442	165.838967207611	FALSE
GH	1	35	10	2102	145.214795072577	175.166976738142	FALSE
GH	1	35	10	2117	98.6503628078	115.232482834085	FALSE
GH	1	35	10	2120	73.929992144485	115.388085512318	FALSE
GH	1	35	10	2123	55.895796773877	116.165170818649	FALSE
GH	1	35	10	2127	49.909761975838	101.006717387395	FALSE
GH	1	35	10	2130	40.581793768829	90.123449347447	FALSE
GH	1	35	10	2136	30.397889381668	62.838145599756	FALSE
GH	1	35	10	2139	12.5185926725	76.675196172662	FALSE
GH	1	35	10	2142	-5.05010683808598	89.890492504018	FALSE
GH	1	35	10	2154	-8.54821048842697	86.858787793804	TRUE
GH	1	35	10	2182	-15.233026221062	78.618529082483	FALSE
GH	1	35	10	2194	-50.525658128084	72.088856037946	FALSE
GH	1	35	10	2203	-77.3445205135206	56.774688440478	FALSE
GH	1	35	10	2209	-76.1787737284403	30.111226825931	FALSE
GH	1	35	10	2216	-76.1785329908088	9.43329956275096	FALSE
GH	1	35	10	2219	-73.8465479485059	1.81520125412197	FALSE
GH	1	35	10	2228	-119.710835790915	9.122349145584	FALSE
GH	1	35	10	2231	-125.152395691515	15.963108725719	FALSE
GH	1	35	10	2234	-140.699633847771	26.0688108028669	FALSE
GH	1	35	10	2246	-164.95334835351	69.756686287299	FALSE
GH	1	35	10	2249	-185.786708034613	68.04650765428	FALSE
GH	1	35	10	2252	-192.938483658293	62.2939672594219	FALSE
GH	1	35	10	2255	-202.500024202637	59.728694006183	FALSE
GH	1	35	10	2271	-214.082753628989	23.89226108861	FALSE
GH	1	35	10	2274	-209.107627412234	11.765353393944	FALSE
GH	1	35	10	2280	-210.97330833382	-13.110218930595	FALSE
GH	1	35	10	2292	-183.221404332213	-52.367142782347	FALSE
GH	1	35	10	2295	-186.253112482381	-60.684850568344	FALSE
GH	1	35	10	2308	-170.083988066408	-70.3241386746261	FALSE
GH	1	35	10	2311	-164.176042186931	-58.197301330818	FALSE
GH	1	35	10	2314	-155.780528846036	-55.0878396385201	FALSE
GH	1	35	10	2317	-151.427256374372	-67.681175629165	FALSE
GH	1	35	10	2323	-136.424131037594	-74.133298078193	FALSE
GH	1	35	10	2326	-123.208951348637	-65.2713340514291	FALSE
GH	1	35	10	2329	-118.855718409717	-55.632019662521	FALSE
GH	1	35	10	2332	-115.435327351648	-42.572328318995	FALSE
GH	1	35	10	2341	-94.5241084510141	-14.354029936049	FALSE
GH	1	35	10	2344	-90.3262995874535	-18.2409338336381	FALSE
GH	1	35	10	2351	-80.1431403342758	-35.420568043437	FALSE
GH	1	35	10	2354	-72.2138094760025	-40.395810302948	FALSE
GH	1	35	10	2357	-71.4363934704637	-50.812455740624	FALSE
GH	1	35	10	2360	-66.6170304508274	-62.939216317414	FALSE
GH	1	35	10	2366	-57.3661638205172	-55.243413087901	FALSE
GH	1	35	10	2369	-56.433602150114	-39.229614626167	FALSE
GH	1	35	10	2372	-72.9134751440768	-27.724740046868	FALSE
GH	1	35	10	2378	-123.986329891108	-32.933059769266	FALSE
GH	1	35	10	2381	-142.876297590461	-25.392625130574	FALSE
GH	1	35	10	2384	-155.080908580767	-15.209151427326	FALSE
GH	1	35	10	2391	-160.522387580762	31.8989777566759	FALSE
GH	1	35	10	2394	-157.568442858332	47.290803079813	FALSE
GH	1	35	10	2412	-202.189072633392	49.3119326452	FALSE
GH	1	35	10	2421	-193.249402575194	20.316266123267	FALSE
GH	1	35	10	2427	-196.281086514171	-5.72534811294901	FALSE
GH	1	35	10	2430	-194.415483200938	-13.498942083412	FALSE
GH	1	35	10	2437	-204.365695757141	-39.618428422986	FALSE
GH	1	35	10	2449	-240.279897067583	-81.129671499277	FALSE
GH	1	35	10	2452	-261.968325224212	-81.051830120308	FALSE
GH	1	35	10	2458	-256.682228650601	-55.554398934004	FALSE
GH	1	35	10	2464	-255.982612710495	-36.353520915425	FALSE
GH	1	35	10	2470	-259.636190987325	-16.686185080339	FALSE
GH	1	35	10	2473	-281.013735400426	-7.43562832284101	FALSE
GH	1	35	10	2476	-307.677250301197	-7.51338356854706	FALSE
GH	1	35	10	2483	-329.598871666481	1.97050399650198	FALSE
GH	1	35	10	2486	-344.291061539054	10.288272810952	FALSE
GH	1	35	10	2492	-347.789177411575	37.573705980438	FALSE
GH	1	35	10	2498	-334.80722432252	53.976077661889	FALSE
GH	1	35	10	2513	-308.76552437742	88.102301127851	FALSE
GH	1	35	10	2516	-304.490038727857	87.091742432276	FALSE
GH	1	35	10	2519	-297.649306993089	80.872863152116	FALSE
GH	1	35	10	2522	-301.536148003082	91.134052776373	FALSE
GH	1	35	10	2529	-285.366926002151	108.702417666556	FALSE
GH	1	35	10	2532	-280.236321920655	124.405169786162	FALSE
GH	1	35	10	2535	-270.907993633407	138.553157473509	FALSE
GH	1	35	10	2538	-276.038546085634	135.910154194792	FALSE
GH	1	35	10	2553	-359.216466546006	117.87530145397	FALSE
GH	1	35	10	2556	-387.357002008629	94.554481241241	FALSE
GH	1	35	10	2565	-374.763696998404	60.816844592772	FALSE
GH	1	35	10	2587	-454.598906164137	45.34738558411	FALSE
GH	1	35	10	2593	-484.449657335012	39.283825122724	FALSE
GH	1	35	10	2661	-384.7139437369	-106.844635058051	FALSE
GH	1	35	10	2667	-363.103228986087	-91.29737057027	FALSE
GH	1	35	10	2670	-348.644300536965	-91.452802894022	FALSE
GH	1	35	10	2679	-327.189088026387	-97.143185738011	FALSE
GH	1	35	10	2682	-314.440310558771	-101.185512049169	FALSE
GH	1	35	10	2685	-296.094543764455	-94.344723961511	FALSE
GH	1	35	10	2691	-277.671036492629	-105.927451576779	FALSE
GH	1	35	10	2697	-262.046022266956	-113.778767082163	FALSE
GH	1	35	10	2700	-251.318429133855	-116.888179726702	FALSE
GH	1	35	10	2707	-221.623156746858	-111.291256359376	FALSE
GH	1	35	10	2710	-210.662299541784	-112.301812387434	FALSE
GH	1	35	10	2713	-199.001889405084	-120.541807035153	FALSE
GH	1	35	10	2716	-185.398033425035	-123.573523730527	FALSE
GH	1	35	10	2719	-176.147402452298	-131.891299708481	FALSE
GH	1	35	10	2725	-164.720172953028	-152.802358262945	FALSE
GH	1	35	10	2731	-142.254359412872	-163.296789806527	FALSE
GH	1	35	10	2734	-133.625614477647	-159.332228953189	FALSE
GH	1	35	10	2737	-127.484468072491	-151.791865225141	FALSE
GH	1	35	10	2740	-114.347094817817	-137.876982862433	FALSE
GH	1	35	10	2743	-103.541779620582	-130.336551522553	FALSE
GH	1	35	10	2746	-95.8458454171897	-136.633236476175	FALSE
GH	1	35	10	2750	-92.503021865388	-155.367745102657	FALSE
GH	1	35	10	2753	-84.3407877603364	-165.24020178502	FALSE
GH	1	35	10	2756	-78.9771044262421	-174.179799793651	FALSE
GH	1	35	10	2762	-64.2071787117252	-182.419934645389	FALSE
GH	1	35	10	2765	-53.635050296237	-183.974586339306	FALSE
GH	1	35	10	2768	-45.239422359275	-190.970922976792	FALSE
GH	1	35	10	2777	-25.261179650639	-200.532502944111	FALSE
GH	1	35	10	2780	-19.897539431234	-210.249459862906	FALSE
GH	1	35	10	2783	-19.120037009335	-219.266940774708	FALSE
GH	1	35	10	2786	-29.459033227632	-225.874552517457	FALSE
GH	1	35	10	2789	-28.992622234526	-233.803566814867	FALSE
GH	1	35	10	2793	-24.794760765454	-241.577271639214	FALSE
GH	1	35	10	2799	-17.487552679121	-256.502654350576	FALSE
GH	1	35	10	2802	-9.791713327862	-260.156333984307	FALSE
GH	1	35	10	2808	-2.018042583648	-227.0406305303	FALSE
GH	1	35	10	2811	-0.385650796477989	-201.776244439935	FALSE
GH	1	35	10	2814	3.734558998713	-178.844153246175	FALSE
GH	1	35	10	2820	-3.26168251346797	-170.137685755267	FALSE
GH	1	35	10	2823	-5.516051070315	-155.134536412185	FALSE
GH	1	35	10	2829	-27.981878162181	-112.612815353388	FALSE
GH	1	35	10	2832	-24.639359761081	-99.630733216876	FALSE
GH	1	35	10	2835	-15.932903992566	-89.836007978145	FALSE
GH	1	35	10	2839	-31.479891583099	-76.309974170953	FALSE
GH	1	35	10	2842	-51.924948453961	-56.020699081571	FALSE
GH	1	35	10	2848	-39.564840755033	-13.18797547903	FALSE
GH	1	35	10	2851	-30.081028266635	4.38041764697698	FALSE
GH	1	35	10	2854	-20.908089979703	24.125481216486	FALSE
GH	1	35	10	NA	-3.219	12.595	FALSE
GH	1	36	11	NA	12.823	2.139	FALSE
GH	1	36	11	2878	17.4939254832	-0.905744701904041	FALSE
GH	1	36	11	2882	28.998505722303	5.77980993954895	FALSE
GH	1	36	11	2885	36.461379204722	9.66645973950597	FALSE
GH	1	36	11	2888	54.185549858677	10.75463928547	FALSE
GH	1	36	11	2894	27.210539089116	34.309017690218	FALSE
GH	1	36	11	2897	6.99948442905901	56.541401440518	FALSE
GH	1	36	11	2900	-8.23697380646999	75.353704500235	FALSE
GH	1	36	11	2909	-10.336098071849	79.473814591573	TRUE
GH	1	36	11	2912	-8.31476310544198	89.7348555222389	TRUE
GH	1	36	11	2931	-12.66815415095	109.479946428331	FALSE
GH	1	36	11	2952	-36.688653418562	61.050220741645	FALSE
GH	1	36	11	NA	-8.41303240584636	9.91064507174881	FALSE
GH	1	37	12	NA	0.0398932677818026	-12.999938789363	FALSE
GH	1	37	12	2989	1.791106845206	-21.272637665353	FALSE
GH	1	37	12	2992	1.324448087988	-23.759994718665	FALSE
GH	1	37	12	NA	2.24319847059492	-12.8050013909222	FALSE
GH	1	38	13	NA	9.13007239934337	-9.25428430418844	FALSE
GH	1	38	13	3041	10.963797557084	-12.255033652616	FALSE
GH	1	38	13	3044	17.027263041928	-28.268720539689	FALSE
GH	1	38	13	3050	39.026507335891	-22.74944698549	FALSE
GH	1	38	13	3053	46.722717062492	-8.21292670287102	FALSE
GH	1	38	13	3063	56.750605011099	12.542701291791	FALSE
GH	1	38	13	3066	70.121286207108	23.270316822061	FALSE
GH	1	38	13	3096	140.161548632578	98.130530548615	FALSE
GH	1	38	13	3102	143.426984172413	135.132697416836	FALSE
GH	1	38	13	3133	212.067354731784	164.284329142265	FALSE
GH	1	38	13	3155	201.029619996934	172.383870566742	FALSE
GH	1	38	13	3161	203.594492881936	171.062642196596	FALSE
GH	1	38	13	3234	223.883811584818	201.302020984507	FALSE
GH	1	38	13	3615	-33.734141875047	311.065802202931	FALSE
GH	1	38	13	3643	-48.038020996246	305.624316577974	FALSE
GH	1	38	13	3716	-96.7786702970683	60.0552990607339	FALSE
GH	1	38	13	3719	-102.220170652367	52.437106757658	FALSE
GH	1	38	13	3728	-131.604547110439	17.766730625815	FALSE
GH	1	38	13	3732	-133.781132831037	9.83757471061898	FALSE
GH	1	38	13	3747	-129.116953066162	-21.41239885813	FALSE
GH	1	38	13	3750	-125.07467008816	-28.408713581995	FALSE
GH	1	38	13	3753	-125.230141928522	-33.0727909216531	FALSE
GH	1	38	13	3759	-114.89122539993	-39.524971356873	FALSE
GH	1	38	13	3762	-113.491922168864	-46.210306896168	FALSE
GH	1	38	13	3768	-94.6018463930063	-41.9348010020601	FALSE
GH	1	38	13	3771	-99.6546911572817	-48.853395165454	FALSE
GH	1	38	13	3774	-96.8563463580023	-54.139347743602	FALSE
GH	1	38	13	3781	-80.2209703535504	-63.467703233984	FALSE
GH	1	38	13	3787	-64.6733160344878	-40.6133934504981	FALSE
GH	1	38	13	3793	-61.6416744320287	-34.938616415153	FALSE
GH	1	38	13	3796	-57.2887641266062	-42.867555183157	FALSE
GH	1	38	13	3799	-52.158045652217	-53.1287889450271	FALSE
GH	1	38	13	3805	-65.6842939022256	-71.008129291465	FALSE
GH	1	38	13	3808	-69.9598022528014	-77.9267028211571	FALSE
GH	1	38	13	3814	-72.6805221228721	-87.021874045965	FALSE
GH	1	38	13	3817	-66.928057871785	-83.135073093925	FALSE
GH	1	38	13	3821	-56.433430402623	-76.372095405783	FALSE
GH	1	38	13	3824	-44.850653819222	-59.347876046815	FALSE
GH	1	38	13	3827	-35.911338574813	-51.340892026802	FALSE
GH	1	38	13	3830	-35.522232502882	-31.518279221741	FALSE
GH	1	38	13	3833	-22.073838044181	-25.2216195222	FALSE
GH	1	38	13	3836	-16.554637988291	-14.105271451339	FALSE
GH	1	38	13	3842	-4.35018736583098	-13.250132450842	FALSE
GH	1	38	13	NA	-3.97261771242698	-12.3781383297696	FALSE
GH	1	39	14	NA	12.1685340987697	-4.57457953117878	FALSE
GH	1	39	14	3857	17.415863891319	-10.451556103943	FALSE
GH	1	39	14	3867	26.977842359083	-37.737249812083	FALSE
GH	1	39	14	NA	2.9630454375339	-12.6578182059591	FALSE
GH	1	40	15	NA	-1.6614911351953	-12.8933877319992	FALSE
GH	1	40	15	3900	-0.385748236461978	-16.437260611463	FALSE
GH	1	40	15	3903	2.101755429056	-24.2108182705441	FALSE
GH	1	40	15	3906	-9.55843312598199	-34.472100842604	FALSE
GH	1	40	15	3913	4.04543784821101	-43.567298627586	FALSE
GH	1	40	15	3916	12.829612688973	-49.242065156772	FALSE
GH	1	40	15	3986	20.115713228453	-53.896580216074	TRUE
GH	1	40	15	4017	20.292059687674	-69.919689704419	FALSE
GH	1	40	15	4023	28.221491204633	-98.526883184697	FALSE
GH	1	40	15	4041	-24.872475225748	-164.369498508998	FALSE
GH	1	40	15	4045	-39.875704420884	-175.952116222891	FALSE
GH	1	40	15	4048	-52.857450883666	-163.747640193743	FALSE
GH	1	40	15	4051	-67.4719248457775	-150.687964051786	FALSE
GH	1	40	15	4054	-60.3981524138961	-140.659904390291	FALSE
GH	1	40	15	4057	-54.101296249478	-146.179199143844	FALSE
GH	1	40	15	4060	-49.592547271436	-130.165572279281	FALSE
GH	1	40	15	4063	-43.762368384672	-117.649991143483	FALSE
GH	1	40	15	4066	-51.14733970716	-101.09212787909	FALSE
GH	1	40	15	4072	-79.9097990810089	-100.314786225843	FALSE
GH	1	40	15	4075	-93.824744130684	-96.661129514871	FALSE
GH	1	40	15	4081	-109.605108309601	-106.378174128567	FALSE
GH	1	40	15	4103	-99.8102079004944	-103.424284115717	FALSE
GH	1	40	15	4115	-77.8109884782203	-79.248187845763	FALSE
GH	1	40	15	4118	-76.1006530078132	-75.050453967596	FALSE
GH	1	40	15	4124	-55.967098934222	-70.153116211019	FALSE
GH	1	40	15	4127	-47.183058300034	-63.8563687429771	FALSE
GH	1	40	15	4130	-50.214830915494	-42.789757629548	FALSE
GH	1	40	15	4133	-47.960276764888	-31.984463393927	FALSE
GH	1	40	15	4137	-41.507979892719	-28.3309708182171	FALSE
GH	1	40	15	4140	-37.776743800999	-35.482640725639	FALSE
GH	1	40	15	4143	-48.970759243508	-31.440339122407	FALSE
GH	1	40	15	4146	-57.677204953414	-11.850871134467	FALSE
GH	1	40	15	4152	-42.596419894159	8.36060326762095	FALSE
GH	1	40	15	4155	-37.777020442415	17.8445281998179	FALSE
GH	1	40	15	4158	-34.356037842662	30.5931282101999	FALSE
GH	1	40	15	4161	-25.650144848379	21.886794539791	FALSE
GH	1	40	15	4164	-18.653542506657	14.7349587821529	FALSE
GH	1	40	15	4167	-11.346670567198	7.58331813387196	FALSE
GH	1	40	15	NA	-10.6162238667679	7.50305209969033	FALSE
GH	1	41	16	NA	5.64273799797652	11.7115117677519	FALSE
GH	1	41	16	4176	7.62098563125002	15.668014618411	TRUE
GH	1	41	16	4299	32.341457173486	0.586966338601997	FALSE
GH	1	41	16	4302	38.093909510869	-5.01006151065803	FALSE
GH	1	41	16	4305	28.298897804061	-14.804620255688	FALSE
GH	1	41	16	4311	18.504244769324	-16.048510506668	FALSE
GH	1	41	16	NA	9.53336826633243	-8.83826280999189	FALSE
GE	1	42	1	NA	11.3156064619677	-6.39976955818533	FALSE
GE	1	42	1	62	11.974313047339	-7.18659343272503	FALSE
GE	1	42	1	65	15.550412468568	-20.557284022745	FALSE
GE	1	42	1	68	14.928267010585	-32.839521183572	FALSE
GE	1	42	1	71	12.907159919115	-21.645480208052	FALSE
GE	1	42	1	NA	6.84611235861501	-11.0512780063312	FALSE
GE	1	43	2	NA	-7.05869452407404	10.916722567502	FALSE
GE	1	43	2	80	-18.809285125868	12.713902197647	FALSE
GE	1	43	2	83	-21.762855065785	4.16272165259096	FALSE
GE	1	43	2	89	-2.406714106084	26.317704377063	FALSE
GE	1	43	2	92	0.702440375403	14.812821541931	FALSE
GE	1	43	2	NA	0.0675228901897088	12.9998246395596	FALSE
GE	1	44	3	NA	-8.31797515703622	-9.99056000867461	FALSE
GE	1	44	3	102	-10.569073199174	-15.5821646373651	FALSE
GE	1	44	3	105	-4.66100454492798	-31.440477552841	FALSE
GE	1	44	3	108	5.289361223811	-44.9666475904691	FALSE
GE	1	44	3	111	10.730672377532	-52.740170749711	FALSE
GE	1	44	3	114	18.193158074346	-66.577109518281	FALSE
GE	1	44	3	117	35.528733390547	-76.138937842681	FALSE
GE	1	44	3	120	37.160929484128	-87.565904350945	FALSE
GE	1	44	3	123	39.4930299885	-103.424133060255	FALSE
GE	1	44	3	126	34.129413608546	-118.738275256689	FALSE
GE	1	44	3	129	26.821922790092	-105.678466583658	FALSE
GE	1	44	3	132	30.164693046403	-87.721428498841	FALSE
GE	1	44	3	135	28.065926221572	-70.541745811986	FALSE
GE	1	44	3	138	25.189643261368	-56.4714237410381	TRUE
GE	1	44	3	172	21.924755361928	-56.782346373571	TRUE
GE	1	44	3	178	20.525429793846	-51.80724538311	TRUE
GE	1	44	3	181	12.129745097478	-41.701406397142	FALSE
GE	1	44	3	184	3.19041421052802	-33.072912942198	FALSE
GE	1	44	3	188	1.868676690802	-15.1156783183851	FALSE
GE	1	44	3	NA	1.82132050082464	-12.87178276826	FALSE
GE	1	45	4	NA	-12.1054040247453	-4.73911314463807	FALSE
GE	1	45	4	212	-25.339146256408	-14.493697525528	FALSE
GE	1	45	4	215	-12.900929922705	-17.75880202693	FALSE
GE	1	45	4	NA	-6.01852076805357	-11.5229079560894	FALSE
GE	1	46	5	NA	3.0041666053453	-12.6481217185528	FALSE
GE	1	46	5	234	12.052331378946	-34.7830533539901	FALSE
GE	1	46	5	237	16.327817353644	-50.7190408883	FALSE
GE	1	46	5	240	20.214509339276	-53.051040747122	TRUE
GE	1	46	5	249	20.214545963222	-52.740050386008	TRUE
GE	1	46	5	255	22.546669421243	-57.093368975916	TRUE
GE	1	46	5	258	26.43353881787	-62.068508687309	FALSE
GE	1	46	5	264	33.585352873116	-83.368330197572	FALSE
GE	1	46	5	267	27.599597545885	-96.039258892742	FALSE
GE	1	46	5	270	27.677276614768	-99.692880993528	FALSE
GE	1	46	5	273	27.366125918576	-110.731291845463	FALSE
GE	1	46	5	277	22.546562349827	-125.967589338372	FALSE
GE	1	46	5	280	15.239533728611	-133.741385433516	FALSE
GE	1	46	5	283	16.871903691716	-147.345171197236	FALSE
GE	1	46	5	286	22.935228181637	-155.42962041315	FALSE
GE	1	46	5	289	26.822031413847	-158.694504761397	FALSE
GE	1	46	5	292	35.761765482928	-169.810873866365	FALSE
GE	1	46	5	295	41.669715628889	-176.807138609206	FALSE
GE	1	46	5	298	51.153739785953	-175.09726428701	FALSE
GE	1	46	5	301	61.958839866023	-181.238157980894	FALSE
GE	1	46	5	304	71.52051418127	-167.323381153096	FALSE
GE	1	46	5	307	76.884465807685	-163.048137419109	FALSE
GE	1	46	5	310	89.866203937643	-150.687835455227	FALSE
GE	1	46	5	316	80.538130652606	-124.724112416946	FALSE
GE	1	46	5	319	62.736111211376	-113.762933210432	FALSE
GE	1	46	5	378	43.846286282519	-80.569577595023	FALSE
GE	1	46	5	387	2.41277309252001	-27.009250935737	FALSE
GE	1	46	5	NA	-1.25231049167674	-12.9395408895539	FALSE
GE	1	47	6	NA	12.9999977111122	0.00771434234541291	FALSE
GE	1	47	6	442	13.451776338221	-0.112764973856031	FALSE
GE	1	47	6	445	16.328017312169	-12.00638303726	FALSE
GE	1	47	6	448	16.949568809966	-26.30967400072	FALSE
GE	1	47	6	455	13.21828330148	-48.0758839671331	FALSE
GE	1	47	6	458	12.129970996221	-58.492623166914	FALSE
GE	1	47	6	461	13.529286059513	-72.485096036414	FALSE
GE	1	47	6	467	-6.91538191084598	-95.728360609161	FALSE
GE	1	47	6	476	-18.809157006852	-99.070924673842	FALSE
GE	1	47	6	479	-34.822749833005	-112.441648142304	FALSE
GE	1	47	6	485	-76.4116165074371	-107.23325397861	FALSE
GE	1	47	6	488	-99.9658077627843	-108.088352972378	FALSE
GE	1	47	6	491	-116.679103287437	-97.904940447557	FALSE
GE	1	47	6	494	-112.947776462393	-84.37878724683	FALSE
GE	1	47	6	497	-136.812814689244	-75.283622124075	FALSE
GE	1	47	6	501	-157.646162418679	-64.711538978488	FALSE
GE	1	47	6	504	-185.32029995738	-62.0684619312721	FALSE
GE	1	47	6	507	-210.429117862725	-64.9447187554341	FALSE
GE	1	47	6	516	-193.171663419088	-47.842766931582	FALSE
GE	1	47	6	519	-206.075867776177	-42.556656813839	FALSE
GE	1	47	6	522	-196.125628539818	-29.185993402099	FALSE
GE	1	47	6	528	-175.059102827971	-23.355827356176	FALSE
GE	1	47	6	531	-163.631852094739	-27.631304217813	FALSE
GE	1	47	6	534	-153.137460943892	-30.973929932253	FALSE
GE	1	47	6	537	-146.529858999046	-28.253113120178	FALSE
GE	1	47	6	540	-133.159199933986	-33.850207233491	FALSE
GE	1	47	6	544	-116.912322654609	-35.482641436604	FALSE
GE	1	47	6	547	-103.697133527147	-33.306012514049	FALSE
GE	1	47	6	553	-72.8361057074354	-18.302868609481	FALSE
GE	1	47	6	556	-66.6945663836698	-5.47645548282503	FALSE
GE	1	47	6	559	-57.7547199520509	13.257949293816	FALSE
GE	1	47	6	562	-45.161747595633	22.897310065868	FALSE
GE	1	47	6	565	-34.744721866065	45.129809255808	FALSE
GE	1	47	6	574	-11.36938	79.49767	TRUE
GE	1	47	6	614	-2.79540619525599	108.329568452676	FALSE
GE	1	47	6	629	16.094248190112	97.368831454147	FALSE
GE	1	47	6	639	48.1221805359	88.040219487045	FALSE
GE	1	47	6	645	73.85271885592	96.9799535090669	FALSE
GE	1	47	6	651	93.286982444597	108.018444943356	FALSE
GE	1	47	6	654	87.223636048065	101.48849012387	FALSE
GE	1	47	6	657	75.173823327132	93.6375777425019	FALSE
GE	1	47	6	660	72.686275154495	83.687233294253	FALSE
GE	1	47	6	666	50.142900097574	67.20708234239	FALSE
GE	1	47	6	669	34.051879667384	75.680173602771	FALSE
GE	1	47	6	672	9.25369799385601	97.990622952187	FALSE
GE	1	47	6	688	-4.50532240366198	79.100576876706	FALSE
GE	1	47	6	694	-4.66076587343099	79.722516505842	FALSE
GE	1	47	6	697	-9.01398270277198	75.524736269581	FALSE
GE	1	47	6	700	-13.212310453048	64.330867443781	FALSE
GE	1	47	6	703	-22.77370819295	52.9035363563009	FALSE
GE	1	47	6	706	-30.469280469322	39.921456307239	FALSE
GE	1	47	6	709	-30.625114089494	31.215096050602	FALSE
GE	1	47	6	712	-21.141410029719	20.798548607591	FALSE
GE	1	47	6	715	-8.23704078751899	11.470094868326	FALSE
GE	1	47	6	NA	-7.61462252512109	10.5364853627725	FALSE
GE	1	48	7	NA	-12.9995809578276	-0.104378737710125	FALSE
GE	1	48	7	737	-18.498057717031	0.276033516469965	FALSE
GE	1	48	7	743	-27.2048814817	19.710235063555	FALSE
GE	1	48	7	746	-22.851325491028	40.2325122240759	FALSE
GE	1	48	7	749	-16.165910527199	58.733714246606	FALSE
GE	1	48	7	755	-11.36938	79.49767	TRUE
GE	1	48	7	768	-8.00364135960098	96.124918166654	FALSE
GE	1	48	7	771	-4.42764114303199	104.675862034585	FALSE
GE	1	48	7	774	0.081036632866017	98.1460413599449	FALSE
GE	1	48	7	777	6.144323617482	92.70450361528	FALSE
GE	1	48	7	783	3.57887841131301	80.344511996197	FALSE
GE	1	48	7	789	-16.165944966077	77.856938900202	TRUE
GE	1	48	7	792	-16.24358085303	64.097468624369	FALSE
GE	1	48	7	795	-14.533517214615	54.458241338428	FALSE
GE	1	48	7	798	-12.82311186959	41.087527687694	FALSE
GE	1	48	7	801	-2.71764773008999	30.204537934942	FALSE
GE	1	48	7	804	-6.44913994002198	20.098923227291	FALSE
GE	1	48	7	NA	-2.419828031368	12.7728004877006	FALSE
GE	1	49	8	NA	7.19416816089938	-10.8279242919731	FALSE
GE	1	49	8	823	9.798056368267	-11.073578777413	FALSE
GE	1	49	8	826	20.05916735144	-19.158097890207	FALSE
GE	1	49	8	829	28.999034195997	-26.23221036507	FALSE
GE	1	49	8	832	26.044639564886	-41.934733609751	FALSE
GE	1	49	8	835	4.900454553169	-39.758135626446	FALSE
GE	1	49	8	838	-10.880120424106	-22.111995097046	FALSE
GE	1	49	8	NA	-3.24717823965282	-12.5879241132097	FALSE
GE	1	50	9	NA	-6.35236862929354	11.3422842848153	FALSE
GE	1	50	9	869	-16.166199141425	20.021111832718	FALSE
GE	1	50	9	872	-9.09197177884298	10.14850259601	FALSE
GE	1	50	9	NA	-8.46227120205106	9.86863547320182	FALSE
GE	1	51	10	NA	7.65705230526107	10.5056913144493	FALSE
GE	1	51	10	887	8.08796856922302	12.713752566556	TRUE
GE	1	51	10	918	9.797756072618	12.092084696974	TRUE
GE	1	51	10	927	16.016585437286	14.5797030056449	TRUE
GE	1	51	10	930	15.084015242187	16.289785062666	TRUE
GE	1	51	10	943	9.64226907045801	16.134373061587	TRUE
GE	1	51	10	1053	17.260582437656	19.710197686624	TRUE
GE	1	51	10	1062	14.92831915616	17.689041648232	TRUE
GE	1	51	10	1065	13.840433643699	13.180159106504	TRUE
GE	1	51	10	NA	9.73366181073024	8.61718212377641	FALSE
GE	2	52	1	NA	3.35217211255482	-12.5603718944866	FALSE
GE	2	52	1	47	4.51171954207402	-16.452825943633	FALSE
GE	2	52	1	50	11.197028850769	-28.1133722094741	FALSE
GE	2	52	1	53	22.546731352824	-28.424401326798	FALSE
GE	2	52	1	56	29.543073709235	-32.6222189062991	FALSE
GE	2	52	1	59	42.291665845766	-33.243998814091	FALSE
GE	2	52	1	62	48.976924436944	-38.063560828388	FALSE
GE	2	52	1	65	56.128814604572	-46.148237425612	FALSE
GE	2	52	1	68	66.545580964958	-54.232993506758	FALSE
GE	2	52	1	71	68.25574974953	-69.780108823159	FALSE
GE	2	52	1	74	77.491127214559	-75.846995097717	TRUE
GE	2	52	1	123	83.336445945703	-70.868384439167	FALSE
GE	2	52	1	126	90.099275986861	-68.9247054042	FALSE
GE	2	52	1	129	101.759985368958	-68.769523815137	FALSE
GE	2	52	1	135	107.590212431007	-85.949205444155	FALSE
GE	2	52	1	142	111.321479974726	-96.676825208069	FALSE
GE	2	52	1	145	115.674652385526	-105.383200357305	FALSE
GE	2	52	1	148	118.628765742502	-117.354725830967	FALSE
GE	2	52	1	151	125.702759725354	-125.361480285666	FALSE
GE	2	52	1	154	130.833403168917	-133.13514505062	FALSE
GE	2	52	1	157	131.766157727228	-139.975875083955	FALSE
GE	2	52	1	166	119.950106838743	-177.600049026221	FALSE
GE	2	52	1	169	121.582518823627	-191.048431627581	FALSE
GE	2	52	1	175	134.409068710945	-198.433362068232	FALSE
GE	2	52	1	178	132.698899544491	-173.713386986576	FALSE
GE	2	52	1	181	119.794566167119	-153.812702274647	FALSE
GE	2	52	1	185	106.035498172943	-138.188054585098	FALSE
GE	2	52	1	191	86.057273204301	-99.24214991656	FALSE
GE	2	52	1	194	77.491127214559	-75.846995097717	TRUE
GE	2	52	1	206	69.188551963855	-57.186854616417	FALSE
GE	2	52	1	209	75.484833650485	-43.582657245671	FALSE
GE	2	52	1	212	81.548304671335	-32.233163587293	FALSE
GE	2	52	1	215	88.855508101184	-21.3501373427681	FALSE
GE	2	52	1	221	103.548068248498	-5.88083797958302	FALSE
GE	2	52	1	224	114.897277032829	-1.83830766008703	FALSE
GE	2	52	1	228	125.469404995487	3.60316314148997	FALSE
GE	2	52	1	237	133.787573290313	39.283904462181	FALSE
GE	2	52	1	246	78.205705854959	29.567113367488	FALSE
GE	2	52	1	249	66.001358785788	21.093710848076	FALSE
GE	2	52	1	252	55.351235587164	10.132949828424	FALSE
GE	2	52	1	255	53.485482459914	4.84690529848098	FALSE
GE	2	52	1	258	28.610311985015	14.175054554522	FALSE
GE	2	52	1	261	11.663287577581	6.55713063341	FALSE
GE	2	52	1	NA	11.3742444657564	6.29496329085482	FALSE
GE	2	53	2	NA	5.98114595611011	-11.5423521455424	FALSE
GE	2	53	2	289	11.896605715973	-27.102681689496	FALSE
GE	2	53	2	292	9.564849093644	-40.629014951677	FALSE
GE	2	53	2	295	16.716239118638	-48.0914634661	FALSE
GE	2	53	2	298	24.956465184261	-53.222164611061	FALSE
GE	2	53	2	304	41.358758192778	-75.06607289592	FALSE
GE	2	53	2	307	52.552827686416	-77.553664795082	FALSE
GE	2	53	2	323	73.075101393011	-69.935422953785	FALSE
GE	2	53	2	329	74.31889244342	-74.9105986377641	TRUE
GE	2	53	2	332	74.318870716899	-74.755041696874	TRUE
GE	2	53	2	335	78.672071240836	-84.238779853816	FALSE
GE	2	53	2	338	77.273112540532	-96.676903519124	FALSE
GE	2	53	2	347	90.176958306863	-94.499962967469	FALSE
GE	2	53	2	350	97.639921134816	-86.571089782798	FALSE
GE	2	53	2	356	113.420386887093	-57.420071567107	FALSE
GE	2	53	2	359	128.423620963579	-46.614746468762	FALSE
GE	2	53	2	366	156.019984303417	-21.194949834884	FALSE
GE	2	53	2	369	169.157199571734	-3.08220490849101	FALSE
GE	2	53	2	375	193.48845258053	34.6199846968649	FALSE
GE	2	53	2	378	208.258634637943	52.3436634626059	FALSE
GE	2	53	2	384	175.065212038954	77.297063053288	FALSE
GE	2	53	2	393	125.158524277181	89.268421773472	FALSE
GE	2	53	2	396	107.823658562556	84.059980531811	FALSE
GE	2	53	2	402	82.403522379172	75.275978873459	FALSE
GE	2	53	2	406	61.648105056798	75.97541057938	FALSE
GE	2	53	2	409	56.59507830276	67.191376787218	FALSE
GE	2	53	2	415	28.843141165744	80.017893865396	FALSE
GE	2	53	2	418	4.97801644536801	94.088158200359	FALSE
GE	2	53	2	427	-11.579442972571	93.6993683138959	FALSE
GE	2	53	2	433	-24.483645843893	70.067488906435	FALSE
GE	2	53	2	439	-15.699886722489	39.206348847098	FALSE
GE	2	53	2	442	-7.45952751082498	36.252229301605	FALSE
GE	2	53	2	445	-1.551700571032	25.991159024093	FALSE
GE	2	53	2	NA	0.929006778231002	12.9667631429745	FALSE
GE	2	54	3	NA	12.2896164962813	4.23855239136323	FALSE
GE	2	54	3	476	22.002152387984	5.85745982047195	FALSE
GE	2	54	3	485	-19.897366548142	40.916440890058	FALSE
GE	2	54	3	488	-32.645905139231	33.92012163105	FALSE
GE	2	54	3	495	-10.957498846246	23.270236677475	FALSE
GE	2	54	3	498	-3.33958676789098	16.274072265692	FALSE
GE	2	54	3	NA	-3.33958327732086	12.5637489077635	FALSE
GE	2	55	4	NA	12.5533185723092	3.37848972502751	FALSE
GE	2	55	4	531	22.0800667253	2.203917832662	FALSE
GE	2	55	4	534	22.391344691205	19.61661274126	FALSE
GE	2	55	4	538	21.536191514184	40.2168173986919	FALSE
GE	2	55	4	541	7.54342498054302	63.382317766762	FALSE
GE	2	55	4	544	5.75515857688302	84.759931328806	FALSE
GE	2	55	4	547	-2.018362	105.124498	FALSE
GE	2	55	4	565	-30.547632662247	108.935920059727	FALSE
GE	2	55	4	574	-94.9130622430822	144.694459446189	FALSE
GE	2	55	4	608	-266.243922410418	206.106235058225	FALSE
GE	2	55	4	627	-330.376326538254	165.450090615009	FALSE
GE	2	55	4	630	-332.397435171829	153.478735895468	FALSE
GE	2	55	4	633	-344.368916168771	138.553301520381	FALSE
GE	2	55	4	636	-357.739557203776	127.825722805055	FALSE
GE	2	55	4	639	-359.29423420816	116.165312626814	FALSE
GE	2	55	4	645	-392.798594830788	85.925877829593	FALSE
GE	2	55	4	648	-400.80542440085	72.788464065851	FALSE
GE	2	55	4	651	-392.876272144662	62.37175334075	FALSE
GE	2	55	4	654	-387.20161665526	49.389863712817	FALSE
GE	2	55	4	657	-380.360793679925	40.21690664833	FALSE
GE	2	55	4	660	-384.714008366067	25.757983957335	FALSE
GE	2	55	4	666	-364.89127442675	17.595616429474	FALSE
GE	2	55	4	670	-356.806699428842	19.305892942275	FALSE
GE	2	55	4	676	-333.097119301048	20.316419505206	FALSE
GE	2	55	4	682	-298.349006729019	26.302071492956	FALSE
GE	2	55	4	688	-273.706539219616	29.955683730482	FALSE
GE	2	55	4	694	-250.77432871049	27.39046183913	FALSE
GE	2	55	4	700	-214.782391704545	29.489287149691	FALSE
GE	2	55	4	703	-207.863938786261	28.3232580251729	FALSE
GE	2	55	4	706	-191.072890887531	30.810745151958	FALSE
GE	2	55	4	709	-177.080322071508	31.588218435016	FALSE
GE	2	55	4	712	-158.112654091232	29.877942290516	FALSE
GE	2	55	4	716	-143.731487296753	29.333798393487	FALSE
GE	2	55	4	719	-135.102698271553	25.36928105164	FALSE
GE	2	55	4	725	-110.771257340624	15.496718263075	FALSE
GE	2	55	4	728	-96.5455008604975	9.66646760528999	FALSE
GE	2	55	4	731	-83.8745546535053	0.882331632244984	FALSE
GE	2	55	4	734	-75.7123985214836	0.027269502628997	FALSE
GE	2	55	4	737	-57.4443353715581	-1.200888431105	FALSE
GE	2	55	4	740	-44.384361960136	7.19446365685098	FALSE
GE	2	55	4	743	-18.82607	2.859183	TRUE
GE	2	55	4	NA	-12.9612016926147	-1.00361879384647	FALSE
GE	2	56	5	NA	4.76379159408838	-12.0957136890757	FALSE
GE	2	56	5	783	9.642083697153	-24.444062305727	FALSE
GE	2	56	5	786	14.772941798519	-33.617045829874	FALSE
GE	2	56	5	789	11.896676427731	-49.397566179847	FALSE
GE	2	56	5	792	10.186228194486	-63.545305374958	FALSE
GE	2	56	5	795	9.56478995429802	-74.117728699261	FALSE
GE	2	56	5	798	19.981317905847	-80.336562498372	FALSE
GE	2	56	5	802	36.305929915789	-81.269375686645	FALSE
GE	2	56	5	805	44.312745013677	-83.212844366171	FALSE
GE	2	56	5	808	46.411630004161	-58.881433284539	FALSE
GE	2	56	5	811	56.82845356756	-43.489701062739	FALSE
GE	2	56	5	814	51.541906214788	-22.189576567409	FALSE
GE	2	56	5	817	46.178526992933	-1.43430422855801	FALSE
GE	2	56	5	NA	12.8945321704173	1.65258588462885	FALSE
GE	2	57	6	NA	2.29474223411581	12.795864882022	FALSE
GE	2	57	6	878	1.71304008975901	31.9925417024	FALSE
GE	2	57	6	881	14.306352346642	39.610615916586	FALSE
GE	2	57	6	890	21.69147499675	24.14100281773	FALSE
GE	2	57	6	894	15.628058581516	11.236788274423	FALSE
GE	2	57	6	NA	11.3469129672588	6.34409695019353	FALSE
JS	4	58	1	NA	-1.67226582413864	12.8919946871467	FALSE
JS	4	58	1	31	-1.86261085103899	18.077562132253	FALSE
JS	4	58	1	34	-7.926233808186	13.413477613274	FALSE
JS	4	58	1	NA	-6.42859788183815	11.2992534830238	FALSE
JS	4	59	2	NA	12.9648036061981	0.955964148235452	FALSE
JS	4	59	2	59	28.610271592756	4.08499206517496	FALSE
JS	4	59	2	62	41.281241690092	19.243533346545	FALSE
JS	4	59	2	65	44.545736030186	12.403025235228	FALSE
JS	4	59	2	68	28.998666878369	12.558326798563	FALSE
JS	4	59	2	71	29.153969706435	4.78480698760899	FALSE
JS	4	59	2	NA	10.3040841057677	7.926275969285	FALSE
JS	4	60	3	NA	-12.8771565291487	-1.78293009504126	FALSE
JS	4	60	3	83	-20.908177181805	-2.36697352143801	FALSE
JS	4	60	3	86	-22.07389141765	-11.773136630852	FALSE
JS	4	60	3	89	-20.83007528119	-22.811820533861	FALSE
JS	4	60	3	92	-13.678278902747	-15.815536783809	FALSE
JS	4	60	3	NA	-7.86283790135858	-10.3525735996881	FALSE
JS	4	61	4	NA	2.07553676311859	12.8332438278458	FALSE
JS	4	61	4	105	9.87583744877901	24.685138013347	FALSE
JS	4	61	4	108	24.33429855797	21.109408070611	FALSE
JS	4	61	4	111	31.641645017685	15.9787965061749	FALSE
JS	4	61	4	114	30.087138742476	5.71747322329395	FALSE
JS	4	61	4	117	25.733888210951	-0.190518704939052	FALSE
JS	4	61	4	120	25.578025561079	-10.762395461375	FALSE
JS	4	61	4	123	31.641514769584	-22.889314712098	FALSE
JS	4	61	4	126	35.528711304693	-27.709175133409	FALSE
JS	4	61	4	129	16.56104773203	-23.355910928241	FALSE
JS	4	61	4	NA	7.57709571473996	-10.5635041785228	FALSE
JS	4	62	5	NA	-6.12361104642818	11.4674054498855	FALSE
JS	4	62	5	154	-9.40301572801098	19.399131321369	FALSE
JS	4	62	5	157	1.32425387546402	29.194056256834	FALSE
JS	4	62	5	163	20.058916068464	23.052813686797	FALSE
JS	4	62	5	166	20.214786734806	14.346190507109	FALSE
JS	4	62	5	NA	11.5562804691588	5.95419026553047	FALSE
JS	4	63	6	NA	0.896901681946883	-12.9690233777614	FALSE
JS	4	63	6	224	-0.152400884263983	-15.193552872265	FALSE
JS	4	63	6	230	-6.99348722474298	-29.652347542789	FALSE
JS	4	63	6	234	-14.766934182773	-39.602717587106	FALSE
JS	4	63	6	237	-18.031986193617	-50.952116166495	FALSE
JS	4	63	6	240	-18.964744778615	-60.59148259292	FALSE
JS	4	63	6	243	-14.300381160046	-76.449703364466	FALSE
JS	4	63	6	246	-22.22975129723	-85.622546021099	FALSE
JS	4	63	6	252	-32.568294939992	-101.247730107495	FALSE
JS	4	63	6	255	-32.102244455518	-107.310926257283	FALSE
JS	4	63	6	258	-32.257477367317	-122.236504511449	FALSE
JS	4	63	6	261	-36.299751179263	-134.518824989574	FALSE
JS	4	63	6	264	-35.522536296181	-141.203965261137	FALSE
JS	4	63	6	267	-36.144324935779	-152.709085768614	FALSE
JS	4	63	6	270	-44.306690905249	-159.005718330213	FALSE
JS	4	63	6	273	-53.013027862383	-167.245860403166	FALSE
JS	4	63	6	277	-65.7618017133015	-171.288141856212	FALSE
JS	4	63	6	280	-85.7401096367169	-158.772514915113	FALSE
JS	4	63	6	283	-95.7682369048762	-133.041779294176	FALSE
JS	4	63	6	286	-80.0654543640938	-122.003177875788	FALSE
JS	4	63	6	289	-71.5920665075567	-103.57967281988	FALSE
JS	4	63	6	292	-68.9492198191648	-102.957756213617	FALSE
JS	4	63	6	295	-60.0870259894771	-79.170481994708	FALSE
JS	4	63	6	298	-41.741490090453	-70.152995592009	FALSE
JS	4	63	6	301	-27.981901810039	-61.990788165995	FALSE
JS	4	63	6	304	-7.926077015256	-56.549301368009	FALSE
JS	4	63	6	307	1.40209025303602	-37.2705243649741	FALSE
JS	4	63	6	NA	2.3768036450576	-12.7808765126982	FALSE
JS	4	64	7	NA	12.5842928764884	3.26122259264282	FALSE
JS	4	64	7	326	18.115401703494	9.13797009129297	FALSE
JS	4	64	7	329	11.585556583123	26.550947956905	FALSE
JS	4	64	7	335	9.098185951153	11.159090155195	FALSE
JS	4	64	7	NA	8.13735800597128	10.1382150639378	FALSE
JS	4	65	8	NA	-6.92073570084202	11.0046997850505	FALSE
JS	4	65	8	362	-25.105536044697	28.72739495812	FALSE
JS	4	65	8	366	-47.105178680649	37.045274933641	FALSE
JS	4	65	8	369	-55.733821967496	35.879160267387	FALSE
JS	4	65	8	372	-59.3099332581569	33.547200177034	FALSE
JS	4	65	8	375	-61.4865728725101	23.441509167261	FALSE
JS	4	65	8	378	-66.3058896892763	12.713743662953	FALSE
JS	4	65	8	381	-63.9741853461117	4.629302175411	FALSE
JS	4	65	8	384	-63.6627370701304	-8.58603567370903	FALSE
JS	4	65	8	387	-51.069587438787	-7.18667677134101	FALSE
JS	4	65	8	390	-35.600095288882	2.68580493426799	FALSE
JS	4	65	8	393	-17.876554171983	17.922236313906	FALSE
JS	4	65	8	396	-4.97216625796898	32.07019141138	FALSE
JS	4	65	8	399	-5.12783440727898	16.3675288456089	FALSE
JS	4	65	8	NA	-2.8970955338011	12.6730752963923	FALSE
JP	2	66	1	NA	10.5389911648071	-7.61115400107753	FALSE
JP	2	66	1	31	14.695524952365	-12.706109625221	FALSE
JP	2	66	1	37	19.670373452717	-6.17614189809103	FALSE
JP	2	66	1	NA	12.4868323569236	-3.61649245679933	FALSE
JP	2	67	2	NA	2.61237770244849	12.7348138086016	FALSE
JP	2	67	2	83	3.19001346218502	14.501831789441	FALSE
JP	2	67	2	86	10.808493828482	15.745512695568	FALSE
JP	2	67	2	92	20.292057227051	9.99314142224898	FALSE
JP	2	67	2	98	35.217576704058	2.37488313464399	FALSE
JP	2	67	2	101	25.034094547454	1.05339517919299	FALSE
JP	2	67	2	NA	12.9999570419357	0.0334201709430682	FALSE
JP	2	68	3	NA	-4.1947660878745	-12.3046307326965	FALSE
JP	2	68	3	163	-19.58663557332	-33.772402871676	FALSE
JP	2	68	3	166	-19.430922476986	-41.857064365526	FALSE
JP	2	68	3	169	-21.141175386358	-53.362128048723	FALSE
JP	2	68	3	172	-17.254606623415	-61.757398689503	FALSE
JP	2	68	3	175	-17.876453267219	-74.195318083456	FALSE
JP	2	68	3	178	-17.410002197683	-81.968877991419	FALSE
JP	2	68	3	181	-4.19458725155499	-82.746463245605	FALSE
JP	2	68	3	187	-14.300396648723	-37.503785569829	FALSE
JP	2	68	3	190	-8.08147492237899	-15.1158419078091	FALSE
JP	2	68	3	NA	-5.65749398811147	-11.7043907049655	FALSE
JP	2	69	4	NA	-5.82276103873716	11.6230569939997	FALSE
JP	2	69	4	270	-8.08179513092699	14.890556979643	FALSE
JP	2	69	4	276	-19.120061926977	22.0422356826519	FALSE
JP	2	69	4	279	-15.311083341363	20.254302282544	FALSE
JP	2	69	4	282	-5.982450952932	12.325037337347	FALSE
JP	2	69	4	NA	-5.58503559807563	11.739138697887	FALSE
JP	2	70	5	NA	11.1337915736441	-6.71108673723203	FALSE
JP	2	70	5	316	16.327787526868	-9.36332602620405	FALSE
JP	2	70	5	319	28.532367431667	-7.41991565890402	FALSE
JP	2	70	5	322	36.928014132024	6.57257149460997	FALSE
JP	2	70	5	325	27.133321678899	17.144677846306	FALSE
JP	2	70	5	328	8.16539993240801	10.459475693124	FALSE
JP	2	70	5	NA	7.99259951157419	10.2527241768997	FALSE
JP	2	71	6	NA	9.64690733535206	-8.71419410290651	FALSE
JP	2	71	6	430	20.602970790326	-35.8712409425131	FALSE
JP	2	71	6	439	45.167961945921	-42.556811771581	FALSE
JP	2	71	6	442	50.298645589619	-42.8677341975981	FALSE
JP	2	71	6	448	64.912670020678	-37.425863417477	FALSE
JP	2	71	6	451	75.1741865898	-39.758293405678	FALSE
JP	2	71	6	454	75.951239424229	-19.857549244586	FALSE
JP	2	71	6	457	85.74600022532	-4.465769145124	FALSE
JP	2	71	6	460	78.750034807203	-10.373882066827	FALSE
JP	2	71	6	463	62.270159187334	-5.08792721234602	FALSE
JP	2	71	6	466	46.411810381328	-13.638871546885	FALSE
JP	2	71	6	470	24.645619092364	-8.35275040264202	FALSE
JP	2	71	6	NA	11.8250824639556	-5.40068743037871	FALSE
JP	2	72	7	NA	-1.01696849378475	12.9601610747185	FALSE
JP	2	72	7	503	-3.80599657321	23.208277910345	FALSE
JP	2	72	7	509	3.65648017839501	39.843889468636	FALSE
JP	2	72	7	513	11.586099893913	39.53273115257	FALSE
JP	2	72	7	516	9.253491712553	25.073952880025	FALSE
JP	2	72	7	519	7.69901474687401	15.745562817816	FALSE
JP	2	72	7	NA	5.63473827990021	11.7153627565273	FALSE
GH	3	73	1	NA	-9.70811514530419	8.64595282924418	FALSE
GH	3	73	1	27	-19.119831093799	16.134116811407	FALSE
GH	3	73	1	34	-26.53605	24.77343	TRUE
GH	3	73	1	166	-18.342577732407	36.034722775281	FALSE
GH	3	73	1	169	-17.098664597931	29.971174067906	FALSE
GH	3	73	1	172	-12.901181789072	18.310868288598	FALSE
GH	3	73	1	175	-7.61508645739798	11.003596592034	FALSE
GH	3	73	1	NA	-7.33785973719431	10.7310677230769	FALSE
JT	1	74	1	NA	1.93091949238129	-12.8557982993645	FALSE
JT	1	74	1	31	2.200386654217	-13.750884214449	FALSE
JT	1	74	1	34	-2.774889049248	-31.941125678417	FALSE
JT	1	74	1	40	-12.5249235621	-14.990430210571	TRUE
JT	1	74	1	NA	-8.36535404211432	-9.95092215576434	FALSE
JT	1	75	2	NA	-0.596253348079396	-12.9863190298446	FALSE
JT	1	75	2	145	-11.869594978416	-17.404643086298	TRUE
JT	1	75	2	148	-14.201583051599	-15.227982187701	TRUE
JT	1	75	2	151	-12.180978147129	-10.252637763651	TRUE
JT	1	75	2	154	-11.558749300345	-22.535145654452	FALSE
JT	1	75	2	157	-26.483965833504	-21.136017777095	FALSE
JT	1	75	2	163	-45.451893027725	2.18499824503903	FALSE
JT	1	75	2	166	-61.543431316396	9.725419303683	FALSE
JT	1	75	2	170	-74.369606940328	-5.433219069144	FALSE
JT	1	75	2	176	-85.9524069085819	-32.71861868749	FALSE
JT	1	75	2	179	-93.8816067531402	-47.799493772186	FALSE
JT	1	75	2	182	-101.033230953028	-62.413888513552	FALSE
JT	1	75	2	185	-97.4572444500932	-82.003510621381	FALSE
JT	1	75	2	188	-91.394008292337	-97.550763101891	FALSE
JT	1	75	2	191	-82.0658202773275	-85.579284802196	FALSE
JT	1	75	2	194	-82.3767400753008	-73.141502368012	FALSE
JT	1	75	2	200	-55.168969138292	-57.438778072349	FALSE
JT	1	75	2	203	-36.201441882025	-44.534442217129	FALSE
JT	1	75	2	207	-27.261808809228	-29.99767334092	FALSE
JT	1	75	2	210	-18.554959260531	-22.846152241478	FALSE
JT	1	75	2	213	-7.82755923193	-16.627134377244	TRUE
JT	1	75	2	NA	-3.78787942796277	-12.4359144995138	FALSE
JT	1	76	3	NA	12.9661746799986	-0.937184169607388	FALSE
JT	1	76	3	231	20.934955406638	-2.94553131097297	FALSE
JT	1	76	3	234	29.40850545664	7.39316233501603	FALSE
JT	1	76	3	237	23.810953228541	21.696935526412	FALSE
JT	1	76	3	240	6.08711867100499	31.647135195586	FALSE
JT	1	76	3	NA	-0.523307950007398	12.9894629908037	FALSE
JT	1	77	4	NA	-9.65509111888143	-8.7051258167873	FALSE
JT	1	77	4	253	-11.481040217554	-15.150293889834	TRUE
JT	1	77	4	256	-14.901285942375	-15.616765181685	TRUE
JT	1	77	4	259	-26.406563138189	-22.146466368112	FALSE
JT	1	77	4	262	-32.081242934093	-16.938082896779	FALSE
JT	1	77	4	265	-26.795182389133	-14.916973175455	FALSE
JT	1	77	4	271	-15.911920822568	-16.160890042217	TRUE
JT	1	77	4	274	-12.336115259876	-15.228029267306	TRUE
JT	1	77	4	NA	-8.17832511890708	-10.1051965962792	FALSE
JT	1	78	5	NA	12.9868640211485	-0.584262694511859	FALSE
JT	1	78	5	283	20.779262915354	1.252285661055	FALSE
JT	1	78	5	290	9.19649920817099	31.802655171399	FALSE
JT	1	78	5	293	1.03435008704	45.561916176646	FALSE
JT	1	78	5	296	-3.552174997272	67.250312961981	FALSE
JT	1	78	5	299	-5.10701719398401	84.196896824453	FALSE
JT	1	78	5	302	0.490512618135	100.0548863776	FALSE
JT	1	78	5	305	7.48620222050599	95.235483798418	FALSE
JT	1	78	5	311	23.189455225539	72.847208410686	FALSE
JT	1	78	5	314	18.058802514472	53.413161798436	FALSE
JT	1	78	5	317	7.40885240699899	34.678753345461	FALSE
JT	1	78	5	320	-6.81715931694902	17.343788601489	FALSE
JT	1	78	5	NA	-4.93980691705473	12.0249036429494	FALSE
JT	1	79	6	NA	11.3738090684381	-6.29574993743527	FALSE
JT	1	79	6	416	16.659181042174	-8.30917931044399	FALSE
JT	1	79	6	422	34.538870784952	-0.535812001403997	FALSE
JT	1	79	6	425	37.28381	-7.175569	TRUE
JT	1	79	6	493	41.768002648906	-2.945368962109	FALSE
JT	1	79	6	499	56.538224044681	-29.064978187277	FALSE
JT	1	79	6	502	76.283131769975	-29.53132550623	FALSE
JT	1	79	6	505	93.229683448358	-34.506451317389	FALSE
JT	1	79	6	508	108.232980348191	-45.467504934412	FALSE
JT	1	79	6	511	129.999022542617	-51.064349088309	FALSE
JT	1	79	6	517	164.747360809798	-55.806495903994	FALSE
JT	1	79	6	530	192.809708661274	-52.774279106473	FALSE
JT	1	79	6	539	186.591102203521	-37.849183444911	FALSE
JT	1	79	6	542	180.372462576155	-18.259938144401	FALSE
JT	1	79	6	548	169.411258422009	12.601772381423	FALSE
JT	1	79	6	551	154.097244775669	11.902118907487	FALSE
JT	1	79	6	554	135.36293094159	12.135166575257	FALSE
JT	1	79	6	557	119.971240711756	5.60524112754899	FALSE
JT	1	79	6	560	99.992901138531	2.72911223831801	FALSE
JT	1	79	6	567	63.845636982488	-19.581365854741	FALSE
JT	1	79	6	570	44.333558048424	-23.856646930538	FALSE
JT	1	79	6	576	31.118570986939	-11.263505535373	FALSE
JT	1	79	6	579	37.28381	-7.175569	TRUE
JT	1	79	6	594	26.298644109346	-5.04437381322401	FALSE
JT	1	79	6	NA	12.4492845943763	-3.74370312501193	FALSE
JT	1	80	7	NA	-7.54078853653434	-10.5894526887499	FALSE
JT	1	80	7	647	-13.735638457682	-12.74028660049	FALSE
JT	1	80	7	650	-13.73567314908	-21.135754594526	FALSE
JT	1	80	7	653	-7.82770771882002	-31.085964374009	FALSE
JT	1	80	7	656	0.41246383619	-20.669439381249	FALSE
JT	1	80	7	662	23.733419818131	-30.308794778125	FALSE
JT	1	80	7	665	33.372579591767	-22.068602757497	FALSE
JT	1	80	7	671	37.28381	-7.175569	TRUE
JT	1	80	7	693	35.704594424134	-6.987662622394	FALSE
JT	1	80	7	696	31.040459846811	-0.457959245762993	FALSE
JT	1	80	7	699	20.157446081008	9.49223352327704	FALSE
JT	1	80	7	NA	11.2047358523116	6.59195680203708	FALSE
JT	1	81	8	NA	-9.52226363911519	-8.85022571391175	FALSE
JT	1	81	8	745	-11.714409184196	-11.341117054315	TRUE
JT	1	81	8	751	-7.20543612026501	-15.538931064686	TRUE
JT	1	81	8	NA	-4.55570822650644	-12.1756117938665	FALSE
JT	2	82	1	NA	-12.940931423442	-1.23785859199369	FALSE
JT	2	82	1	70	-18.71184583984	-1.45987280212702	FALSE
JT	2	82	1	74	-32.238042257227	8.02400110802998	FALSE
JT	2	82	1	77	-25.475055318152	12.14406620693	FALSE
JT	2	82	1	NA	-11.6974617302036	5.67180650854921	FALSE
JT	2	83	2	NA	12.9328084470456	-1.32002487553269	FALSE
JT	2	83	2	194	36.636039406724	19.529161371043	FALSE
JT	2	83	2	200	5.15281367060998	42.772225763756	FALSE
JT	2	83	2	203	-12.337468699166	34.143378655956	FALSE
JT	2	83	2	209	-4.09738766777501	14.087393539223	FALSE
JT	2	83	2	NA	-3.72925150840865	12.4536212880845	FALSE
JT	2	84	3	NA	-12.998467428064	-0.199610925450469	FALSE
JT	2	84	3	240	-13.348206297962	-0.29377059147398	FALSE
JT	2	84	3	243	-27.496180620891	-13.664451059152	FALSE
JT	2	84	3	246	-19.644823733181	-23.070519227079	FALSE
JT	2	84	3	249	-1.45457944533701	-27.423822231435	FALSE
JT	2	84	3	252	8.728859036853	-28.900718293386	FALSE
JT	2	84	3	255	18.057101062479	-12.265066741197	FALSE
JT	2	84	3	NA	12.3007755168538	-4.2060577366424	FALSE
JT	2	85	4	NA	0.215745149419761	-12.9982096471207	FALSE
JT	2	85	4	292	-13.11479459479	-24.159030247607	FALSE
JT	2	85	4	295	-26.952098588828	-25.558116365305	FALSE
JT	2	85	4	298	-12.804192691916	-21.671247510974	FALSE
JT	2	85	4	NA	-5.34509133472738	-11.8503163933889	FALSE
JT	2	86	5	NA	-11.0285323485373	-6.88269382126411	FALSE
JT	2	86	5	341	-24.308963879148	-12.809416685137	FALSE
JT	2	86	5	344	-43.50977881052	-18.173225648833	FALSE
JT	2	86	5	347	-47.085612136346	-16.307548995809	FALSE
JT	2	86	5	357	-23.143066908597	13.543291087779	FALSE
JT	2	86	5	360	-19.644841486474	23.104841918336	FALSE
JT	2	86	5	363	-4.09754419132802	18.596074497166	FALSE
JT	2	86	5	NA	-0.481440349999836	12.9910821408146	FALSE
JT	2	87	6	NA	12.9482689516062	1.15859015914678	FALSE
JT	2	87	6	378	26.763661755159	-5.26886031788299	FALSE
JT	2	87	6	381	30.184365917973	-9.777777222003	FALSE
JT	2	87	6	384	14.481507687586	-19.417006843023	FALSE
JT	2	87	6	387	-1.843347327752	-21.904387499969	FALSE
JT	2	87	6	391	-20.422395979896	-23.692364913291	FALSE
JT	2	87	6	394	-34.414875111991	-30.066728825693	FALSE
JT	2	87	6	397	-30.061694503154	-46.080359454566	FALSE
JT	2	87	6	400	-17.77919238674	-41.105379880131	FALSE
JT	2	87	6	403	-0.36599544010401	-30.999838494862	FALSE
JT	2	87	6	406	4.142624099273	-13.897730828759	FALSE
JT	2	87	6	NA	4.09581331970789	-12.3379217557133	FALSE
JT	2	88	7	NA	11.5433141392682	-5.97928914522211	FALSE
JT	2	88	7	437	13.393109903032	-6.88578381849398	FALSE
JT	2	88	7	440	12.77128230573	-18.390782618147	FALSE
JT	2	88	7	443	4.375668531769	-30.828572833335	FALSE
JT	2	88	7	446	-4.48618090679401	-43.421854445326	FALSE
JT	2	88	7	449	-8.99497662469	-57.414364994118	FALSE
JT	2	88	7	455	13.781909851791	-36.969750835285	FALSE
JT	2	88	7	458	31.027437152013	-37.046417694306	TRUE
JT	2	88	7	508	48.21885368909	-56.792403718653	FALSE
JT	2	88	7	511	56.692361050192	-73.972351768243	FALSE
JT	2	88	7	514	54.515474492788	-88.430966112675	FALSE
JT	2	88	7	526	57.780576399148	-98.692367419989	FALSE
JT	2	88	7	532	56.225848561321	-104.600269676512	FALSE
JT	2	88	7	535	68.197318246027	-115.949921522994	FALSE
JT	2	88	7	538	77.059047521964	-111.44096626301	FALSE
JT	2	88	7	541	80.946023028098	-125.744656218102	FALSE
JT	2	88	7	548	81.17911304955	-158.160414771364	FALSE
JT	2	88	7	551	84.832781454747	-174.718345065048	FALSE
JT	2	88	7	554	92.295562075118	-188.866619221699	FALSE
JT	2	88	7	557	100.691086161099	-206.590483465772	FALSE
JT	2	88	7	560	113.128867313657	-222.448724107802	FALSE
JT	2	88	7	563	122.845854755938	-238.384248951691	FALSE
JT	2	88	7	566	122.224050195237	-257.663280997441	FALSE
JT	2	88	7	569	109.941580163323	-268.235139069701	FALSE
JT	2	88	7	572	91.673533460964	-281.683517848929	FALSE
JT	2	88	7	575	75.737685493863	-282.84968693596	FALSE
JT	2	88	7	578	52.261332541879	-280.673111717886	FALSE
JT	2	88	7	581	56.14802766414	-259.995010337578	FALSE
JT	2	88	7	585	59.024383517155	-243.437407988156	FALSE
JT	2	88	7	588	65.631918197286	-225.946655413649	FALSE
JT	2	88	7	594	75.426726508146	-195.163186038239	FALSE
JT	2	88	7	597	69.98510834297	-178.838395578961	FALSE
JT	2	88	7	600	54.671094441704	-174.71850322582	FALSE
JT	2	88	7	606	41.222693665266	-146.966617384237	FALSE
JT	2	88	7	609	41.689256164056	-126.444316721141	FALSE
JT	2	88	7	612	41.533538288551	-111.052255402542	FALSE
JT	2	88	7	615	25.442094547463	-99.158600368477	FALSE
JT	2	88	7	618	8.80682772078699	-90.607921104457	FALSE
JT	2	88	7	621	-1.53216583175101	-74.827289704831	FALSE
JT	2	88	7	625	-5.885476050993	-54.30497892687	FALSE
JT	2	88	7	628	-7.4399907151	-35.648334073059	FALSE
JT	2	88	7	NA	-3.31397693644726	-12.5705034451567	FALSE
JT	2	89	8	NA	12.7183556638853	-2.69136196133439	FALSE
JT	2	89	8	646	30.106381583837	-5.56416651905598	FALSE
JT	2	89	8	649	41.22253190168	4.93031620133102	FALSE
JT	2	89	8	652	61.978561375276	9.98292906357003	FALSE
JT	2	89	8	655	71.772915847984	2.05405798129099	FALSE
JT	2	89	8	658	70.373890863043	-9.295603965103	FALSE
JT	2	89	8	661	63.377832270995	-27.797024188254	FALSE
JT	2	89	8	665	47.364020954004	-31.839169958505	FALSE
JT	2	89	8	668	31.350103464467	-36.347737424211	TRUE
JT	2	89	8	671	29.639885394096	-36.969614052919	TRUE
JT	2	89	8	674	29.018398276674	-36.192466076721	TRUE
JT	2	89	8	677	23.57639255532	-25.931005053816	FALSE
JT	2	89	8	NA	9.1084795362644	-9.27553774923334	FALSE
JT	2	90	9	NA	-11.9934195652689	-5.01576386320414	FALSE
JT	2	90	9	695	-13.659339799995	-14.659263495679	FALSE
JT	2	90	9	698	-22.987299858472	-29.740252962056	FALSE
JT	2	90	9	702	-33.404281085293	-44.51004323497	FALSE
JT	2	90	9	705	-47.163648876363	-56.870081033841	FALSE
JT	2	90	9	708	-64.731631276797	-62.778240239413	FALSE
JT	2	90	9	714	-77.2476368155216	-74.827174973382	FALSE
JT	2	90	9	717	-92.4837395339914	-88.975318147235	FALSE
JT	2	90	9	720	-102.589391244585	-96.593507089335	FALSE
JT	2	90	9	726	-105.465795616766	-96.049257221731	FALSE
JT	2	90	9	729	-115.493685413947	-98.925579011436	FALSE
JT	2	90	9	732	-134.22824730097	-99.158715545577	FALSE
JT	2	90	9	735	-153.351270528543	-105.688607981281	FALSE
JT	2	90	9	738	-171.774799822605	-100.635761982496	FALSE
JT	2	90	9	742	-183.746165174568	-101.257639751173	FALSE
JT	2	90	9	745	-198.827017285243	-102.034966747415	FALSE
JT	2	90	9	748	-209.554639876343	-107.321062131403	FALSE
JT	2	90	9	751	-215.462622563761	-110.119601597479	FALSE
JT	2	90	9	754	-237.073289895194	-110.275001230145	FALSE
JT	2	90	9	757	-254.719455186007	-99.314174088312	FALSE
JT	2	90	9	760	-276.096927620894	-100.480275895366	FALSE
JT	2	90	9	763	-297.163493903794	-95.582887180835	FALSE
JT	2	90	9	766	-321.494930170777	-87.731515256299	FALSE
JT	2	90	9	772	-303.926546941171	-65.343458253631	FALSE
JT	2	90	9	778	-268.556480217394	-50.806756908461	FALSE
JT	2	90	9	782	-251.065841455862	-40.156981170023	FALSE
JT	2	90	9	785	-237.928423804313	-32.461027113759	FALSE
JT	2	90	9	788	-223.547158780032	-19.634566524875	FALSE
JT	2	90	9	791	-227.978181282337	1.58747445447003	FALSE
JT	2	90	9	794	-233.652907943287	25.918963170516	FALSE
JT	2	90	9	797	-244.613692017698	45.430813497874	FALSE
JT	2	90	9	800	-248.267328426918	68.984920070621	FALSE
JT	2	90	9	803	-256.818339510811	86.864283477031	FALSE
JT	2	90	9	806	-267.62366336906	109.019054257668	FALSE
JT	2	90	9	809	-256.585104834989	119.746722630139	FALSE
JT	2	90	9	812	-237.306537763528	122.389748676207	FALSE
JT	2	90	9	815	-222.458888366672	126.354249853596	FALSE
JT	2	90	9	818	-208.777315420013	114.693814040333	FALSE
JT	2	90	9	822	-193.540974082191	126.509711057958	FALSE
JT	2	90	9	825	-183.513012920944	139.025324052217	FALSE
JT	2	90	9	828	-189.887402213512	159.236720051529	FALSE
JT	2	90	9	837	-208.932714028476	212.952550141134	FALSE
JT	2	90	9	843	-213.052787777723	215.051448018522	FALSE
JT	2	90	9	846	-195.873014177212	199.255380102415	FALSE
JT	2	90	9	849	-197.272335766493	180.598619421576	FALSE
JT	2	90	9	852	-187.943969069552	164.118525718565	FALSE
JT	2	90	9	855	-187.632940545261	148.571247300547	FALSE
JT	2	90	9	859	-180.947633727574	129.292625634661	FALSE
JT	2	90	9	862	-183.279729654281	109.081159921944	FALSE
JT	2	90	9	865	-184.29029433633	88.791981711349	FALSE
JT	2	90	9	868	-179.626176621744	76.820628674679	FALSE
JT	2	90	9	871	-170.530999486258	63.994109839325	FALSE
JT	2	90	9	874	-163.45697296822	51.167650786806	FALSE
JT	2	90	9	877	-152.107552029476	40.751055302811	FALSE
JT	2	90	9	880	-143.712028223881	27.846751808076	FALSE
JT	2	90	9	889	-109.119407772916	-2.23717670650998	FALSE
JT	2	90	9	892	-98.002886070139	-12.265156500118	FALSE
JT	2	90	9	899	-67.53055935735	-8.533765131701	FALSE
JT	2	90	9	902	-46.619522077768	-0.215966147788	FALSE
JT	2	90	9	905	-33.481918313938	9.19000455286599	FALSE
JT	2	90	9	908	-20.344542500869	13.465606204584	FALSE
JT	2	90	9	NA	-8.72987638624402	9.63271811488839	FALSE
JT	2	91	10	NA	12.5360517783638	-3.44200607352484	FALSE
JT	2	91	10	926	18.212928836581	1.33860027813299	FALSE
JT	2	91	10	929	29.095810681828	-6.43486899941402	FALSE
JT	2	91	10	932	34.226474767085	-17.628995962454	FALSE
JT	2	91	10	935	35.314911377553	-35.197469589121	TRUE
JT	2	91	10	939	30.961384503092	-36.285568249783	TRUE
JT	2	91	10	942	33.138192513352	-42.971100189664	FALSE
JT	2	91	10	945	44.487723281795	-39.706147020157	FALSE
JT	2	91	10	948	48.918445397153	-30.921749587792	FALSE
JT	2	91	10	951	56.69207069592	-24.391830979384	FALSE
JT	2	91	10	954	71.773189521363	-13.3535216265	FALSE
JT	2	91	10	957	92.139784140783	-15.529932054136	FALSE
JT	2	91	10	960	96.882077138155	-15.608039483656	FALSE
JT	2	91	10	963	116.627151906207	-12.965027727922	FALSE
JT	2	91	10	966	121.757391281188	-0.21589846303501	FALSE
JT	2	91	10	969	135.439048849365	-7.05682271096398	FALSE
JT	2	91	10	972	155.417429103305	-13.81998752513	FALSE
JT	2	91	10	975	163.190836134999	-16.61819383186	FALSE
JT	2	91	10	982	180.992572462379	-11.099098318472	FALSE
JT	2	91	10	988	202.836509853111	-9.622101544708	FALSE
JT	2	91	10	991	216.284967316767	-0.99354465498001	FALSE
JT	2	91	10	1065	219.005730714553	129.15279592928	FALSE
JT	2	91	10	1068	198.949389740113	121.690361450753	FALSE
JT	2	91	10	1071	189.698999395125	106.376094243513	FALSE
JT	2	91	10	1074	168.554545550798	97.514345418587	FALSE
JT	2	91	10	1077	149.198781432715	86.397586561908	FALSE
JT	2	91	10	1080	135.206296838147	67.740729679391	FALSE
JT	2	91	10	1083	121.291106806864	50.872359810567	FALSE
JT	2	91	10	1086	100.924455656777	49.472908913072	FALSE
JT	2	91	10	1089	81.256657915417	36.957719644554	FALSE
JT	2	91	10	1092	67.264556327372	20.166358605455	FALSE
JT	2	91	10	1096	56.458848779825	4.07513750841404	FALSE
JT	2	91	10	1099	40.756485812511	-6.96367120280402	FALSE
JT	2	91	10	NA	12.9795238263191	0.7293567316576	FALSE
JT	2	92	11	NA	-6.12985995406064	-11.4640663354502	FALSE
JT	2	92	11	1114	-3.16456994313101	-21.50031650938	FALSE
JT	2	92	11	1117	-12.959501409012	-38.602243592598	FALSE
JT	2	92	11	1120	-13.892227155782	-49.485356314265	FALSE
JT	2	92	11	1123	-3.94227775466301	-34.404282557407	FALSE
JT	2	92	11	1126	-3.475569291842	-17.924392397967	FALSE
JT	2	92	11	NA	-2.00790187263528	-12.8439997691478	FALSE
JT	2	93	12	NA	-8.43169682936787	-9.89477076933204	FALSE
JT	2	93	12	1145	-19.178199803199	-13.571197951886	FALSE
JT	2	93	12	1148	-36.746537516357	-22.744134559244	FALSE
JT	2	93	12	1151	-51.283351003006	-31.217288989736	FALSE
JT	2	93	12	1154	-56.413939738267	-29.040707180465	FALSE
JT	2	93	12	1157	-36.980158950553	-22.510708611722	FALSE
JT	2	93	12	1160	-25.319622110082	-18.934960239803	FALSE
JT	2	93	12	1163	-10.316467224909	-15.747708811885	FALSE
JT	2	93	12	NA	-8.21997944022727	-10.0713424131166	FALSE
JT	2	94	13	NA	12.5219846230371	-3.49283568185273	FALSE
JT	2	94	13	1179	16.502520486407	-4.32044175022102	FALSE
JT	2	94	13	1182	25.053568800774	-14.270709711642	FALSE
JT	2	94	13	1185	32.049778344606	-31.528206850414	FALSE
JT	2	94	13	1188	31.583198934141	-37.746926788789	FALSE
JT	2	94	13	1191	31.738884333352	-37.280615218977	FALSE
JT	2	94	13	1197	41.067392531676	-53.294432966186	FALSE
JT	2	94	13	1200	37.724840090205	-44.043929800062	FALSE
JT	2	94	13	1203	30.650751588568	-38.369087367564	TRUE
JT	2	94	13	1212	25.675509268737	-28.10790385223	FALSE
JT	2	94	13	1216	12.615891416096	-8.207387922416	FALSE
JT	2	94	13	NA	11.1789999098108	-6.63550759297659	FALSE
JT	2	95	14	NA	11.8728719275928	5.29480048641856	FALSE
JT	2	95	14	1283	19.378638383905	2.44265744333203	FALSE
JT	2	95	14	1286	29.950923811739	-13.104695411728	FALSE
JT	2	95	14	1289	26.37524230517	-28.341170825573	FALSE
JT	2	95	14	1292	32.283198003832	-39.224149845699	TRUE
JT	2	95	14	1296	33.215944485665	-38.135846026021	TRUE
JT	2	95	14	1302	7.87403338386698	-32.538901359164	FALSE
JT	2	95	14	1305	-3.00946079363701	-21.033657121531	FALSE
JT	2	95	14	1308	-18.556522882305	-15.436740410372	FALSE
JT	2	95	14	NA	-9.40259478449066	-8.97726079150367	FALSE
JT	2	96	15	NA	9.80191654077086	8.53946322246092	FALSE
JT	2	96	15	1357	13.470708028438	20.788455248514	FALSE
JT	2	96	15	1360	7.48505176715499	35.014082800376	FALSE
JT	2	96	15	1363	16.65794627229	41.85492931157	FALSE
JT	2	96	15	1366	29.251623864472	51.027645554987	FALSE
JT	2	96	15	1376	3.778734	101.00951	TRUE
JT	2	96	15	1412	14.559096489756	121.534600481334	FALSE
JT	2	96	15	1416	23.265304236546	126.198893606331	FALSE
JT	2	96	15	1419	17.512946446472	119.202619489912	FALSE
JT	2	96	15	1422	38.968075697937	112.983725757993	FALSE
JT	2	96	15	1425	47.76457779454	101.901471079715	TRUE
JT	2	96	15	1496	55.759646792049	108.008403105076	FALSE
JT	2	96	15	1502	58.557613968638	133.039763991205	FALSE
JT	2	96	15	1508	68.196873056044	170.664140878152	FALSE
JT	2	96	15	1511	66.098004293688	190.020436939427	FALSE
JT	2	96	15	1517	91.206919009694	219.482419530549	FALSE
JT	2	96	15	1520	94.160755222717	238.450227196415	FALSE
JT	2	96	15	1523	98.981274457625	256.018179734828	FALSE
JT	2	96	15	1526	101.546181970097	266.201821178929	FALSE
JT	2	96	15	1529	112.429160362449	287.812549565296	FALSE
JT	2	96	15	1532	98.902518997694	305.53664088234	FALSE
JT	2	96	15	1536	103.33418087738	316.186267122914	FALSE
JT	2	96	15	1542	89.652137157523	332.355674334522	FALSE
JT	2	96	15	1572	-23.143149596591	456.033990361156	FALSE
JT	2	96	15	1579	-63.876792878951	452.769034235149	FALSE
JT	2	96	15	1582	-81.6784824758553	444.451178527349	FALSE
JT	2	96	15	1585	-87.1199574326836	422.218725283619	FALSE
JT	2	96	15	1591	-91.3954309200335	381.096098038351	FALSE
JT	2	96	15	1594	-96.4483242498006	364.693837853249	FALSE
JT	2	96	15	1600	-70.950802996211	346.192471543929	FALSE
JT	2	96	15	1603	-65.820258814393	345.570692499379	FALSE
JT	2	96	15	1606	-58.597819	311.07713	TRUE
JT	2	96	15	1877	-33.32632856452	294.88660037101	FALSE
JT	2	96	15	1880	-25.553099208197	286.024694528825	FALSE
JT	2	96	15	1883	-17.623696033752	274.053186252236	FALSE
JT	2	96	15	1886	-6.50730775255901	262.470493530227	FALSE
JT	2	96	15	1889	3.28756849689698	253.29753247032	FALSE
JT	2	96	15	1892	8.651575837301	240.004664048674	FALSE
JT	2	96	15	1895	13.626692121527	228.810684807989	FALSE
JT	2	96	15	1899	1.655175689183	229.432541975272	FALSE
JT	2	96	15	1908	-50.894456960055	209.376705630253	FALSE
JT	2	96	15	1914	-60.145613403628	209.298992367314	FALSE
JT	2	96	15	1932	-65.58673655673	211.009159240823	FALSE
JT	2	96	15	1935	-59.834636029594	195.772898489582	FALSE
JT	2	96	15	1939	-55.636852921389	177.893611936377	FALSE
JT	2	96	15	1942	-48.562628692238	171.130441148165	FALSE
JT	2	96	15	1945	-39.000853834502	155.349933436116	FALSE
JT	2	96	15	1948	-28.19607424204	145.788554160376	FALSE
JT	2	96	15	1951	-39.079284323922	129.463880067765	FALSE
JT	2	96	15	1954	-35.814168040456	112.517344017637	FALSE
JT	2	96	15	1957	-22.443634518233	108.164179043497	FALSE
JT	2	96	15	1960	3.778734	101.00951	TRUE
JT	2	96	15	2049	-1.76520620510801	82.977421865779	FALSE
JT	2	96	15	2052	-4.87482017443902	66.186401609494	FALSE
JT	2	96	15	2055	3.36487730525598	47.685289831147	FALSE
JT	2	96	15	2059	12.693749998687	48.773305685917	FALSE
JT	2	96	15	2062	22.954849800339	44.109225562146	FALSE
JT	2	96	15	2065	34.770833229577	27.318141166445	FALSE
JT	2	96	15	2068	40.911869091606	11.071306247947	FALSE
JT	2	96	15	2071	43.243800585676	-7.585285358281	FALSE
JT	2	96	15	2074	33.449018784331	-8.518071075859	FALSE
JT	2	96	15	2077	35.159493455266	2.98667293267798	FALSE
JT	2	96	15	2080	40.911549512062	19.000681858728	FALSE
JT	2	96	15	2083	35.314940890483	33.614831001896	FALSE
JT	2	96	15	2086	42.77731192206	49.784125688192	FALSE
JT	2	96	15	2092	19.223387342283	78.624288445852	FALSE
JT	2	96	15	2108	-9.616994458954	86.16475673449	FALSE
JT	2	96	15	2111	-25.163847746875	75.747959412067	FALSE
JT	2	96	15	2114	-37.057962229848	58.257416572392	FALSE
JT	2	96	15	2117	-47.163155961712	44.731084330622	FALSE
JT	2	96	15	2120	-49.417715361511	25.841307171697	FALSE
JT	2	96	15	2123	-48.018806822027	15.269273887114	FALSE
JT	2	96	15	2126	-33.093271563477	20.399769434514	FALSE
JT	2	96	15	2129	-21.355135271505	32.915362697985	FALSE
JT	2	96	15	2132	-12.648584225326	50.794623157829	FALSE
JT	2	96	15	2135	-8.839257114645	65.020283078853	FALSE
JT	2	96	15	2139	-4.01972876652901	82.744283285219	FALSE
JT	2	96	15	2142	3.778734	101.00951	TRUE
JT	2	96	15	2295	-2.15391245724102	86.164592214339	FALSE
JT	2	96	15	2299	-9.228266173017	71.161587923331	FALSE
JT	2	96	15	2302	-1.29870610844501	56.857938345865	FALSE
JT	2	96	15	2305	4.68691314238	40.300204582029	FALSE
JT	2	96	15	2308	8.10738250712199	38.900831601649	FALSE
JT	2	96	15	2317	8.80647130548299	28.873199026082	FALSE
JT	2	96	15	2320	4.764337802822	12.54847194698	FALSE
JT	2	96	15	NA	4.67063243652135	12.1319904650026	FALSE
JT	3	97	1	NA	-6.3122028038408	-11.3646863468898	FALSE
JT	3	97	1	16	-6.428429887817	-11.807451915429	FALSE
JT	3	97	1	19	-3.00800396960801	-15.227856369177	FALSE
JT	3	97	1	NA	-2.47803194760826	-12.7616361673037	FALSE
JT	3	98	2	NA	-1.75468868462905	12.8810351920967	FALSE
JT	3	98	2	25	-4.09644227759301	20.686385554736	FALSE
JT	3	98	2	28	-22.508276779083	30.001223215482	TRUE
JT	3	98	2	40	-22.908461607378	38.099208670911	FALSE
JT	3	98	2	44	-7.82776863040601	55.045793796446	FALSE
JT	3	98	2	47	-5.65080838326301	78.05561270936	FALSE
JT	3	98	2	50	1.11217335959799	97.256512500459	FALSE
JT	3	98	2	53	3.133511728299	110.627070861584	FALSE
JT	3	98	2	56	2.51137870859998	130.061214550958	FALSE
JT	3	98	2	59	-1.841972420503	151.361051061727	FALSE
JT	3	98	2	62	-4.406820782354	176.158832144246	FALSE
JT	3	98	2	65	1.501151518	199.946124109231	FALSE
JT	3	98	2	68	5.54311845523199	221.090482522413	FALSE
JT	3	98	2	71	3.599547339975	243.245439712332	FALSE
JT	3	98	2	74	4.377406072312	266.255123488168	FALSE
JT	3	98	2	84	-12.958398520142	305.97861067162	FALSE
JT	3	98	2	87	-18.477755446521	307.144644980863	FALSE
JT	3	98	2	105	17.203741451128	318.260753341272	FALSE
JT	3	98	2	120	-22.59748410408	383.714793184887	FALSE
JT	3	98	2	127	-13.812635458353	417.529946572667	FALSE
JT	3	98	2	142	-4.329300977663	419.551249216446	FALSE
JT	3	98	2	145	-5.88456411081	401.361092683615	FALSE
JT	3	98	2	151	-39.777183180996	410.067439394086	FALSE
JT	3	98	2	157	-60.454973099481	384.725431497122	FALSE
JT	3	98	2	160	-49.027240566665	369.877621230871	FALSE
JT	3	98	2	163	-44.829418420022	358.683616771869	FALSE
JT	3	98	2	167	-49.027085331113	344.224748813024	FALSE
JT	3	98	2	170	-54.469266799831	332.253370031712	FALSE
JT	3	98	2	176	-56.394915	306.192117	FALSE
JT	3	98	2	271	-52.991810123364	258.170548057683	FALSE
JT	3	98	2	274	-51.670793083417	242.390237095992	FALSE
JT	3	98	2	277	-58.433775001862	228.008955822732	FALSE
JT	3	98	2	280	-56.335261082787	223.267206257375	FALSE
JT	3	98	2	287	-58.045466672614	206.0096236708	FALSE
JT	3	98	2	290	-47.783616443384	191.861450808211	FALSE
JT	3	98	2	293	-42.342392017135	185.95362934715	FALSE
JT	3	98	2	296	-38.611216379171	177.558183485172	FALSE
JT	3	98	2	299	-32.236660531586	169.629020769184	FALSE
JT	3	98	2	302	-26.172819583727	162.01071846738	FALSE
JT	3	98	2	305	-22.985956201933	151.982865736596	FALSE
JT	3	98	2	308	-19.565664339838	142.188122968675	FALSE
JT	3	98	2	311	-13.968492387074	134.103445870065	FALSE
JT	3	98	2	314	-5.41735263981502	122.753957977509	FALSE
JT	3	98	2	317	3.444544934498	109.69426967142	FALSE
JT	3	98	2	320	-6.19484535211302	99.899448800237	FALSE
JT	3	98	2	324	-7.439109828753	90.571271001981	FALSE
JT	3	98	2	327	-2.307927027028	80.154397381461	FALSE
JT	3	98	2	330	-2.46396872717102	71.914679241516	FALSE
JT	3	98	2	333	-16.922726503176	69.116020191627	FALSE
JT	3	98	2	336	-10.470403745852	57.688700058285	FALSE
JT	3	98	2	339	-2.54154239886	70.593036559588	FALSE
JT	3	98	2	345	18.291805809605	76.811983867347	FALSE
JT	3	98	2	348	15.804176365923	68.105522462876	FALSE
JT	3	98	2	351	16.426010253208	56.756088634401	FALSE
JT	3	98	2	360	19.224590795902	31.103065548488	FALSE
JT	3	98	2	364	14.560883589411	20.997021810161	FALSE
JT	3	98	2	367	12.228334663232	10.425156564846	FALSE
JT	3	98	2	NA	10.5842613354479	7.54807339543961	FALSE
KC	2	99	1	NA	12.8371501810052	-2.05123748754674	FALSE
KC	2	99	1	147	13.39465041074	-2.09050309399402	FALSE
KC	2	99	1	150	18.836342052489	1.64072993466203	FALSE
KC	2	99	1	NA	12.9885838083421	-0.544693173881833	FALSE
KC	2	100	2	NA	7.19336255647612	-10.8284594994435	FALSE
KC	2	100	2	240	15.104498996589	-17.948544907954	FALSE
KC	2	100	2	243	20.546054631862	-30.541789063869	FALSE
KC	2	100	2	249	7.33093754090299	-27.276893122658	FALSE
KC	2	100	2	NA	4.34795991466264	-12.2513364405883	FALSE
KC	2	101	3	NA	12.4874387109684	3.61439821267764	FALSE
KC	2	101	3	283	20.391011868841	5.99398073004801	FALSE
KC	2	101	3	286	27.231745637466	8.94801217552299	FALSE
KC	2	101	3	289	21.790067877288	1.32993948793603	FALSE
KC	2	101	3	NA	12.1648361042635	-4.58440427497491	FALSE
KC	2	102	4	NA	8.35533746400727	-9.95933410738674	FALSE
KC	2	102	4	295	7.02015537573499	-18.415131375994	FALSE
KC	2	102	4	298	0.490154452322002	-23.701085888043	FALSE
KC	2	102	4	NA	-2.63219987962475	-12.7307314712747	FALSE
KC	2	103	5	NA	12.969315449333	-0.892668345855963	FALSE
KC	2	103	5	320	17.281151590482	5.52777991936802	FALSE
KC	2	103	5	323	14.794081986529	12.368358155439	FALSE
KC	2	103	5	NA	10.1613841309074	8.10840752208128	FALSE
KC	2	104	6	NA	12.9916738326251	-0.465199985689534	FALSE
KC	2	104	6	357	19.146957668459	-7.22102223675699	FALSE
KC	2	104	6	360	18.680399691543	-7.84284356292801	FALSE
KC	2	104	6	NA	12.0767509978564	-4.81166139039052	FALSE
KC	2	105	7	NA	9.70197057154436	8.65284733650424	FALSE
KC	2	105	7	387	9.663394549163	10.969173210785	FALSE
KC	2	105	7	390	11.373432968007	27.915770051502	FALSE
KC	2	105	7	397	5.15468869729798	52.48032673787	FALSE
KC	2	105	7	400	-11.947660036503	48.749121385493	FALSE
KC	2	105	7	403	-12.724854777823	33.979220814538	FALSE
KC	2	105	7	409	-1.37535881385401	15.167032490336	FALSE
KC	2	105	7	NA	-1.03299994647779	12.9588931282952	FALSE
KC	2	106	8	NA	9.55020262852781	-8.8200697136735	FALSE
KC	2	106	8	421	11.840003607541	-7.53217721363598	FALSE
KC	2	106	8	427	33.916955728964	-9.55324202100599	FALSE
KC	2	106	8	430	29.56353575944	-16.393834511918	FALSE
KC	2	106	8	433	28.008814939303	-19.036950651044	FALSE
KC	2	106	8	437	10.440418240227	-10.641384847379	FALSE
KC	2	106	8	NA	7.88962101877706	-10.3321769332543	FALSE
JP	3	107	1	NA	12.8371501810052	-2.05123748754674	FALSE
JP	3	107	1	147	13.39465041074	-2.09050309399402	FALSE
JP	3	107	1	150	18.836342052489	1.64072993466203	FALSE
JP	3	107	1	NA	12.9885838083421	-0.544693173881833	FALSE
JP	3	108	2	NA	7.19336255647612	-10.8284594994435	FALSE
JP	3	108	2	240	15.104498996589	-17.948544907954	FALSE
JP	3	108	2	243	20.546054631862	-30.541789063869	FALSE
JP	3	108	2	249	7.33093754090299	-27.276893122658	FALSE
JP	3	108	2	NA	4.34795991466264	-12.2513364405883	FALSE
JP	3	109	3	NA	12.4874387109684	3.61439821267764	FALSE
JP	3	109	3	283	20.391011868841	5.99398073004801	FALSE
JP	3	109	3	286	27.231745637466	8.94801217552299	FALSE
JP	3	109	3	289	21.790067877288	1.32993948793603	FALSE
JP	3	109	3	NA	12.1648361042635	-4.58440427497491	FALSE
JP	3	110	4	NA	8.35533746400727	-9.95933410738674	FALSE
JP	3	110	4	295	7.02015537573499	-18.415131375994	FALSE
JP	3	110	4	298	0.490154452322002	-23.701085888043	FALSE
JP	3	110	4	NA	-2.63219987962475	-12.7307314712747	FALSE
JP	3	111	5	NA	12.969315449333	-0.892668345855963	FALSE
JP	3	111	5	320	17.281151590482	5.52777991936802	FALSE
JP	3	111	5	323	14.794081986529	12.368358155439	FALSE
JP	3	111	5	NA	10.1613841309074	8.10840752208128	FALSE
JP	3	112	6	NA	12.9916738326251	-0.465199985689534	FALSE
JP	3	112	6	357	19.146957668459	-7.22102223675699	FALSE
JP	3	112	6	360	18.680399691543	-7.84284356292801	FALSE
JP	3	112	6	NA	12.0767509978564	-4.81166139039052	FALSE
JP	3	113	7	NA	9.70197057154436	8.65284733650424	FALSE
JP	3	113	7	387	9.663394549163	10.969173210785	FALSE
JP	3	113	7	390	11.373432968007	27.915770051502	FALSE
JP	3	113	7	397	5.15468869729798	52.48032673787	FALSE
JP	3	113	7	400	-11.947660036503	48.749121385493	FALSE
JP	3	113	7	403	-12.724854777823	33.979220814538	FALSE
JP	3	113	7	409	-1.37535881385401	15.167032490336	FALSE
JP	3	113	7	NA	-1.03299994647779	12.9588931282952	FALSE
JP	3	114	8	NA	9.55020262852781	-8.8200697136735	FALSE
JP	3	114	8	421	11.840003607541	-7.53217721363598	FALSE
JP	3	114	8	427	33.916955728964	-9.55324202100599	FALSE
JP	3	114	8	430	29.56353575944	-16.393834511918	FALSE
JP	3	114	8	433	28.008814939303	-19.036950651044	FALSE
JP	3	114	8	437	10.440418240227	-10.641384847379	FALSE
JP	3	114	8	NA	7.88962101877706	-10.3321769332543	FALSE
JP	3	115	9	NA	5.13526382103836	11.9427411212139	FALSE
JP	3	115	9	837	9.196932932484	20.763989084098	FALSE
JP	3	115	9	840	9.97395293666199	36.311348973572	FALSE
JP	3	115	9	843	7.48677102079199	53.102231265668	FALSE
JP	3	115	9	846	11.062121236221	70.204432336145	FALSE
JP	3	115	9	852	1.65601706626998	109.305786229154	FALSE
JP	3	115	9	858	10.440372789597	100.988008247223	FALSE
JP	3	115	9	864	33.373113875332	100.288127579536	FALSE
JP	3	115	9	867	39.747269204083	94.069213317395	FALSE
JP	3	115	9	870	44.722458311969	86.917498350882	FALSE
JP	3	115	9	877	66.488089057706	100.754854875347	FALSE
JP	3	115	9	880	82.580206466881	111.715230590705	FALSE
JP	3	115	9	883	87.08860115854	104.563779508064	FALSE
JP	3	115	9	895	6.24278494435899	103.630886466627	FALSE
JP	3	115	9	910	-12.336271241189	91.270927488156	FALSE
JP	3	115	9	917	-5.02922153597902	75.101821244128	FALSE
JP	3	115	9	920	-8.915475305239	60.176178118917	FALSE
JP	3	115	9	923	-13.579969268447	41.986048785677	FALSE
JP	3	115	9	926	-9.226587217987	25.505846465968	FALSE
JP	3	115	9	NA	-7.18263670326795	10.835577049187	FALSE
JP	3	116	10	NA	12.8446101665412	-2.00399343052488	FALSE
JP	3	116	10	950	15.337770177902	-2.32363301814399	FALSE
JP	3	116	10	954	27.231670373032	-1.46864285469098	FALSE
JP	3	116	10	957	29.408107282295	17.343639201864	FALSE
JP	3	116	10	963	20.31295171854	36.233546439037	FALSE
JP	3	116	10	NA	6.27421909041903	11.385700452999	FALSE
JP	3	117	11	NA	-3.25132610267165	12.5868534024229	FALSE
JP	3	117	11	987	-3.55202408118001	13.923225706702	FALSE
JP	3	117	11	990	3.59976968328999	35.378449423917	FALSE
JP	3	117	11	994	8.26369947695099	51.236772962279	FALSE
JP	3	117	11	997	8.885815006439	69.582364167213	FALSE
JP	3	117	11	1000	-0.986403513867003	85.362727650741	FALSE
JP	3	117	11	1009	-22.519596480325	66.628354151633	FALSE
JP	3	117	11	1012	-25.551547536286	51.780907260076	FALSE
JP	3	117	11	1021	-5.80632418642301	21.619052382914	FALSE
JP	3	117	11	NA	-3.97699549009338	12.3767324796077	FALSE
JP	3	118	12	NA	12.1085301167061	4.73112020697223	FALSE
JP	3	118	12	1058	13.472455298009	5.13889127247103	FALSE
JP	3	118	12	1064	34.228152952609	31.802423430078	FALSE
JP	3	118	12	1067	42.856357250673	37.788370262691	FALSE
JP	3	118	12	1071	48.2982317406	28.148818933704	FALSE
JP	3	118	12	1074	54.050730102182	15.711075026528	FALSE
JP	3	118	12	1077	47.365056649204	4.983719909223	FALSE
JP	3	118	12	1080	32.20660190823	-6.13272735893997	FALSE
JP	3	118	12	1083	11.140355051986	-8.54268031138599	FALSE
JP	3	118	12	NA	10.1275476133199	-8.15063060995517	FALSE
JP	3	119	13	NA	-2.93844242917773	12.6635522698178	FALSE
JP	3	119	13	1117	-1.84200756015801	24.339932804447	FALSE
JP	3	119	13	1120	3.44401016224498	42.21926324466	FALSE
JP	3	119	13	1123	-5.26192191382202	59.010138636778	FALSE
JP	3	119	13	1126	-5.417565933514	79.066178140281	FALSE
JP	3	119	13	1132	-22.830750337941	89.17200727231	FALSE
JP	3	119	13	1141	-75.769023843332	91.581735711414	FALSE
JP	3	119	13	1144	-97.302335907561	86.37345798252	FALSE
JP	3	119	13	1147	-120.311931535437	91.193041186472	FALSE
JP	3	119	13	1151	-137.025277375432	84.274581431188	FALSE
JP	3	119	13	1154	-153.816307227784	70.437490224204	FALSE
JP	3	119	13	1157	-157.547621931142	52.869098599662	FALSE
JP	3	119	13	1163	-142.078156852166	37.555088259933	FALSE
JP	3	119	13	1166	-130.96176367831	31.880284175432	FALSE
JP	3	119	13	1169	-126.375375179857	24.806263507969	FALSE
JP	3	119	13	1172	-123.265934582418	14.234134149464	FALSE
JP	3	119	13	1175	-114.403789399206	2.57364309673301	FALSE
JP	3	119	13	1178	-107.252040798662	1.17440842184601	FALSE
JP	3	119	13	1184	-89.2176248890616	0.086119181469996	FALSE
JP	3	119	13	1187	-80.7442765655596	-10.252761572007	FALSE
JP	3	119	13	1191	-69.550320269955	-14.761402394672	FALSE
JP	3	119	13	1194	-66.129830749353	-6.98785199252296	FALSE
JP	3	119	13	1197	-52.759144559214	-13.673199342007	FALSE
JP	3	119	13	1200	-42.187137700273	-0.768901252533965	FALSE
JP	3	119	13	1203	-35.95833	-9.725393	TRUE
JP	3	119	13	1271	-32.547444736486	-15.227983785527	FALSE
JP	3	119	13	1274	-25.396092656985	-14.450429698953	FALSE
JP	3	119	13	1277	-16.37827329652	-18.337431007074	FALSE
JP	3	119	13	1280	-13.891038696379	-10.874687844435	FALSE
JP	3	119	13	NA	-10.3282193268752	-7.89480117140143	FALSE
JP	3	120	14	NA	-12.9253013625935	1.39161226142143	FALSE
JP	3	120	14	1311	-34.724537826407	7.16024148683402	FALSE
JP	3	120	14	1314	-23.685640708385	-2.94563586441001	FALSE
JP	3	120	14	NA	-12.9515812086095	-1.12095682200213	FALSE
JP	3	121	15	NA	11.2152991577045	6.57396872544986	FALSE
JP	3	121	15	1351	41.068606244828	9.725446923172	FALSE
JP	3	121	15	1354	57.004495964758	16.799434884896	FALSE
JP	3	121	15	1357	66.643772238553	24.262265196392	FALSE
JP	3	121	15	1360	82.57954884644	12.990558425985	FALSE
JP	3	121	15	1363	92.840930207823	2.57381165612503	FALSE
JP	3	121	15	1366	105.900718990666	-5.044490619415	FALSE
JP	3	121	15	1369	117.095002567935	1.17426760037898	FALSE
JP	3	121	15	1372	128.1331591376	-3.17867110185	FALSE
JP	3	121	15	1375	147.722799063031	-4.88896500399102	FALSE
JP	3	121	15	1378	161.326700371089	-13.673171061749	FALSE
JP	3	121	15	1385	185.425179613499	-16.627396986	FALSE
JP	3	121	15	1388	202.293903027828	-24.167852756503	FALSE
JP	3	121	15	1951	214.96499862121	-32.236911238138	FALSE
JP	3	121	15	2007	217.374513388983	-38.222167818814	FALSE
JP	3	121	15	2013	210.067512830254	-42.109284331999	FALSE
JP	3	121	15	2016	215.197958543455	-58.122898338714	FALSE
JP	3	121	15	2019	210.378191701664	-68.072883121587	FALSE
JP	3	121	15	2022	208.435001011854	-84.631018279297	FALSE
JP	3	121	15	2041	212.477121897832	-101.266294240632	FALSE
JP	3	121	15	2059	212.788009173943	-126.919155295145	FALSE
JP	3	121	15	2099	214.653851943516	-151.017785119757	FALSE
JP	3	121	15	2102	212.632696985217	-147.597337805079	FALSE
JP	3	121	15	2105	213.876390052928	-137.646873979293	FALSE
JP	3	121	15	2118	189.93358372861	-103.753979997056	FALSE
JP	3	121	15	2121	164.125369569793	-98.312659338651	FALSE
JP	3	121	15	2124	145.390625177136	-106.163772237021	FALSE
JP	3	121	15	2127	118.571567893034	-99.86693984853	FALSE
JP	3	121	15	2130	96.883135976088	-103.365285134591	FALSE
JP	3	121	15	2133	73.484528065437	-103.909319421133	FALSE
JP	3	121	15	2139	45.888368548898	-72.115436021949	FALSE
JP	3	121	15	2142	52.651239183266	-54.002728598064	FALSE
JP	3	121	15	2145	67.576602993909	-40.632035030321	FALSE
JP	3	121	15	2148	58.870437018192	-29.127296694136	FALSE
JP	3	121	15	2152	48.142505115868	-44.674413531359	FALSE
JP	3	121	15	2155	18.913676969216	-45.451746440073	FALSE
JP	3	121	15	2158	2.58913072465799	-37.833664168731	FALSE
JP	3	121	15	2161	-18.011177442718	-40.087820668967	FALSE
JP	3	121	15	2164	-12.102871498978	-31.847952605991	FALSE
JP	3	121	15	2167	-13.813457502332	-11.480891214472	FALSE
JP	3	121	15	NA	-9.52813027142227	-8.843909403132	FALSE
JP	3	122	16	NA	-1.44194079213602	12.9197835412198	FALSE
JP	3	122	16	2179	4.532475090161	19.458124432729	FALSE
JP	3	122	16	2185	19.535782978359	-0.986688767387989	FALSE
JP	3	122	16	NA	12.9494465627242	-1.14535309802267	FALSE
JP	3	123	17	NA	-12.7812187364612	2.37496265459733	FALSE
JP	3	123	17	2207	-17.000301837762	4.76576883424002	FALSE
JP	3	123	17	2210	-14.201857765549	10.984768016907	FALSE
JP	3	123	17	2213	-6.73900324995	19.069202319874	FALSE
JP	3	123	17	2216	-3.16306373108702	33.83913072817	FALSE
JP	3	123	17	2219	13.005992682242	31.662463921805	FALSE
JP	3	123	17	2253	15.493211764615	18.60305776724	FALSE
JP	3	123	17	2256	11.762103728857	7.40885010315003	FALSE
JP	3	123	17	NA	11.0436671287128	6.85838292531032	FALSE
JP	4	124	1	NA	11.0631547249456	6.82690321682631	FALSE
JP	4	124	1	40	14.89850200305	9.79069018709703	FALSE
JP	4	124	1	43	32.000897989408	17.253182532284	FALSE
JP	4	124	1	46	19.563189856066	24.560227813941	FALSE
JP	4	124	1	49	10.701196219977	12.433456650353	FALSE
JP	4	124	1	NA	8.60164415529501	9.74739543804801	FALSE
JP	4	125	2	NA	12.8472996620892	-1.98667848241329	FALSE
JP	4	125	2	148	15.98734799174	-2.49197069567299	FALSE
JP	4	125	2	154	32.778027508141	34.821622692158	FALSE
JP	4	125	2	160	49.802295503728	51.379518412122	FALSE
JP	4	125	2	163	63.328527266844	53.556046367261	FALSE
JP	4	125	2	185	87.237341992606	61.148102211981	TRUE
JP	4	125	2	228	92.401881487276	72.523694262326	FALSE
JP	4	125	2	231	106.782859447714	80.064312591479	FALSE
JP	4	125	2	234	113.31301936665	98.565414706711	FALSE
JP	4	125	2	237	128.549493517199	105.095037370091	FALSE
JP	4	125	2	240	135.234496131252	107.116510442806	FALSE
JP	4	125	2	253	173.558547635881	105.173073183372	FALSE
JP	4	125	2	256	167.183862412207	98.021515976784	FALSE
JP	4	125	2	259	147.594250081437	89.626022221535	FALSE
JP	4	125	2	262	130.181485952391	80.141971743956	FALSE
JP	4	125	2	268	129.481821905167	57.520858136169	FALSE
JP	4	125	2	271	119.376198188645	45.86030473261	FALSE
JP	4	125	2	274	108.649015564839	35.132321225461	FALSE
JP	4	125	2	277	106.471923302497	22.383995359639	FALSE
JP	4	125	2	280	98.698214904556	39.952481378737	FALSE
JP	4	125	2	287	107.715836748081	77.421224148032	FALSE
JP	4	125	2	296	65.505099877738	85.89438594689	FALSE
JP	4	125	2	299	52.134557723918	81.230138414109	FALSE
JP	4	125	2	302	36.509717588455	88.925947118663	FALSE
JP	4	125	2	308	-2.8617745	97.972506	TRUE
JP	4	125	2	521	22.749824597244	107.349846245785	FALSE
JP	4	125	2	527	46.382205043545	107.03861542084	FALSE
JP	4	125	2	530	37.053796511222	101.441656238234	FALSE
JP	4	125	2	539	49.335687352913	102.374671426868	FALSE
JP	4	125	2	542	63.017471175128	111.23656588149	FALSE
JP	4	125	2	545	84.628028843929	110.303683135643	FALSE
JP	4	125	2	555	115.800066907543	147.8505342315	FALSE
JP	4	125	2	558	122.485810581059	152.51452332007	FALSE
JP	4	125	2	567	156.767371651282	146.995307717349	FALSE
JP	4	125	2	570	166.639790613581	156.245919256183	FALSE
JP	4	125	2	576	161.043277452072	163.086346649306	FALSE
JP	4	125	2	579	143.319355692194	156.401072525364	FALSE
JP	4	125	2	582	120.775842015232	158.888648522426	FALSE
JP	4	125	2	592	83.384758754494	132.22511142854	FALSE
JP	4	125	2	595	66.205105066487	130.592642659842	FALSE
JP	4	125	2	598	54.000032859716	118.543754748549	FALSE
JP	4	125	2	604	23.683318065031	107.349505125435	FALSE
JP	4	125	2	607	27.103360754588	106.105875500196	FALSE
JP	4	125	2	610	-2.8617745	97.972506	TRUE
JP	4	125	2	699	15.987029394282	99.031888246117	FALSE
JP	4	125	2	703	31.689955641813	103.540453943143	FALSE
JP	4	125	2	709	62.706541885238	99.886996224965	FALSE
JP	4	125	2	715	100.875391534235	103.384859419153	FALSE
JP	4	125	2	718	115.877919133662	111.858524369392	FALSE
JP	4	125	2	721	133.602216393499	123.829628769975	FALSE
JP	4	125	2	733	181.876766217908	197.912257243163	FALSE
JP	4	125	2	736	194.313890568339	212.527077160769	FALSE
JP	4	125	2	752	212.893679042983	247.430168080707	FALSE
JP	4	125	2	764	156.068081671018	267.175413631289	FALSE
JP	4	125	2	776	85.32800646517	241.211494684004	FALSE
JP	4	125	2	789	29.357766449309	217.890638801934	FALSE
JP	4	125	2	792	13.188486799694	213.537472619117	FALSE
JP	4	125	2	795	-9.97643111583801	217.424069313782	FALSE
JP	4	125	2	798	-18.450004517393	208.795544293717	FALSE
JP	4	125	2	801	-21.559455906608	194.647502929069	FALSE
JP	4	125	2	810	-18.294743590248	144.896264493245	FALSE
JP	4	125	2	813	-17.906120612791	130.04868994636	FALSE
JP	4	125	2	816	-7.17861410311201	116.367162798264	FALSE
JP	4	125	2	835	-2.8617745	97.972506	TRUE
JP	4	125	2	884	13.188849379795	78.27613165504	FALSE
JP	4	125	2	890	-2.513879502847	61.951484156987	FALSE
JP	4	125	2	897	11.322722092544	48.270154152075	FALSE
JP	4	125	2	900	27.492050027538	50.291221306358	FALSE
JP	4	125	2	903	48.247778096238	54.72214626953	FALSE
JP	4	125	2	906	66.904137353613	60.474827731446	FALSE
JP	4	125	2	924	138.577375427121	95.922259555382	FALSE
JP	4	125	2	934	127.849627734715	110.070427104275	FALSE
JP	4	125	2	937	134.06888265932	135.412219796739	FALSE
JP	4	125	2	943	146.03991275934	172.259464258976	FALSE
JP	4	125	2	946	147.439027465115	189.827980014821	FALSE
JP	4	125	2	949	126.683323499218	201.410746253683	FALSE
JP	4	125	2	952	106.550238822012	195.891180933607	FALSE
JP	4	125	2	955	83.38409698629	192.315571038697	FALSE
JP	4	125	2	958	65.738267179151	186.796306939338	FALSE
JP	4	125	2	964	16.686667834929	182.520758434584	FALSE
JP	4	125	2	980	1.29499430352499	126.084065957457	FALSE
JP	4	125	2	983	-2.8617745	97.972506	TRUE
JP	4	125	2	1023	-10.676543631819	90.636344072835
JP	4	125	2	1026	-35.24091503263	86.438481305966	FALSE
JP	4	125	2	1032	-34.619434169858	74.000906468577	FALSE
JP	4	125	2	1047	4.09348951868199	51.923688407617	FALSE
JP	4	125	2	1060	-7.87812126361001	41.040642689029	FALSE
JP	4	125	2	1063	-2.90301813398702	33.267058766567	FALSE
JP	4	125	2	1066	5.18176721035098	26.58159122722	FALSE
JP	4	125	2	1069	13.421587253871	27.82558806337	FALSE
JP	4	125	2	1072	12.877425982649	20.906998828327	FALSE
JP	4	125	2	1075	16.453608996065	7.38070402568002	FALSE
JP	4	125	2	NA	12.3852047091667	3.95053215555002	FALSE
JP	4	126	3	NA	12.8587338214959	1.91127300716472	FALSE
JP	4	126	3	1115	19.018674057195	0.15131191091803	FALSE
JP	4	126	3	1118	29.6688063482	4.11571457366199	FALSE
JP	4	126	3	1124	49.413959907897	15.154211819586	FALSE
JP	4	126	3	1128	55.632819940378	31.478884879959	FALSE
JP	4	126	3	1131	64.96082081213	30.701755932466	FALSE
JP	4	126	3	1137	78.720450976976	41.81777935464	FALSE
JP	4	126	3	1140	88.359736617988	52.234585942177	FALSE
JP	4	126	3	1143	87.237341992606	61.148102211981	TRUE
JP	4	126	3	1177	100.486716535667	72.445902442468	FALSE
JP	4	126	3	1180	117.666427124184	77.343334198361	FALSE
JP	4	126	3	1183	122.952092337284	86.671980054824	FALSE
JP	4	126	3	1189	94.811586019402	98.487796542654	FALSE
JP	4	126	3	1195	52.756122314098	105.872822446883	FALSE
JP	4	126	3	1198	29.824515253621	107.660450944852	FALSE
JP	4	126	3	1204	9.690204997039	100.275803496975	FALSE
JP	4	126	3	1223	-4.379491296868	35.365676630546	FALSE
JP	4	126	3	NA	-1.96426538244639	12.8507455623136	FALSE
JP	4	127	4	NA	4.59031071889255	-12.1626085813867	FALSE
JP	4	127	4	1248	6.96972240501299	-14.229976089128	FALSE
JP	4	127	4	1251	11.944812971952	-31.953872065804	FALSE
JP	4	127	4	1257	19.640621219445	-49.75535009479	FALSE
JP	4	127	4	1260	19.48523456569	-60.483116459945	FALSE
JP	4	127	4	1263	21.350849749884	-75.563872877793	FALSE
JP	4	127	4	1266	23.993820726819	-90.800193594551	FALSE
JP	4	127	4	1269	21.739625206352	-101.139236473867	FALSE
JP	4	127	4	1272	18.008102675801	-113.110417054831	FALSE
JP	4	127	4	1275	20.651398664775	-125.237521118014	FALSE
JP	4	127	4	1278	27.491926573614	-139.385337318855	FALSE
JP	4	127	4	1281	40.862888005181	-144.516212612904	FALSE
JP	4	127	4	1285	57.031736327381	-151.5120952652	FALSE
JP	4	127	4	1288	68.381384588316	-160.840629159507	FALSE
JP	4	127	4	1291	72.967893163536	-174.600108333679	FALSE
JP	4	127	4	1294	75.921879570875	-195.588917264936	FALSE
JP	4	127	4	1297	86.571636608881	-204.839334139752	FALSE
JP	4	127	4	1300	101.497025898868	-218.054498496435	FALSE
JP	4	127	4	1303	113.779359122451	-225.206100991073	FALSE
JP	4	127	4	1306	128.238406279392	-220.231401205592	FALSE
JP	4	127	4	1309	125.439713158543	-201.418792909212	FALSE
JP	4	127	4	1312	111.136362494139	-183.695179446095	FALSE
JP	4	127	4	1318	99.631271198074	-149.024631530028	FALSE
JP	4	127	4	1321	95.200269911058	-125.93682809874	FALSE
JP	4	127	4	1325	81.363184928961	-108.523968961793	FALSE
[truncated: 1,325 more rows]
