# Supplementary material for: Modeling bee movement shows how a perceptual masking effect can influence flower discovery
Source: PLoS Comput Biol. 2023 Mar 24;19(3):e1010558. doi: 10.1371/journal.pcbi.1010558 (PMC10075415; doi:10.1371/journal.pcbi.1010558)
Supplement: S1 Data — (ZIP) [file pcbi.1010558.s006.zip › S6/01/01-Data/01-AllLoopsSevilla.csv]

	X.16	X.15	X.14	X.13	X.12	X.11	X.10	X.9	X.8	X.7	X.6	X.5	X.4	X.3	X.2	X.1	beeId	Setup	Track	loopId	loopRankInTrack	Time	X	Y	idTrack
1	1	1	1	1	1	1	1	1	1	1	1	1	1	1	1	1	JR	R2CH090518_track03	1	1	1	NA	-12.6134035125282	-3.14675258483091	JR-1
2	2	2	2	2	2	2	2	2	2	2	2	2	2	2	2	2	JR	R2CH090518_track03	1	1	1	182	-17.355603743936	-6.07580353863201	JR-1
3	3	3	3	3	3	3	3	3	3	3	3	3	3	3	3	3	JR	R2CH090518_track03	1	1	1	188	-9.893326474378	-10.584339983541	JR-1
4	4	4	4	4	4	4	4	4	4	4	4	4	4	4	4	4	JR	R2CH090518_track03	1	1	1	191	-6.939208421664	-16.025891280224	JR-1
5	5	5	5	5	5	5	5	5	5	5	5	5	5	5	5	5	JR	R2CH090518_track03	1	1	1	194	-5.539863979826	-19.601872882576	JR-1
6	6	6	6	6	6	6	6	6	6	6	6	6	6	6	6	6	JR	R2CH090518_track03	1	1	1	197	-10.203938546006	-9.18523476226201	JR-1
7	7	7	7	7	7	7	7	7	7	7	7	7	7	7	7	7	JR	R2CH090518_track03	1	1	1	NA	-10.451	-7.732	JR-1
8	8	8	8	8	8	8	8	8	8	8	8	8	8	8	8	8	JR	R2CH090518_track03	1	2	2	NA	-12.9509124223079	-1.12865735708866	JR-1
9	9	9	9	9	9	9	9	9	9	9	9	9	9	9	9	9	JR	R2CH090518_track03	1	2	2	142	-15.490119316566	-0.94507298813104	JR-1
10	10	10	10	10	10	10	10	10	10	10	10	10	10	10	10	10	JR	R2CH090518_track03	1	2	2	145	-16.11185544218	-7.63047015452903	JR-1
11	11	11	11	11	11	11	11	11	11	11	11	11	11	11	11	11	JR	R2CH090518_track03	1	2	2	148	-22.641982397952	-7.00848488489802	JR-1
12	12	12	12	12	12	12	12	12	12	12	12	12	12	12	12	12	JR	R2CH090518_track03	1	2	2	151	-22.641994827379	-2.499780004786	JR-1
13	13	13	13	13	13	13	13	13	13	13	13	13	13	13	13	13	JR	R2CH090518_track03	1	2	2	154	-21.398329124447	3.874667049309	JR-1
14	14	14	14	14	14	14	14	14	14	14	14	14	14	14	14	14	JR	R2CH090518_track03	1	2	2	NA	-8.14231874229401	10.1342313718845	JR-1
15	15	15	15	15	15	15	15	15	15	15	15	15	15	15	15	15	JR	R2CH090518_track03	1	3	3	NA	-12.417	3.849	JR-1
16	16	16	16	16	16	16	16	16	16	16	16	16	16	16	16	16	JR	R2CH090518_track03	1	3	3	206	-17.200424007716	32.015179238188	JR-1
17	17	17	17	17	17	17	17	17	17	17	17	17	17	17	17	17	JR	R2CH090518_track03	1	3	3	209	-10.203842335039	21.909257916608	JR-1
18	18	18	18	18	18	18	18	18	18	18	18	18	18	18	18	18	JR	R2CH090518_track03	1	3	3	212	-3.674157245713	22.220345913697	JR-1
19	19	19	19	19	19	19	19	19	19	19	19	19	19	19	19	19	JR	R2CH090518_track03	1	3	3	216	0.67918127117002	15.223997069343	JR-1
20	20	20	20	20	20	20	20	20	20	20	20	20	20	20	20	20	JR	R2CH090518_track03	1	3	3	NA	0.323993186464782	12.9959620042198	JR-1
21	21	21	21	21	21	21	21	21	21	21	21	21	21	21	21	21	JR	R2CH090518_track03	1	4	4	NA	-12.9676833868485	-0.916071819484551	JR-1
22	22	22	22	22	22	22	22	22	22	22	22	22	22	22	22	22	JR	R2CH090518_track03	1	4	4	259	-13.779782556427	-1.10065385475704	JR-1
23	23	23	23	23	23	23	23	23	23	23	23	23	23	23	23	23	JR	R2CH090518_track03	1	4	4	265	-16.267540346814	-7.78584285450401	JR-1
24	24	24	24	24	24	24	24	24	24	24	24	24	24	24	24	24	JR	R2CH090518_track03	1	4	4	NA	-12.5009592910773	-3.56735431417025	JR-1
25	25	25	25	25	25	25	25	25	25	25	25	25	25	25	25	25	JR	R2CH090518_track03	1	5	5	NA	3.22370115162767	12.5939569192925	JR-1
26	26	26	26	26	26	26	26	26	26	26	26	26	26	26	26	26	JR	R2CH090518_track03	1	5	5	277	3.01097017991201	17.400679519497	JR-1
27	27	27	27	27	27	27	27	27	27	27	27	27	27	27	27	27	JR	R2CH090518_track03	1	5	5	280	3.01091675746201	28.594756894192	JR-1
28	28	28	28	28	28	28	28	28	28	28	28	28	28	28	28	28	JR	R2CH090518_track03	1	5	5	283	10.162663492401	33.569843324365	JR-1
29	29	29	29	29	29	29	29	29	29	29	29	29	29	29	29	29	JR	R2CH090518_track03	1	5	5	290	13.272366845864	32.481518869823	JR-1
30	30	30	30	30	30	30	30	30	30	30	30	30	30	30	30	30	JR	R2CH090518_track03	1	5	5	293	11.095475217246	31.39325731367	JR-1
31	31	31	31	31	31	31	31	31	31	31	31	31	31	31	31	31	JR	R2CH090518_track03	1	5	5	296	12.028687008985	30.771203378727	JR-1
32	32	32	32	32	32	32	32	32	32	32	32	32	32	32	32	32	JR	R2CH090518_track03	1	5	5	299	12.33975757596	27.350771919221	JR-1
33	33	33	33	33	33	33	33	33	33	33	33	33	33	33	33	33	JR	R2CH090518_track03	1	5	5	302	16.070793566683	28.594736248226	JR-1
34	34	34	34	34	34	34	34	34	34	34	34	34	34	34	34	34	JR	R2CH090518_track03	1	5	5	305	20.113248620871	25.485124291484	JR-1
35	35	35	35	35	35	35	35	35	35	35	35	35	35	35	35	35	JR	R2CH090518_track03	1	5	5	308	11.872892870167	29.6831062674	JR-1
36	36	36	36	36	36	36	36	36	36	36	36	36	36	36	36	36	JR	R2CH090518_track03	1	5	5	311	15.138156056236	27.817276983107	JR-1
37	37	37	37	37	37	37	37	37	37	37	37	37	37	37	37	37	JR	R2CH090518_track03	1	5	5	314	16.226506326272	27.8172430871209	JR-1
38	38	38	38	38	38	38	38	38	38	38	38	38	38	38	38	38	JR	R2CH090518_track03	1	5	5	317	10.629342444308	30.926746526164	JR-1
39	39	39	39	39	39	39	39	39	39	39	39	39	39	39	39	39	JR	R2CH090518_track03	1	5	5	320	11.717511410354	29.372103490772	JR-1
40	40	40	40	40	40	40	40	40	40	40	40	40	40	40	40	40	JR	R2CH090518_track03	1	5	5	327	10.629402215826	30.149421106325	JR-1
41	41	41	41	41	41	41	41	41	41	41	41	41	41	41	41	41	JR	R2CH090518_track03	1	5	5	330	8.45299394058602	30.771215345763	JR-1
42	42	42	42	42	42	42	42	42	42	42	42	42	42	42	42	42	JR	R2CH090518_track03	1	5	5	333	15.293276010934	28.43927999399	JR-1
43	43	43	43	43	43	43	43	43	43	43	43	43	43	43	43	43	JR	R2CH090518_track03	1	5	5	336	12.183727333432	29.527695897073	JR-1
44	44	44	44	44	44	44	44	44	44	44	44	44	44	44	44	44	JR	R2CH090518_track03	1	5	5	339	11.095560487668	30.46047008225	JR-1
45	45	45	45	45	45	45	45	45	45	45	45	45	45	45	45	45	JR	R2CH090518_track03	1	5	5	342	13.738540772902	28.283818563809	JR-1
46	46	46	46	46	46	46	46	46	46	46	46	46	46	46	46	46	JR	R2CH090518_track03	1	5	5	345	11.56210327495	30.149453588044	JR-1
47	47	47	47	47	47	47	47	47	47	47	47	47	47	47	47	47	JR	R2CH090518_track03	1	5	5	348	19.957688607419	29.838435871942	JR-1
48	48	48	48	48	48	48	48	48	48	48	48	48	48	48	48	48	JR	R2CH090518_track03	1	5	5	351	19.024789261424	29.37208130536	JR-1
49	49	49	49	49	49	49	49	49	49	49	49	49	49	49	49	49	JR	R2CH090518_track03	1	5	5	354	11.251195582073	29.993945938075	JR-1
50	50	50	50	50	50	50	50	50	50	50	50	50	50	50	50	50	JR	R2CH090518_track03	1	5	5	357	8.608439963595	30.149271070383	JR-1
51	51	51	51	51	51	51	51	51	51	51	51	51	51	51	51	51	JR	R2CH090518_track03	1	5	5	360	13.272509302224	28.128240890885	JR-1
52	52	52	52	52	52	52	52	52	52	52	52	52	52	52	52	52	JR	R2CH090518_track03	1	5	5	364	11.717669348158	29.838410215998	JR-1
53	53	53	53	53	53	53	53	53	53	53	53	53	53	53	53	53	JR	R2CH090518_track03	1	5	5	367	14.049525801957	35.280139261539	JR-1
54	54	54	54	54	54	54	54	54	54	54	54	54	54	54	54	54	JR	R2CH090518_track03	1	5	5	370	11.873148542618	36.212795118123	JR-1
55	55	55	55	55	55	55	55	55	55	55	55	55	55	55	55	55	JR	R2CH090518_track03	1	5	5	373	12.650254413207	33.258931935775	JR-1
56	56	56	56	56	56	56	56	56	56	56	56	56	56	56	56	56	JR	R2CH090518_track03	1	5	5	379	2.233751525866	45.074786691569	JR-1
57	57	57	57	57	57	57	57	57	57	57	57	57	57	57	57	57	JR	R2CH090518_track03	1	5	5	382	6.431647069455	44.141900603113	JR-1
58	58	58	58	58	58	58	58	58	58	58	58	58	58	58	58	58	JR	R2CH090518_track03	1	5	5	385	12.339852965824	42.120584372776	JR-1
59	59	59	59	59	59	59	59	59	59	59	59	59	59	59	59	59	JR	R2CH090518_track03	1	5	5	388	23.222283345897	37.456755958303	JR-1
60	60	60	60	60	60	60	60	60	60	60	60	60	60	60	60	60	JR	R2CH090518_track03	1	5	5	391	12.028784461446	30.460254935015	JR-1
61	61	61	61	61	61	61	61	61	61	61	61	61	61	61	61	61	JR	R2CH090518_track03	1	5	5	397	7.05331811803	30.149478908627	JR-1
62	62	62	62	62	62	62	62	62	62	62	62	62	62	62	62	62	JR	R2CH090518_track03	1	5	5	401	9.07471678161701	30.926649274377	JR-1
63	63	63	63	63	63	63	63	63	63	63	63	63	63	63	63	63	JR	R2CH090518_track03	1	5	5	404	11.251023560764	30.304967901928	JR-1
64	64	64	64	64	64	64	64	64	64	64	64	64	64	64	64	64	JR	R2CH090518_track03	1	5	5	407	10.785057983815	30.615737639371	JR-1
65	65	65	65	65	65	65	65	65	65	65	65	65	65	65	65	65	JR	R2CH090518_track03	1	5	5	410	11.717611859656	27.817350633352	JR-1
66	66	66	66	66	66	66	66	66	66	66	66	66	66	66	66	66	JR	R2CH090518_track03	1	5	5	413	7.52003630566801	17.711520791097	JR-1
67	67	67	67	67	67	67	67	67	67	67	67	67	67	67	67	67	JR	R2CH090518_track03	1	5	5	NA	1.12748141151058	12.9510148508408	JR-1
68	68	68	68	68	68	68	68	68	68	68	68	68	68	68	68	68	JR	R2CH090518_track04	2	6	1	NA	-11.1550808457302	6.67564014347859	JR-2
69	69	69	69	69	69	69	69	69	69	69	69	69	69	69	69	69	JR	R2CH090518_track04	2	6	1	158	-12.503118053114	7.65778327704	JR-2
70	70	70	70	70	70	70	70	70	70	70	70	70	70	70	70	70	JR	R2CH090518_track04	2	6	1	161	-18.877386686229	5.792049323008	JR-2
71	71	71	71	71	71	71	71	71	71	71	71	71	71	71	71	71	JR	R2CH090518_track04	2	6	1	164	-15.301702370213	9.523468650102	JR-2
72	72	72	72	72	72	72	72	72	72	72	72	72	72	72	72	72	JR	R2CH090518_track04	2	6	1	167	-19.188391915719	8.90154588823	JR-2
73	73	73	73	73	73	73	73	73	73	73	73	73	73	73	73	73	JR	R2CH090518_track04	2	6	1	173	-13.28006047463	3.45979674939695	JR-2
74	74	74	74	74	74	74	74	74	74	74	74	74	74	74	74	74	JR	R2CH090518_track04	2	6	1	176	-14.524068173765	-1.04870697125501	JR-2
75	75	75	75	75	75	75	75	75	75	75	75	75	75	75	75	75	JR	R2CH090518_track04	2	6	1	179	-15.146012749744	-11.46541103076	JR-2
76	76	76	76	76	76	76	76	76	76	76	76	76	76	76	76	76	JR	R2CH090518_track04	2	6	1	NA	-10.6781639224921	-7.41463520642706	JR-2
77	77	77	77	77	77	77	77	77	77	77	77	77	77	77	77	77	JR	R2CH090518_track04	2	7	2	NA	10.5060839846634	7.65651352164931	JR-2
78	78	78	78	78	78	78	78	78	78	78	78	78	78	78	78	78	JR	R2CH090518_track04	2	7	2	201	16.570619172963	14.498419675592	JR-2
79	79	79	79	79	79	79	79	79	79	79	79	79	79	79	79	79	JR	R2CH090518_track04	2	7	2	204	23.411355365436	19.784553523476	JR-2
80	80	80	80	80	80	80	80	80	80	80	80	80	80	80	80	80	JR	R2CH090518_track04	2	7	2	207	33.828070715704	22.8939562818199	JR-2
81	81	81	81	81	81	81	81	81	81	81	81	81	81	81	81	81	JR	R2CH090518_track04	2	7	2	210	40.20244833832	26.003390485534	JR-2
82	82	82	82	82	82	82	82	82	82	82	82	82	82	82	82	82	JR	R2CH090518_track04	2	7	2	213	29.785510232759	21.80573821981	JR-2
83	83	83	83	83	83	83	83	83	83	83	83	83	83	83	83	83	JR	R2CH090518_track04	2	7	2	216	24.655290221146	15.120210970733	JR-2
84	84	84	84	84	84	84	84	84	84	84	84	84	84	84	84	84	JR	R2CH090518_track04	2	7	2	NA	10.4852757504778	7.68498486897939	JR-2
85	85	85	85	85	85	85	85	85	85	85	85	85	85	85	85	85	JR	R2CH090518_track04	2	8	3	NA	-10.653631885154	-7.44984078055567	JR-2
86	86	86	86	86	86	86	86	86	86	86	86	86	86	86	86	86	JR	R2CH090518_track04	2	8	3	247	-18.099873481401	-9.44435276920604	JR-2
87	87	87	87	87	87	87	87	87	87	87	87	87	87	87	87	87	JR	R2CH090518_track04	2	8	3	250	-17.166782534076	5.325520291436	JR-2
88	88	88	88	88	88	88	88	88	88	88	88	88	88	88	88	88	JR	R2CH090518_track04	2	8	3	253	-11.570009751329	7.8131336388	JR-2
89	89	89	89	89	89	89	89	89	89	89	89	89	89	89	89	89	JR	R2CH090518_track04	2	8	3	NA	-10.8448859388515	7.16857370564758	JR-2
90	90	90	90	90	90	90	90	90	90	90	90	90	90	90	90	90	JR	R2CH090518_track04	2	9	4	NA	-5.24427128492077	11.8952771590306	JR-2
91	91	91	91	91	91	91	91	91	91	91	91	91	91	91	91	91	JR	R2CH090518_track04	2	9	4	278	-16.855987543411	28.95742106636	JR-2
92	92	92	92	92	92	92	92	92	92	92	92	92	92	92	92	92	JR	R2CH090518_track04	2	9	4	281	-29.760221572865	34.243530063549	JR-2
93	93	93	93	93	93	93	93	93	93	93	93	93	93	93	93	93	JR	R2CH090518_track04	2	9	4	284	-29.760387350477	32.222408169573	JR-2
94	94	94	94	94	94	94	94	94	94	94	94	94	94	94	94	94	JR	R2CH090518_track04	2	9	4	287	-27.739079771572	31.600428258689	JR-2
95	95	95	95	95	95	95	95	95	95	95	95	95	95	95	95	95	JR	R2CH090518_track04	2	9	4	290	-30.848430978857	32.222247552127	JR-2
96	96	96	96	96	96	96	96	96	96	96	96	96	96	96	96	96	JR	R2CH090518_track04	2	9	4	293	-34.891203126662	34.08811933227	JR-2
97	97	97	97	97	97	97	97	97	97	97	97	97	97	97	97	97	JR	R2CH090518_track04	2	9	4	296	-34.113524921477	33.932574724785	JR-2
98	98	98	98	98	98	98	98	98	98	98	98	98	98	98	98	98	JR	R2CH090518_track04	2	9	4	299	-36.912217605429	34.86540778262	JR-2
99	99	99	99	99	99	99	99	99	99	99	99	99	99	99	99	99	JR	R2CH090518_track04	2	9	4	302	-28.516302564202	31.911336420547	JR-2
100	100	100	100	100	100	100	100	100	100	100	100	100	100	100	100	100	JR	R2CH090518_track04	2	9	4	305	-35.357521536801	34.86546652126	JR-2
101	101	101	101	101	101	101	101	101	101	101	101	101	101	101	101	101	JR	R2CH090518_track04	2	9	4	308	-35.046258523812	34.087980954532	JR-2
102	102	102	102	102	102	102	102	102	102	102	102	102	102	102	102	102	JR	R2CH090518_track04	2	9	4	312	-31.470838274806	32.688930893399	JR-2
103	103	103	103	103	103	103	103	103	103	103	103	103	103	103	103	103	JR	R2CH090518_track04	2	9	4	315	-34.580280968551	33.777201527356	JR-2
104	104	104	104	104	104	104	104	104	104	104	104	104	104	104	104	104	JR	R2CH090518_track04	2	9	4	318	-31.626154223858	32.533416854627	JR-2
105	105	105	105	105	105	105	105	105	105	105	105	105	105	105	105	105	JR	R2CH090518_track04	2	9	4	321	-33.336500143175	32.999863571993	JR-2
106	106	106	106	106	106	106	106	106	106	106	106	106	106	106	106	106	JR	R2CH090518_track04	2	9	4	324	-34.113932421814	32.844372560186	JR-2
107	107	107	107	107	107	107	107	107	107	107	107	107	107	107	107	107	JR	R2CH090518_track04	2	9	4	327	-34.735325016619	32.688758098792	JR-2
108	108	108	108	108	108	108	108	108	108	108	108	108	108	108	108	108	JR	R2CH090518_track04	2	9	4	330	-32.247830649652	33.621608397086	JR-2
109	109	109	109	109	109	109	109	109	109	109	109	109	109	109	109	109	JR	R2CH090518_track04	2	9	4	333	-35.357281779895	33.932527812982	JR-2
110	110	110	110	110	110	110	110	110	110	110	110	110	110	110	110	110	JR	R2CH090518_track04	2	9	4	336	-35.357618506224	39.218755303971	JR-2
111	111	111	111	111	111	111	111	111	111	111	111	111	111	111	111	111	JR	R2CH090518_track04	2	9	4	339	-37.378672370177	33.466179200983	JR-2
112	112	112	112	112	112	112	112	112	112	112	112	112	112	112	112	112	JR	R2CH090518_track04	2	9	4	345	-48.72821833141	30.512282872759	JR-2
113	113	113	113	113	113	113	113	113	113	113	113	113	113	113	113	113	JR	R2CH090518_track04	2	9	4	348	-45.929814027423	22.116774856884	JR-2
114	114	114	114	114	114	114	114	114	114	114	114	114	114	114	114	114	JR	R2CH090518_track04	2	9	4	351	-46.706705897288	20.872800741237	JR-2
115	115	115	115	115	115	115	115	115	115	115	115	115	115	115	115	115	JR	R2CH090518_track04	2	9	4	355	-38.77798715742	31.911515460658	JR-2
116	116	116	116	116	116	116	116	116	116	116	116	116	116	116	116	116	JR	R2CH090518_track04	2	9	4	358	-34.424744417986	33.466255689407	JR-2
117	117	117	117	117	117	117	117	117	117	117	117	117	117	117	117	117	JR	R2CH090518_track04	2	9	4	361	-29.44917446621	32.688636228577	JR-2
118	118	118	118	118	118	118	118	118	118	118	118	118	118	118	118	118	JR	R2CH090518_track04	2	9	4	364	-25.87334718116	24.759607794193	JR-2
119	119	119	119	119	119	119	119	119	119	119	119	119	119	119	119	119	JR	R2CH090518_track04	2	9	4	367	-19.032867438865	21.805773862555	JR-2
120	120	120	120	120	120	120	120	120	120	120	120	120	120	120	120	120	JR	R2CH090518_track04	2	9	4	370	-9.393429126363	12.788277531607	JR-2
121	121	121	121	121	121	121	121	121	121	121	121	121	121	121	121	121	JR	R2CH090518_track04	2	9	4	NA	-7.72656038622591	10.4546766854841	JR-2
122	122	122	122	122	122	122	122	122	122	122	122	122	122	122	122	122	JR	R2CH090518_track05	3	10	1	NA	-10.4271060048117	7.76372722114959	JR-3
123	123	123	123	123	123	123	123	123	123	123	123	123	123	123	123	123	JR	R2CH090518_track05	3	10	1	52	-12.89964044821	9.646208392401	JR-3
124	124	124	124	124	124	124	124	124	124	124	124	124	124	124	124	124	JR	R2CH090518_track05	3	10	1	55	-12.744076880332	28.769321751519	JR-3
125	125	125	125	125	125	125	125	125	125	125	125	125	125	125	125	125	JR	R2CH090518_track05	3	10	1	58	-6.213839978378	29.857486587725	JR-3
126	126	126	126	126	126	126	126	126	126	126	126	126	126	126	126	126	JR	R2CH090518_track05	3	10	1	61	-14.920568358896	25.193402453959	JR-3
127	127	127	127	127	127	127	127	127	127	127	127	127	127	127	127	127	JR	R2CH090518_track05	3	10	1	64	-3.104385331957	13.999238804583	JR-3
128	128	128	128	128	128	128	128	128	128	128	128	128	128	128	128	128	JR	R2CH090518_track05	3	10	1	NA	-2.84582474611979	12.6846868906715	JR-3
129	129	129	129	129	129	129	129	129	129	129	129	129	129	129	129	129	JR	R2CH090518_track05	3	11	2	NA	-12.7833345321466	2.36354780768809	JR-3
130	130	130	130	130	130	130	130	130	130	130	130	130	130	130	130	130	JR	R2CH090518_track05	3	11	2	77	-36.842283531311	8.868787866866	JR-3
131	131	131	131	131	131	131	131	131	131	131	131	131	131	131	131	131	JR	R2CH090518_track05	3	11	2	80	-28.757521903486	19.129874856205	JR-3
132	132	132	132	132	132	132	132	132	132	132	132	132	132	132	132	132	JR	R2CH090518_track05	3	11	2	83	-16.941498971294	25.65965026518	JR-3
133	133	133	133	133	133	133	133	133	133	133	133	133	133	133	133	133	JR	R2CH090518_track05	3	11	2	86	-6.058314033893	16.175829277769	JR-3
134	134	134	134	134	134	134	134	134	134	134	134	134	134	134	134	134	JR	R2CH090518_track05	3	11	2	NA	-5.71235636322639	11.6777131656633	JR-3
135	135	135	135	135	135	135	135	135	135	135	135	135	135	135	135	135	JR	R2CH090518_track05	3	12	3	NA	-3.90611302363738	12.3992855054866	JR-3
136	136	136	136	136	136	136	136	136	136	136	136	136	136	136	136	136	JR	R2CH090518_track05	3	12	3	117	-9.012332565097	22.083846634971	JR-3
137	137	137	137	137	137	137	137	137	137	137	137	137	137	137	137	137	JR	R2CH090518_track05	3	12	3	120	-6.525028485695	26.90353607166	JR-3
138	138	138	138	138	138	138	138	138	138	138	138	138	138	138	138	138	JR	R2CH090518_track05	3	12	3	123	-4.348529003514	16.1759898106459	JR-3
139	139	139	139	139	139	139	139	139	139	139	139	139	139	139	139	139	JR	R2CH090518_track05	3	12	3	NA	-2.65051939524054	12.7269299886286	JR-3
140	140	140	140	140	140	140	140	140	140	140	140	140	140	140	140	140	JR	R2CH090518_track05	3	13	4	NA	12.6322503300509	-3.07022012222728	JR-3
141	141	141	141	141	141	141	141	141	141	141	141	141	141	141	141	141	JR	R2CH090518_track05	3	13	4	144	16.951629653663	-3.88012093627304	JR-3
142	142	142	142	142	142	142	142	142	142	142	142	142	142	142	142	142	JR	R2CH090518_track05	3	13	4	148	25.191616152459	-0.615234298188	JR-3
143	143	143	143	143	143	143	143	143	143	143	143	143	143	143	143	143	JR	R2CH090518_track05	3	13	4	NA	12.9368261386741	-1.28005056842241	JR-3
144	144	144	144	144	144	144	144	144	144	144	144	144	144	144	144	144	JR	R2CH090518_track05	3	14	5	NA	-12.2492758878539	4.35376161764055	JR-3
145	145	145	145	145	145	145	145	145	145	145	145	145	145	145	145	145	JR	R2CH090518_track05	3	14	5	166	-29.224175550437	10.268064247831	JR-3
146	146	146	146	146	146	146	146	146	146	146	146	146	146	146	146	146	JR	R2CH090518_track05	3	14	5	172	-9.012563705902	10.889907070906	JR-3
147	147	147	147	147	147	147	147	147	147	147	147	147	147	147	147	147	JR	R2CH090518_track05	3	14	5	NA	-8.4337480476312	9.89302248400745	JR-3
148	148	148	148	148	148	148	148	148	148	148	148	148	148	148	148	148	JR	R2CH090518_track05	3	15	6	NA	8.88214807575883	9.49249416962127	JR-3
149	149	149	149	149	149	149	149	149	149	149	149	149	149	149	149	149	JR	R2CH090518_track05	3	15	6	311	21.926676181786	33.1223548496239	JR-3
150	150	150	150	150	150	150	150	150	150	150	150	150	150	150	150	150	JR	R2CH090518_track05	3	15	6	314	29.855812234612	23.638552353442	JR-3
151	151	151	151	151	151	151	151	151	151	151	151	151	151	151	151	151	JR	R2CH090518_track05	3	15	6	317	37.318251021922	19.129928970392	JR-3
152	152	152	152	152	152	152	152	152	152	152	152	152	152	152	152	152	JR	R2CH090518_track05	3	15	6	320	26.746385788596	9.0240498648899	JR-3
153	153	153	153	153	153	153	153	153	153	153	153	153	153	153	153	153	JR	R2CH090518_track05	3	15	6	NA	12.5019528758655	3.56387068924213	JR-3
154	154	154	154	154	154	154	154	154	154	154	154	154	154	154	154	154	JS	R2CH090518_track06	1	16	1	NA	11.5245747687219	-6.01532845322165	JS-1
155	155	155	155	155	155	155	155	155	155	155	155	155	155	155	155	155	JS	R2CH090518_track06	1	16	1	31	16.492338738021	-10.494528216784	JS-1
156	156	156	156	156	156	156	156	156	156	156	156	156	156	156	156	156	JS	R2CH090518_track06	1	16	1	34	17.736052709909	-1.16617462841604	JS-1
157	157	157	157	157	157	157	157	157	157	157	157	157	157	157	157	157	JS	R2CH090518_track06	1	16	1	NA	12.9613609094467	-1.00156046999953	JS-1
158	158	158	158	158	158	158	158	158	158	158	158	158	158	158	158	158	JS	R2CH090518_track06	1	17	2	NA	-12.4031129695557	3.89394256049572	JS-1
159	159	159	159	159	159	159	159	159	159	159	159	159	159	159	159	159	JS	R2CH090518_track06	1	17	2	40	-18.955279954154	6.296414670797	JS-1
160	160	160	160	160	160	160	160	160	160	160	160	160	160	160	160	160	JS	R2CH090518_track06	1	17	2	43	-24.085850450271	2.87604374768497	JS-1
161	161	161	161	161	161	161	161	161	161	161	161	161	161	161	161	161	JS	R2CH090518_track06	1	17	2	46	-13.047027212274	4.58611880360595	JS-1
162	162	162	162	162	162	162	162	162	162	162	162	162	162	162	162	162	JS	R2CH090518_track06	1	17	2	NA	-12.2336394307444	4.39750682529718	JS-1
163	163	163	163	163	163	163	163	163	163	163	163	163	163	163	163	163	JS	R2CH090518_track06	1	18	3	NA	-0.303967791560986	12.996445805746	JS-1
164	164	164	164	164	164	164	164	164	164	164	164	164	164	164	164	164	JS	R2CH090518_track06	1	18	3	71	-8.693809779318	35.36971205452	JS-1
165	165	165	165	165	165	165	165	165	165	165	165	165	165	165	165	165	JS	R2CH090518_track06	1	18	3	74	-1.07605586042498	48.118558606051	JS-1
166	166	166	166	166	166	166	166	166	166	166	166	166	166	166	166	166	JS	R2CH090518_track06	1	18	3	77	-4.18536284799199	38.790246076318	JS-1
167	167	167	167	167	167	167	167	167	167	167	167	167	167	167	167	167	JS	R2CH090518_track06	1	18	3	80	-11.181320374056	24.486556792869	JS-1
168	168	168	168	168	168	168	168	168	168	168	168	168	168	168	168	168	JS	R2CH090518_track06	1	18	3	83	-7.916877633553	11.4271481966359	JS-1
169	169	169	169	169	169	169	169	169	169	169	169	169	169	169	169	169	JS	R2CH090518_track06	1	18	3	NA	-7.37850793306737	10.7031593785042	JS-1
170	170	170	170	170	170	170	170	170	170	170	170	170	170	170	170	170	JS	R2CH090518_track07	2	19	1	NA	-3.19170420563653	-12.6021039617884	JS-2
171	171	171	171	171	171	171	171	171	171	171	171	171	171	171	171	171	JS	R2CH090518_track07	2	19	1	9	-3.96006876550598	-14.611362737369	JS-2
172	172	172	172	172	172	172	172	172	172	172	172	172	172	172	172	172	JS	R2CH090518_track07	2	19	1	12	-16.863888893746	-19.586666151146	JS-2
173	173	173	173	173	173	173	173	173	173	173	173	173	173	173	173	173	JS	R2CH090518_track07	2	19	1	15	-17.174990818214	-20.674898703618	JS-2
174	174	174	174	174	174	174	174	174	174	174	174	174	174	174	174	174	JS	R2CH090518_track07	2	19	1	18	-19.040805687002	-20.363820036151	JS-2
175	175	175	175	175	175	175	175	175	175	175	175	175	175	175	175	175	JS	R2CH090518_track07	2	19	1	21	-19.040822151858	-19.2755356609021	JS-2
176	176	176	176	176	176	176	176	176	176	176	176	176	176	176	176	176	JS	R2CH090518_track07	2	19	1	24	-18.574099318217	-21.296889816748	JS-2
177	177	177	177	177	177	177	177	177	177	177	177	177	177	177	177	177	JS	R2CH090518_track07	2	19	1	27	-18.263431805336	-18.809101802613	JS-2
178	178	178	178	178	178	178	178	178	178	178	178	178	178	178	178	178	JS	R2CH090518_track07	2	19	1	30	-18.885197146041	-21.296767050738	JS-2
179	179	179	179	179	179	179	179	179	179	179	179	179	179	179	179	179	JS	R2CH090518_track07	2	19	1	33	-25.415218001438	-18.1872184993121	JS-2
180	180	180	180	180	180	180	180	180	180	180	180	180	180	180	180	180	JS	R2CH090518_track07	2	19	1	37	-18.574362330355	-20.830246410011	JS-2
181	181	181	181	181	181	181	181	181	181	181	181	181	181	181	181	181	JS	R2CH090518_track07	2	19	1	43	-19.196239051487	-18.809139918558	JS-2
182	182	182	182	182	182	182	182	182	182	182	182	182	182	182	182	182	JS	R2CH090518_track07	2	19	1	49	-19.040737158297	-20.052969944601	JS-2
183	183	183	183	183	183	183	183	183	183	183	183	183	183	183	183	183	JS	R2CH090518_track07	2	19	1	52	-20.750660992189	-18.964780496827	JS-2
184	184	184	184	184	184	184	184	184	184	184	184	184	184	184	184	184	JS	R2CH090518_track07	2	19	1	55	-20.595105413965	-18.96475797841	JS-2
185	185	185	185	185	185	185	185	185	185	185	185	185	185	185	185	185	JS	R2CH090518_track07	2	19	1	58	-20.906294147102	-17.254493210071	JS-2
186	186	186	186	186	186	186	186	186	186	186	186	186	186	186	186	186	JS	R2CH090518_track07	2	19	1	61	-20.595558719399	-21.607638893127	JS-2
187	187	187	187	187	187	187	187	187	187	187	187	187	187	187	187	187	JS	R2CH090518_track07	2	19	1	64	-25.103931780319	-33.4236742291311	JS-2
188	188	188	188	188	188	188	188	188	188	188	188	188	188	188	188	188	JS	R2CH090518_track07	2	19	1	67	-31.012178462811	-47.260602023188	JS-2
189	189	189	189	189	189	189	189	189	189	189	189	189	189	189	189	189	JS	R2CH090518_track07	2	19	1	70	-50.290414638525	-43.374034423339	JS-2
190	190	190	190	190	190	190	190	190	190	190	190	190	190	190	190	190	JS	R2CH090518_track07	2	19	1	73	-74.5442061829718	-29.225920805005	JS-2
191	191	191	191	191	191	191	191	191	191	191	191	191	191	191	191	191	JS	R2CH090518_track07	2	19	1	77	-67.703650241514	-12.901201764518	JS-2
192	192	192	192	192	192	192	192	192	192	192	192	192	192	192	192	192	JS	R2CH090518_track07	2	19	1	80	-56.353774602294	-2.951096342992	JS-2
193	193	193	193	193	193	193	193	193	193	193	193	193	193	193	193	193	JS	R2CH090518_track07	2	19	1	83	-40.651500479155	4.35621587624496	JS-2
194	194	194	194	194	194	194	194	194	194	194	194	194	194	194	194	194	JS	R2CH090518_track07	2	19	1	86	-40.962185286897	4.20063723717595	JS-2
195	195	195	195	195	195	195	195	195	195	195	195	195	195	195	195	195	JS	R2CH090518_track07	2	19	1	89	-41.739740058803	4.35622705890097	JS-2
196	196	196	196	196	196	196	196	196	196	196	196	196	196	196	196	196	JS	R2CH090518_track07	2	19	1	92	-38.31895879617	0.313777557173978	JS-2
197	197	197	197	197	197	197	197	197	197	197	197	197	197	197	197	197	JS	R2CH090518_track07	2	19	1	95	-42.517075474328	5.44454082675799	JS-2
198	198	198	198	198	198	198	198	198	198	198	198	198	198	198	198	198	JS	R2CH090518_track07	2	19	1	98	-40.962291450758	0.313840539051	JS-2
199	199	199	199	199	199	199	199	199	199	199	199	199	199	199	199	199	JS	R2CH090518_track07	2	19	1	101	-40.651616363494	4.97819192550998	JS-2
200	200	200	200	200	200	200	200	200	200	200	200	200	200	200	200	200	JS	R2CH090518_track07	2	19	1	104	-42.206029479346	3.88977151565098	JS-2
201	201	201	201	201	201	201	201	201	201	201	201	201	201	201	201	201	JS	R2CH090518_track07	2	19	1	107	-42.050543021156	2.956909024374	JS-2
202	202	202	202	202	202	202	202	202	202	202	202	202	202	202	202	202	JS	R2CH090518_track07	2	19	1	110	-39.096822209411	3.73440088477895	JS-2
203	203	203	203	203	203	203	203	203	203	203	203	203	203	203	203	203	JS	R2CH090518_track07	2	19	1	114	-46.71490888497	4.04532201152398	JS-2
204	204	204	204	204	204	204	204	204	204	204	204	204	204	204	204	204	JS	R2CH090518_track07	2	19	1	117	-45.160021249929	4.04520981457597	JS-2
205	205	205	205	205	205	205	205	205	205	205	205	205	205	205	205	205	JS	R2CH090518_track07	2	19	1	120	-41.117779729289	3.57884296856497	JS-2
206	206	206	206	206	206	206	206	206	206	206	206	206	206	206	206	206	JS	R2CH090518_track07	2	19	1	123	-45.315433844271	8.39847128190598	JS-2
207	207	207	207	207	207	207	207	207	207	207	207	207	207	207	207	207	JS	R2CH090518_track07	2	19	1	126	-45.937212038209	5.75537743367795	JS-2
208	208	208	208	208	208	208	208	208	208	208	208	208	208	208	208	208	JS	R2CH090518_track07	2	19	1	129	-44.22729940877	5.44456529649398	JS-2
209	209	209	209	209	209	209	209	209	209	209	209	209	209	209	209	209	JS	R2CH090518_track07	2	19	1	132	-44.382794530164	5.28910427929696	JS-2
210	210	210	210	210	210	210	210	210	210	210	210	210	210	210	210	210	JS	R2CH090518_track07	2	19	1	135	-43.138809117598	4.35614094272495	JS-2
211	211	211	211	211	211	211	211	211	211	211	211	211	211	211	211	211	JS	R2CH090518_track07	2	19	1	138	-43.916014410256	3.889665593806	JS-2
212	212	212	212	212	212	212	212	212	212	212	212	212	212	212	212	212	JS	R2CH090518_track07	2	19	1	141	-41.11774337444	0.158403383232951	JS-2
213	213	213	213	213	213	213	213	213	213	213	213	213	213	213	213	213	JS	R2CH090518_track07	2	19	1	144	-43.294037542389	2.33492092833598	JS-2
214	214	214	214	214	214	214	214	214	214	214	214	214	214	214	214	214	JS	R2CH090518_track07	2	19	1	147	-44.071540313973	4.20058198309698	JS-2
215	215	215	215	215	215	215	215	215	215	215	215	215	215	215	215	215	JS	R2CH090518_track07	2	19	1	150	-32.566821381448	14.772847568917	JS-2
216	216	216	216	216	216	216	216	216	216	216	216	216	216	216	216	216	JS	R2CH090518_track07	2	19	1	154	-19.817736094546	11.041470124414	JS-2
217	217	217	217	217	217	217	217	217	217	217	217	217	217	217	217	217	JS	R2CH090518_track07	2	19	1	NA	-11.006934760296	6.91718058045232	JS-2
218	218	218	218	218	218	218	218	218	218	218	218	218	218	218	218	218	JS	R2CH090518_track08	3	20	1	NA	-4.68343512293261	-12.1270538651925	JS-3
219	219	219	219	219	219	219	219	219	219	219	219	219	219	219	219	219	JS	R2CH090518_track08	3	20	1	12	-7.80339173399401	-15.405594634528	JS-3
220	220	220	220	220	220	220	220	220	220	220	220	220	220	220	220	220	JS	R2CH090518_track08	3	20	1	15	-17.131861911981	-31.263827259506	JS-3
221	221	221	221	221	221	221	221	221	221	221	221	221	221	221	221	221	JS	R2CH090518_track08	3	20	1	19	-14.644144657027	-40.747669141013	JS-3
222	222	222	222	222	222	222	222	222	222	222	222	222	222	222	222	222	JS	R2CH090518_track08	3	20	1	22	-15.421869405903	-45.878167005064	JS-3
223	223	223	223	223	223	223	223	223	223	223	223	223	223	223	223	223	JS	R2CH090518_track08	3	20	1	25	-5.62669872649599	-55.206650164552	JS-3
224	224	224	224	224	224	224	224	224	224	224	224	224	224	224	224	224	JS	R2CH090518_track08	3	20	1	28	4.63435666760202	-51.6307488265	JS-3
225	225	225	225	225	225	225	225	225	225	225	225	225	225	225	225	225	JS	R2CH090518_track08	3	20	1	31	15.050840436687	-46.1890618845571	JS-3
226	226	226	226	226	226	226	226	226	226	226	226	226	226	226	226	226	JS	R2CH090518_track08	3	20	1	34	9.76468803551401	-46.6554689244991	JS-3
227	227	227	227	227	227	227	227	227	227	227	227	227	227	227	227	227	JS	R2CH090518_track08	3	20	1	37	14.584448773673	-51.008817587726	JS-3
228	228	228	228	228	228	228	228	228	228	228	228	228	228	228	228	228	JS	R2CH090518_track08	3	20	1	40	8.98766033323102	-47.433022625276	JS-3
229	229	229	229	229	229	229	229	229	229	229	229	229	229	229	229	229	JS	R2CH090518_track08	3	20	1	43	12.874505819481	-49.143297802835	JS-3
230	230	230	230	230	230	230	230	230	230	230	230	230	230	230	230	230	JS	R2CH090518_track08	3	20	1	46	11.47487677849	-47.121864125052	JS-3
231	231	231	231	231	231	231	231	231	231	231	231	231	231	231	231	231	JS	R2CH090518_track08	3	20	1	49	12.718801263237	-47.588327160399	JS-3
232	232	232	232	232	232	232	232	232	232	232	232	232	232	232	232	232	JS	R2CH090518_track08	3	20	1	52	10.542296802941	-46.189235732388	JS-3
233	233	233	233	233	233	233	233	233	233	233	233	233	233	233	233	233	JS	R2CH090518_track08	3	20	1	55	9.76486458165899	-43.079704706241	JS-3
234	234	234	234	234	234	234	234	234	234	234	234	234	234	234	234	234	JS	R2CH090518_track08	3	20	1	59	9.76502412640602	-42.613441612151	JS-3
235	235	235	235	235	235	235	235	235	235	235	235	235	235	235	235	235	JS	R2CH090518_track08	3	20	1	62	12.407980126087	-44.634479137515	JS-3
236	236	236	236	236	236	236	236	236	236	236	236	236	236	236	236	236	JS	R2CH090518_track08	3	20	1	65	8.83189569360601	-42.302254380495	JS-3
237	237	237	237	237	237	237	237	237	237	237	237	237	237	237	237	237	JS	R2CH090518_track08	3	20	1	68	14.273678818373	-45.411784410741	JS-3
238	238	238	238	238	238	238	238	238	238	238	238	238	238	238	238	238	JS	R2CH090518_track08	3	20	1	71	11.319554628629	-43.5461606891001	JS-3
239	239	239	239	239	239	239	239	239	239	239	239	239	239	239	239	239	JS	R2CH090518_track08	3	20	1	74	11.008515384744	-43.390535967635	JS-3
240	240	240	240	240	240	240	240	240	240	240	240	240	240	240	240	240	JS	R2CH090518_track08	3	20	1	77	12.252474079719	-43.701666590624	JS-3
241	241	241	241	241	241	241	241	241	241	241	241	241	241	241	241	241	JS	R2CH090518_track08	3	20	1	80	18.782296092423	-41.835878413046	JS-3
242	242	242	242	242	242	242	242	242	242	242	242	242	242	242	242	242	JS	R2CH090518_track08	3	20	1	83	29.043620658288	-43.546208254599	JS-3
243	243	243	243	243	243	243	243	243	243	243	243	243	243	243	243	243	JS	R2CH090518_track08	3	20	1	86	46.301186307654	-49.609660251866	JS-3
244	244	244	244	244	244	244	244	244	244	244	244	244	244	244	244	244	JS	R2CH090518_track08	3	20	1	89	60.759951052527	-54.740282986057	JS-3
245	245	245	245	245	245	245	245	245	245	245	245	245	245	245	245	245	JS	R2CH090518_track08	3	20	1	92	71.954107317484	-57.072415302241	JS-3
246	246	246	246	246	246	246	246	246	246	246	246	246	246	246	246	246	JS	R2CH090518_track08	3	20	1	95	82.370551655981	-50.853261921892	JS-3
247	247	247	247	247	247	247	247	247	247	247	247	247	247	247	247	247	JS	R2CH090518_track08	3	20	1	99	94.652693367469	-40.436362930184	JS-3
248	248	248	248	248	248	248	248	248	248	248	248	248	248	248	248	248	JS	R2CH090518_track08	3	20	1	102	108.334647701815	-32.507624779889	JS-3
249	249	249	249	249	249	249	249	249	249	249	249	249	249	249	249	249	JS	R2CH090518_track08	3	20	1	108	86.801431348475	-17.504357091098	JS-3
250	250	250	250	250	250	250	250	250	250	250	250	250	250	250	250	250	JS	R2CH090518_track08	3	20	1	111	75.762774491582	-29.164762704644	JS-3
251	251	251	251	251	251	251	251	251	251	251	251	251	251	251	251	251	JS	R2CH090518_track08	3	20	1	114	64.568900806013	-38.337752556174	JS-3
252	252	252	252	252	252	252	252	252	252	252	252	252	252	252	252	252	JS	R2CH090518_track08	3	20	1	117	50.11012935066	-46.422430483912	JS-3
253	253	253	253	253	253	253	253	253	253	253	253	253	253	253	253	253	JS	R2CH090518_track08	3	20	1	120	47.933385022395	-61.658685177757	JS-3
254	254	254	254	254	254	254	254	254	254	254	254	254	254	254	254	254	JS	R2CH090518_track08	3	20	1	123	43.346788239342	-76.195193666176	JS-3
255	255	255	255	255	255	255	255	255	255	255	255	255	255	255	255	255	JS	R2CH090518_track08	3	20	1	126	38.371648321602	-83.813425130539	JS-3
256	256	256	256	256	256	256	256	256	256	256	256	256	256	256	256	256	JS	R2CH090518_track08	3	20	1	129	30.442658659804	-97.650501272286	JS-3
257	257	257	257	257	257	257	257	257	257	257	257	257	257	257	257	257	JS	R2CH090518_track08	3	20	1	132	26.556091916679	-84.124596643246	JS-3
258	258	258	258	258	258	258	258	258	258	258	258	258	258	258	258	258	JS	R2CH090518_track08	3	20	1	135	25.312244728553	-67.79996395774	JS-3
259	259	259	259	259	259	259	259	259	259	259	259	259	259	259	259	259	JS	R2CH090518_track08	3	20	1	139	13.496218383899	-46.811107084475	JS-3
260	260	260	260	260	260	260	260	260	260	260	260	260	260	260	260	260	JS	R2CH090518_track08	3	20	1	142	7.43291160568901	-42.45789748675	JS-3
261	261	261	261	261	261	261	261	261	261	261	261	261	261	261	261	261	JS	R2CH090518_track08	3	20	1	145	12.563477509236	-45.100909357745	JS-3
262	262	262	262	262	262	262	262	262	262	262	262	262	262	262	262	262	JS	R2CH090518_track08	3	20	1	148	9.14291947180601	-44.012534944418	JS-3
263	263	263	263	263	263	263	263	263	263	263	263	263	263	263	263	263	JS	R2CH090518_track08	3	20	1	151	-2.673041696149	-38.104455982779	JS-3
264	264	264	264	264	264	264	264	264	264	264	264	264	264	264	264	264	JS	R2CH090518_track08	3	20	1	154	-3.294950254702	-13.073484670296	JS-3
265	265	265	265	265	265	265	265	265	265	265	265	265	265	265	265	265	JS	R2CH090518_track08	3	20	1	NA	-3.4020034969004	-12.546966653621	JS-3
266	266	266	266	266	266	266	266	266	266	266	266	266	266	266	266	266	JS	R2CH090518_track08	3	21	2	NA	-6.56642481679105	11.2197176936602	JS-3
267	267	267	267	267	267	267	267	267	267	267	267	267	267	267	267	267	JS	R2CH090518_track08	3	21	2	166	-15.032956808549	18.098769459988	JS-3
268	268	268	268	268	268	268	268	268	268	268	268	268	268	268	268	268	JS	R2CH090518_track08	3	21	2	169	-13.94490219638	17.01056984679	JS-3
269	269	269	269	269	269	269	269	269	269	269	269	269	269	269	269	269	JS	R2CH090518_track08	3	21	2	172	-11.923280370375	16.543871257311	JS-3
270	270	270	270	270	270	270	270	270	270	270	270	270	270	270	270	270	JS	R2CH090518_track08	3	21	2	176	-13.167130833252	16.854902471564	JS-3
271	271	271	271	271	271	271	271	271	271	271	271	271	271	271	271	271	JS	R2CH090518_track08	3	21	2	179	-11.923574887052	16.855075961454	JS-3
272	272	272	272	272	272	272	272	272	272	272	272	272	272	272	272	272	JS	R2CH090518_track08	3	21	2	182	-10.524370287555	13.901001774826	JS-3
273	273	273	273	273	273	273	273	273	273	273	273	273	273	273	273	273	JS	R2CH090518_track08	3	21	2	185	-10.679928335649	14.522995207421	JS-3
274	274	274	274	274	274	274	274	274	274	274	274	274	274	274	274	274	JS	R2CH090518_track08	3	21	2	188	-11.612568722302	14.056425285838	JS-3
275	275	275	275	275	275	275	275	275	275	275	275	275	275	275	275	275	JS	R2CH090518_track08	3	21	2	191	-14.722157969185	16.077733468082	JS-3
276	276	276	276	276	276	276	276	276	276	276	276	276	276	276	276	276	JS	R2CH090518_track08	3	21	2	194	-13.011944069261	15.766679803421	JS-3
277	277	277	277	277	277	277	277	277	277	277	277	277	277	277	277	277	JS	R2CH090518_track08	3	21	2	197	-10.057904182812	14.056505118175	JS-3
278	278	278	278	278	278	278	278	278	278	278	278	278	278	278	278	278	JS	R2CH090518_track08	3	21	2	200	-12.234372367808	15.766603918507	JS-3
279	279	279	279	279	279	279	279	279	279	279	279	279	279	279	279	279	JS	R2CH090518_track08	3	21	2	203	-11.301991609994	13.901133217588	JS-3
280	280	280	280	280	280	280	280	280	280	280	280	280	280	280	280	280	JS	R2CH090518_track08	3	21	2	206	-9.902138561191	16.233027210564	JS-3
281	281	281	281	281	281	281	281	281	281	281	281	281	281	281	281	281	JS	R2CH090518_track08	3	21	2	209	-13.47822631763	19.653507363075	JS-3
282	282	282	282	282	282	282	282	282	282	282	282	282	282	282	282	282	JS	R2CH090518_track08	3	21	2	216	-26.382643365913	54.790413820213	JS-3
283	283	283	283	283	283	283	283	283	283	283	283	283	283	283	283	283	JS	R2CH090518_track08	3	21	2	219	-19.541671087372	80.598729596547	JS-3
284	284	284	284	284	284	284	284	284	284	284	284	284	284	284	284	284	JS	R2CH090518_track08	3	21	2	222	-10.757609866227	96.845684423976	JS-3
285	285	285	285	285	285	285	285	285	285	285	285	285	285	285	285	285	JS	R2CH090518_track08	3	21	2	231	8.21016997577501	97.156668199464	JS-3
286	286	286	286	286	286	286	286	286	286	286	286	286	286	286	286	286	JS	R2CH090518_track08	3	21	2	234	16.45031717944	91.71508852153	JS-3
287	287	287	287	287	287	287	287	287	287	287	287	287	287	287	287	287	JS	R2CH090518_track08	3	21	2	237	25.467675578825	77.411605375237	JS-3
288	288	288	288	288	288	288	288	288	288	288	288	288	288	288	288	288	JS	R2CH090518_track08	3	21	2	240	29.354418721236	70.4153673295119	JS-3
289	289	289	289	289	289	289	289	289	289	289	289	289	289	289	289	289	JS	R2CH090518_track08	3	21	2	243	36.039791219487	68.0832628263469	JS-3
290	290	290	290	290	290	290	290	290	290	290	290	290	290	290	290	290	JS	R2CH090518_track08	3	21	2	246	34.640158335687	49.27124322687	JS-3
291	291	291	291	291	291	291	291	291	291	291	291	291	291	291	291	291	JS	R2CH090518_track08	3	21	2	249	22.358007634878	44.451486358478	JS-3
292	292	292	292	292	292	292	292	292	292	292	292	292	292	292	292	292	JS	R2CH090518_track08	3	21	2	252	21.580660586406	30.147964149042	JS-3
293	293	293	293	293	293	293	293	293	293	293	293	293	293	293	293	293	JS	R2CH090518_track08	3	21	2	256	6.65558628869502	15.377918052872	JS-3
294	294	294	294	294	294	294	294	294	294	294	294	294	294	294	294	294	JS	R2CH090518_track08	3	21	2	NA	4.1594508814526	12.3166135104087	JS-3
295	295	295	295	295	295	295	295	295	295	295	295	295	295	295	295	295	JS	R2CH090518_track08	3	22	3	NA	-12.9576618975204	1.04833112590851	JS-3
296	296	296	296	296	296	296	296	296	296	296	296	296	296	296	296	296	JS	R2CH090518_track08	3	22	3	265	-22.029505830474	2.08515519157899	JS-3
297	297	297	297	297	297	297	297	297	297	297	297	297	297	297	297	297	JS	R2CH090518_track08	3	22	3	274	-67.7380485295836	-14.861447863118	JS-3
298	298	298	298	298	298	298	298	298	298	298	298	298	298	298	298	298	JS	R2CH090518_track08	3	22	3	277	-71.4693895997812	-24.189850110536	JS-3
299	299	299	299	299	299	299	299	299	299	299	299	299	299	299	299	299	JS	R2CH090518_track08	3	22	3	280	-60.120178583279	-25.899952114189	JS-3
300	300	300	300	300	300	300	300	300	300	300	300	300	300	300	300	300	JS	R2CH090518_track08	3	22	3	283	-50.170004370621	-30.874971527619	JS-3
301	301	301	301	301	301	301	301	301	301	301	301	301	301	301	301	301	JS	R2CH090518_track08	3	22	3	286	-33.534070207587	-20.9249203581501	JS-3
302	302	302	302	302	302	302	302	302	302	302	302	302	302	302	302	302	JS	R2CH090518_track08	3	22	3	289	-21.251769365609	-15.172359739728	JS-3
303	303	303	303	303	303	303	303	303	303	303	303	303	303	303	303	303	JS	R2CH090518_track08	3	22	3	292	-12.07932993103	-7.70949097348901	JS-3
304	304	304	304	304	304	304	304	304	304	304	304	304	304	304	304	304	JS	R2CH090518_track08	3	22	3	NA	-11.1964793486896	-6.60597079878248	JS-3
305	305	305	305	305	305	305	305	305	305	305	305	305	305	305	305	305	JS	R2CH090518_track08	3	23	4	NA	-7.5789873645115	10.5621470605448	JS-3
306	306	306	306	306	306	306	306	306	306	306	306	306	306	306	306	306	JS	R2CH090518_track08	3	23	4	302	-11.146148501274	13.590093595086	JS-3
307	307	307	307	307	307	307	307	307	307	307	307	307	307	307	307	307	JS	R2CH090518_track08	3	23	4	305	-17.676191599995	17.632418970747	JS-3
308	308	308	308	308	308	308	308	308	308	308	308	308	308	308	308	308	JS	R2CH090518_track08	3	23	4	308	-14.566912604512	16.07774616659	JS-3
309	309	309	309	309	309	309	309	309	309	309	309	309	309	309	309	309	JS	R2CH090518_track08	3	23	4	311	-10.990643720811	19.187088841793	JS-3
310	310	310	310	310	310	310	310	310	310	310	310	310	310	310	310	310	JS	R2CH090518_track08	3	23	4	314	-14.722010035175	19.808981874737	JS-3
311	311	311	311	311	311	311	311	311	311	311	311	311	311	311	311	311	JS	R2CH090518_track08	3	23	4	NA	-9.37919928796754	9.00170099017897	JS-3
312	312	312	312	312	312	312	312	312	312	312	312	312	312	312	312	312	JS	R2CH090518_track08	3	24	5	NA	11.6810791428288	5.70547018737028	JS-3
313	313	313	313	313	313	313	313	313	313	313	313	313	313	313	313	313	JS	R2CH090518_track08	3	24	5	326	21.347518434363	13.123661519924	JS-3
314	314	314	314	314	314	314	314	314	314	314	314	314	314	314	314	314	JS	R2CH090518_track08	3	24	5	329	26.478241558806	34.4234343625719	JS-3
315	315	315	315	315	315	315	315	315	315	315	315	315	315	315	315	315	JS	R2CH090518_track08	3	24	5	332	38.44961584675	27.893521845315	JS-3
316	316	316	316	316	316	316	316	316	316	316	316	316	316	316	316	316	JS	R2CH090518_track08	3	24	5	336	46.378656801934	17.943370814471	JS-3
317	317	317	317	317	317	317	317	317	317	317	317	317	317	317	317	317	JS	R2CH090518_track08	3	24	5	339	60.215626058316	29.603903573825	JS-3
318	318	318	318	318	318	318	318	318	318	318	318	318	318	318	318	318	JS	R2CH090518_track08	3	24	5	342	62.236713529391	30.381218235461	JS-3
319	319	319	319	319	319	319	319	319	319	319	319	319	319	319	319	319	JS	R2CH090518_track08	3	24	5	345	75.607317238416	33.179797651062	JS-3
320	320	320	320	320	320	320	320	320	320	320	320	320	320	320	320	320	JS	R2CH090518_track08	3	24	5	354	40.626299451463	53.235514762651	JS-3
321	321	321	321	321	321	321	321	321	321	321	321	321	321	321	321	321	JS	R2CH090518_track08	3	24	5	357	40.47055046895	35.978236573362	JS-3
322	322	322	322	322	322	322	322	322	322	322	322	322	322	322	322	322	JS	R2CH090518_track08	3	24	5	360	42.336580702813	20.119805105979	JS-3
323	323	323	323	323	323	323	323	323	323	323	323	323	323	323	323	323	JS	R2CH090518_track08	3	24	5	363	53.997020813076	11.879801620874	JS-3
324	324	324	324	324	324	324	324	324	324	324	324	324	324	324	324	324	JS	R2CH090518_track08	3	24	5	366	58.972024998072	3.01788391872199	JS-3
325	325	325	325	325	325	325	325	325	325	325	325	325	325	325	325	325	JS	R2CH090518_track08	3	24	5	369	58.6608167132	-13.151091499948	JS-3
326	326	326	326	326	326	326	326	326	326	326	326	326	326	326	326	326	JS	R2CH090518_track08	3	24	5	373	48.088673834885	-22.168484731135	JS-3
327	327	327	327	327	327	327	327	327	327	327	327	327	327	327	327	327	JS	R2CH090518_track08	3	24	5	376	42.180981781482	-34.295468638724	JS-3
328	328	328	328	328	328	328	328	328	328	328	328	328	328	328	328	328	JS	R2CH090518_track08	3	24	5	379	37.050147129509	-43.623800922259	JS-3
329	329	329	329	329	329	329	329	329	329	329	329	329	329	329	329	329	JS	R2CH090518_track08	3	24	5	382	28.732474107021	-55.828422503746	JS-3
330	330	330	330	330	330	330	330	330	330	330	330	330	330	330	330	330	JS	R2CH090518_track08	3	24	5	388	7.27745288769802	-73.863404809771	JS-3
331	331	331	331	331	331	331	331	331	331	331	331	331	331	331	331	331	JS	R2CH090518_track08	3	24	5	391	-2.98401383746699	-87.700295830804	JS-3
332	332	332	332	332	332	332	332	332	332	332	332	332	332	332	332	332	JS	R2CH090518_track08	3	24	5	394	-14.333401187508	-97.961540828088	JS-3
333	333	333	333	333	333	333	333	333	333	333	333	333	333	333	333	333	JS	R2CH090518_track08	3	24	5	397	-32.834472581199	-80.082204931361	JS-3
334	334	334	334	334	334	334	334	334	334	334	334	334	334	334	334	334	JS	R2CH090518_track08	3	24	5	400	-39.519794116066	-66.556137855326	JS-3
335	335	335	335	335	335	335	335	335	335	335	335	335	335	335	335	335	JS	R2CH090518_track08	3	24	5	403	-26.305009423774	-45.567089420889	JS-3
336	336	336	336	336	336	336	336	336	336	336	336	336	336	336	336	336	JS	R2CH090518_track08	3	24	5	406	-32.368406981124	-17.73760407388	JS-3
337	337	337	337	337	337	337	337	337	337	337	337	337	337	337	337	337	JS	R2CH090518_track08	3	24	5	409	-25.216622754155	3.717616120038	JS-3
338	338	338	338	338	338	338	338	338	338	338	338	338	338	338	338	338	JS	R2CH090518_track08	3	24	5	413	-12.778543530767	16.155343363439	JS-3
339	339	339	339	339	339	339	339	339	339	339	339	339	339	339	339	339	JS	R2CH090518_track08	3	24	5	416	-8.736246513789	14.911507109783	JS-3
340	340	340	340	340	340	340	340	340	340	340	340	340	340	340	340	340	JS	R2CH090518_track08	3	24	5	419	-9.203127523053	14.600820056616	JS-3
341	341	341	341	341	341	341	341	341	341	341	341	341	341	341	341	341	JS	R2CH090518_track08	3	24	5	422	-9.358396582139	12.424056528535	JS-3
342	342	342	342	342	342	342	342	342	342	342	342	342	342	342	342	342	JS	R2CH090518_track08	3	24	5	NA	-7.23816997336395	10.7985598779047	JS-3
343	343	343	343	343	343	343	343	343	343	343	343	343	343	343	343	343	JS	R2CH090518_track08	3	25	6	NA	7.38142618584549	10.7011470162275	JS-3
344	344	344	344	344	344	344	344	344	344	344	344	344	344	344	344	344	JS	R2CH090518_track08	3	25	6	434	10.308755742002	14.36752572803	JS-3
345	345	345	345	345	345	345	345	345	345	345	345	345	345	345	345	345	JS	R2CH090518_track08	3	25	6	446	3.779003696871	100.654805484079	JS-3
346	346	346	346	346	346	346	346	346	346	346	346	346	346	346	346	346	JS	R2CH090518_track08	3	25	6	449	-7.57021870421198	108.739364252717	JS-3
347	347	347	347	347	347	347	347	347	347	347	347	347	347	347	347	347	JS	R2CH090518_track08	3	25	6	453	-6.326917902242	105.008167842123	JS-3
348	348	348	348	348	348	348	348	348	348	348	348	348	348	348	348	348	JS	R2CH090518_track08	3	25	6	456	-2.439995774913	95.2133572756259	JS-3
349	349	349	349	349	349	349	349	349	349	349	349	349	349	349	349	349	JS	R2CH090518_track08	3	25	6	459	-8.658477474954	81.84252963005	JS-3
350	350	350	350	350	350	350	350	350	350	350	350	350	350	350	350	350	JS	R2CH090518_track08	3	25	6	465	-29.025571640355	63.963198072298	JS-3
351	351	351	351	351	351	351	351	351	351	351	351	351	351	351	351	351	JS	R2CH090518_track08	3	25	6	468	-28.792620342185	53.624404106224	JS-3
352	352	352	352	352	352	352	352	352	352	352	352	352	352	352	352	352	JS	R2CH090518_track08	3	25	6	477	16.761176721692	34.501121392806	JS-3
353	353	353	353	353	353	353	353	353	353	353	353	353	353	353	353	353	JS	R2CH090518_track08	3	25	6	480	34.795954326741	36.677833691301	JS-3
354	354	354	354	354	354	354	354	354	354	354	354	354	354	354	354	354	JS	R2CH090518_track08	3	25	6	483	38.372109062464	27.971151430683	JS-3
355	355	355	355	355	355	355	355	355	355	355	355	355	355	355	355	355	JS	R2CH090518_track08	3	25	6	486	45.057278153305	17.554604972786	JS-3
356	356	356	356	356	356	356	356	356	356	356	356	356	356	356	356	356	JS	R2CH090518_track08	3	25	6	489	46.922863317019	22.6851851169009	JS-3
357	357	357	357	357	357	357	357	357	357	357	357	357	357	357	357	357	JS	R2CH090518_track08	3	25	6	496	46.456531850036	25.950091877332	JS-3
358	358	358	358	358	358	358	358	358	358	358	358	358	358	358	358	358	JS	R2CH090518_track08	3	25	6	499	60.13777016188	29.992615549959	JS-3
359	359	359	359	359	359	359	359	359	359	359	359	359	359	359	359	359	JS	R2CH090518_track08	3	25	6	502	64.335777286409	27.6603249252959	JS-3
360	360	360	360	360	360	360	360	360	360	360	360	360	360	360	360	360	JS	R2CH090518_track08	3	25	6	505	64.1802477603	27.349444892889	JS-3
361	361	361	361	361	361	361	361	361	361	361	361	361	361	361	361	361	JS	R2CH090518_track08	3	25	6	508	66.512324652732	25.328353093069	JS-3
362	362	362	362	362	362	362	362	362	362	362	362	362	362	362	362	362	JS	R2CH090518_track08	3	25	6	511	67.445023712134	25.172987741562	JS-3
363	363	363	363	363	363	363	363	363	363	363	363	363	363	363	363	363	JS	R2CH090518_track08	3	25	6	514	62.78071547701	28.904347017426	JS-3
364	364	364	364	364	364	364	364	364	364	364	364	364	364	364	364	364	JS	R2CH090518_track08	3	25	6	517	66.978834035814	25.328283095483	JS-3
365	365	365	365	365	365	365	365	365	365	365	365	365	365	365	365	365	JS	R2CH090518_track08	3	25	6	520	63.869357926871	28.282251719796	JS-3
366	366	366	366	366	366	366	366	366	366	366	366	366	366	366	366	366	JS	R2CH090518_track08	3	25	6	523	66.51230458613	25.1728252582129	JS-3
367	367	367	367	367	367	367	367	367	367	367	367	367	367	367	367	367	JS	R2CH090518_track08	3	25	6	526	61.848197359772	29.837023444399	JS-3
368	368	368	368	368	368	368	368	368	368	368	368	368	368	368	368	368	JS	R2CH090518_track08	3	25	6	529	63.091830495192	26.7276361562779	JS-3
369	369	369	369	369	369	369	369	369	369	369	369	369	369	369	369	369	JS	R2CH090518_track08	3	25	6	533	63.24739623861	27.194042521686	JS-3
370	370	370	370	370	370	370	370	370	370	370	370	370	370	370	370	370	JS	R2CH090518_track08	3	25	6	536	62.936578143395	28.282270258672	JS-3
371	371	371	371	371	371	371	371	371	371	371	371	371	371	371	371	371	JS	R2CH090518_track08	3	25	6	539	62.625806389825	30.1478310382299	JS-3
372	372	372	372	372	372	372	372	372	372	372	372	372	372	372	372	372	JS	R2CH090518_track08	3	25	6	542	63.092225079808	27.193822186345	JS-3
373	373	373	373	373	373	373	373	373	373	373	373	373	373	373	373	373	JS	R2CH090518_track08	3	25	6	545	62.003836250104	29.525968382886	JS-3
374	374	374	374	374	374	374	374	374	374	374	374	374	374	374	374	374	JS	R2CH090518_track08	3	25	6	548	61.381892799984	28.904104694806	JS-3
375	375	375	375	375	375	375	375	375	375	375	375	375	375	375	375	375	JS	R2CH090518_track08	3	25	6	551	66.201215151925	26.572174386184	JS-3
376	376	376	376	376	376	376	376	376	376	376	376	376	376	376	376	376	JS	R2CH090518_track08	3	25	6	554	62.159295167719	28.593138812496	JS-3
377	377	377	377	377	377	377	377	377	377	377	377	377	377	377	377	377	JS	R2CH090518_track08	3	25	6	557	62.470205335061	29.6814351413	JS-3
378	378	378	378	378	378	378	378	378	378	378	378	378	378	378	378	378	JS	R2CH090518_track08	3	25	6	560	64.646513556943	27.038608960111	JS-3
379	379	379	379	379	379	379	379	379	379	379	379	379	379	379	379	379	JS	R2CH090518_track08	3	25	6	563	63.869087207587	27.194160211167	JS-3
380	380	380	380	380	380	380	380	380	380	380	380	380	380	380	380	380	JS	R2CH090518_track08	3	25	6	566	66.356625242722	26.261285299599	JS-3
381	381	381	381	381	381	381	381	381	381	381	381	381	381	381	381	381	JS	R2CH090518_track08	3	25	6	569	62.936365574119	28.593290455089	JS-3
382	382	382	382	382	382	382	382	382	382	382	382	382	382	382	382	382	JS	R2CH090518_track08	3	25	6	573	64.646525708704	28.126882826173	JS-3
383	383	383	383	383	383	383	383	383	383	383	383	383	383	383	383	383	JS	R2CH090518_track08	3	25	6	576	62.936229118031	29.6816357802629	JS-3
384	384	384	384	384	384	384	384	384	384	384	384	384	384	384	384	384	JS	R2CH090518_track08	3	25	6	579	78.328344284662	27.815800836447	JS-3
385	385	385	385	385	385	385	385	385	385	385	385	385	385	385	385	385	JS	R2CH090518_track08	3	25	6	582	91.388072100491	40.875512098524	JS-3
386	386	386	386	386	386	386	386	386	386	386	386	386	386	386	386	386	JS	R2CH090518_track08	3	25	6	585	106.235469525585	35.511876297246	JS-3
387	387	387	387	387	387	387	387	387	387	387	387	387	387	387	387	387	JS	R2CH090518_track08	3	25	6	588	114.476044330636	28.359777669615	JS-3
388	388	388	388	388	388	388	388	388	388	388	388	388	388	388	388	388	JS	R2CH090518_track08	3	25	6	591	113.542666199462	14.056662662928	JS-3
389	389	389	389	389	389	389	389	389	389	389	389	389	389	389	389	389	JS	R2CH090518_track08	3	25	6	594	110.433223862523	2.55165666275499	JS-3
390	390	390	390	390	390	390	390	390	390	390	390	390	390	390	390	390	JS	R2CH090518_track08	3	25	6	597	111.521913053272	-11.907613059301	JS-3
391	391	391	391	391	391	391	391	391	391	391	391	391	391	391	391	391	JS	R2CH090518_track08	3	25	6	600	102.582113398165	-18.204113196834	JS-3
392	392	392	392	392	392	392	392	392	392	392	392	392	392	392	392	392	JS	R2CH090518_track08	3	25	6	603	91.388242251315	-31.108520442922	JS-3
393	393	393	393	393	393	393	393	393	393	393	393	393	393	393	393	393	JS	R2CH090518_track08	3	25	6	609	61.84827630213	-45.567286316205	JS-3
394	394	394	394	394	394	394	394	394	394	394	394	394	394	394	394	394	JS	R2CH090518_track08	3	25	6	616	40.703979766548	-21.935441118977	JS-3
395	395	395	395	395	395	395	395	395	395	395	395	395	395	395	395	395	JS	R2CH090518_track08	3	25	6	619	48.011015300523	-1.568396120009	JS-3
396	396	396	396	396	396	396	396	396	396	396	396	396	396	396	396	396	JS	R2CH090518_track08	3	25	6	625	49.41016717454	20.975176206722	JS-3
397	397	397	397	397	397	397	397	397	397	397	397	397	397	397	397	397	JS	R2CH090518_track08	3	25	6	628	38.527384369928	33.568338830627	JS-3
398	398	398	398	398	398	398	398	398	398	398	398	398	398	398	398	398	JS	R2CH090518_track08	3	25	6	634	16.52792675385	39.243044812735	JS-3
399	399	399	399	399	399	399	399	399	399	399	399	399	399	399	399	399	JS	R2CH090518_track08	3	25	6	637	5.800451095445	27.116107560737	JS-3
400	400	400	400	400	400	400	400	400	400	400	400	400	400	400	400	400	JS	R2CH090518_track08	3	25	6	NA	-0.143637798208019	12.9992064443537	JS-3
401	401	401	401	401	401	401	401	401	401	401	401	401	401	401	401	401	GH	R2CH100518_track01	1	26	1	NA	-0.307683497563996	-12.996358369379	GH-1
402	402	402	402	402	402	402	402	402	402	402	402	402	402	402	402	402	GH	R2CH100518_track01	1	26	1	52	-0.774200148896	-15.753343701869	GH-1
403	403	403	403	403	403	403	403	403	403	403	403	403	403	403	403	403	GH	R2CH100518_track01	1	26	1	55	2.33529823734702	-24.148908981356	GH-1
404	404	404	404	404	404	404	404	404	404	404	404	404	404	404	404	404	GH	R2CH100518_track01	1	26	1	58	9.95330006997	-33.632660930656	GH-1
405	405	405	405	405	405	405	405	405	405	405	405	405	405	405	405	405	GH	R2CH100518_track01	1	26	1	61	3.57903096711601	-24.615218912339	GH-1
406	406	406	406	406	406	406	406	406	406	406	406	406	406	406	406	406	GH	R2CH100518_track01	1	26	1	NA	1.9946790248125	-12.8460599246607	GH-1
407	407	407	407	407	407	407	407	407	407	407	407	407	407	407	407	407	GH	R2CH100518_track01	1	27	2	NA	-0.0813519372944616	-12.9997454537502	GH-1
408	408	408	408	408	408	408	408	408	408	408	408	408	408	408	408	408	GH	R2CH100518_track01	1	27	2	101	-0.307796717974981	-14.509558570941	GH-1
409	409	409	409	409	409	409	409	409	409	409	409	409	409	409	409	409	GH	R2CH100518_track01	1	27	2	104	-15.233304311696	-15.597792965805	GH-1
410	410	410	410	410	410	410	410	410	410	410	410	410	410	410	410	410	GH	R2CH100518_track01	1	27	2	NA	-7.62728930660582	-10.5273195939582	GH-1
411	411	411	411	411	411	411	411	411	411	411	411	411	411	411	411	411	GH	R2CH100518_track01	1	28	3	NA	-3.20664565002482	-12.5983103500103	GH-1
412	412	412	412	412	412	412	412	412	412	412	412	412	412	412	412	412	GH	R2CH100518_track01	1	28	3	135	-7.770450970654	-20.1066099194	GH-1
413	413	413	413	413	413	413	413	413	413	413	413	413	413	413	413	413	GH	R2CH100518_track01	1	28	3	138	-11.812809102286	-18.396305452547	GH-1
414	414	414	414	414	414	414	414	414	414	414	414	414	414	414	414	414	GH	R2CH100518_track01	1	28	3	141	-14.922238150164	-7.20234555130605	GH-1
415	415	415	415	415	415	415	415	415	415	415	415	415	415	415	415	415	GH	R2CH100518_track01	1	28	3	NA	-11.6906079547151	-5.68591994748003	GH-1
416	416	416	416	416	416	416	416	416	416	416	416	416	416	416	416	416	GH	R2CH100518_track01	1	29	4	NA	11.1885452368733	-6.61939993371314	GH-1
417	417	417	417	417	417	417	417	417	417	417	417	417	417	417	417	417	GH	R2CH100518_track01	1	29	4	154	12.751878724191	-20.262067398498	GH-1
418	418	418	418	418	418	418	418	418	418	418	418	418	418	418	418	418	GH	R2CH100518_track01	1	29	4	157	12.285173297189	-31.1449484876121	GH-1
419	419	419	419	419	419	419	419	419	419	419	419	419	419	419	419	419	GH	R2CH100518_track01	1	29	4	160	13.062996703767	-40.007140363983	GH-1
420	420	420	420	420	420	420	420	420	420	420	420	420	420	420	420	420	GH	R2CH100518_track01	1	29	4	163	17.260694200134	-50.734707005745	GH-1
421	421	421	421	421	421	421	421	421	421	421	421	421	421	421	421	421	GH	R2CH100518_track01	1	29	4	209	20.681032944163	-53.377734805771	GH-1
422	422	422	422	422	422	422	422	422	422	422	422	422	422	422	422	422	GH	R2CH100518_track01	1	29	4	221	27.832462277175	-61.462131282253	GH-1
423	423	423	423	423	423	423	423	423	423	423	423	423	423	423	423	423	GH	R2CH100518_track01	1	29	4	224	34.673609356423	-69.235921528988	GH-1
424	424	424	424	424	424	424	424	424	424	424	424	424	424	424	424	424	GH	R2CH100518_track01	1	29	4	227	31.253110467273	-79.341677157855	GH-1
425	425	425	425	425	425	425	425	425	425	425	425	425	425	425	425	425	GH	R2CH100518_track01	1	29	4	230	32.807843068109	-91.934898729331	GH-1
426	426	426	426	426	426	426	426	426	426	426	426	426	426	426	426	426	GH	R2CH100518_track01	1	29	4	246	27.521568578564	-97.998162042937	GH-1
427	427	427	427	427	427	427	427	427	427	427	427	427	427	427	427	427	GH	R2CH100518_track01	1	29	4	249	21.225004217161	-108.181766071064	GH-1
428	428	428	428	428	428	428	428	428	428	428	428	428	428	428	428	428	GH	R2CH100518_track01	1	29	4	252	32.574697088205	-112.379659625068	GH-1
429	429	429	429	429	429	429	429	429	429	429	429	429	429	429	429	429	GH	R2CH100518_track01	1	29	4	255	36.150596091464	-118.132098592363	GH-1
430	430	430	430	430	430	430	430	430	430	430	430	430	430	430	430	430	GH	R2CH100518_track01	1	29	4	258	43.146760969811	-128.082337722508	GH-1
431	431	431	431	431	431	431	431	431	431	431	431	431	431	431	431	431	GH	R2CH100518_track01	1	29	4	261	36.150261386001	-140.51991208283	GH-1
432	432	432	432	432	432	432	432	432	432	432	432	432	432	432	432	432	GH	R2CH100518_track01	1	29	4	264	44.079616463244	-153.268930521377	GH-1
433	433	433	433	433	433	433	433	433	433	433	433	433	433	433	433	433	GH	R2CH100518_track01	1	29	4	267	51.386725489853	-158.710342995019	GH-1
434	434	434	434	434	434	434	434	434	434	434	434	434	434	434	434	434	GH	R2CH100518_track01	1	29	4	270	52.630477569215	-169.748896777519	GH-1
435	435	435	435	435	435	435	435	435	435	435	435	435	435	435	435	435	GH	R2CH100518_track01	1	29	4	273	45.556506410432	-183.352714944955	GH-1
436	436	436	436	436	436	436	436	436	436	436	436	436	436	436	436	436	GH	R2CH100518_track01	1	29	4	276	38.715759984901	-198.744543042663	GH-1
437	437	437	437	437	437	437	437	437	437	437	437	437	437	437	437	437	GH	R2CH100518_track01	1	29	4	282	52.397376347503	-196.568100685917	GH-1
438	438	438	438	438	438	438	438	438	438	438	438	438	438	438	438	438	GH	R2CH100518_track01	1	29	4	285	58.149946970573	-180.088010655552	GH-1
439	439	439	439	439	439	439	439	439	439	439	439	439	439	439	439	439	GH	R2CH100518_track01	1	29	4	289	61.259130005212	-161.741867018726	GH-1
440	440	440	440	440	440	440	440	440	440	440	440	440	440	440	440	440	GH	R2CH100518_track01	1	29	4	292	64.835010598019	-157.388765289849	GH-1
441	441	441	441	441	441	441	441	441	441	441	441	441	441	441	441	441	GH	R2CH100518_track01	1	29	4	298	53.718757069679	-127.149322824971	GH-1
442	442	442	442	442	442	442	442	442	442	442	442	442	442	442	442	442	GH	R2CH100518_track01	1	29	4	301	51.075946621889	-111.44684378076	GH-1
443	443	443	443	443	443	443	443	443	443	443	443	443	443	443	443	443	GH	R2CH100518_track01	1	29	4	304	38.9488114419	-102.118244438761	GH-1
444	444	444	444	444	444	444	444	444	444	444	444	444	444	444	444	444	GH	R2CH100518_track01	1	29	4	307	32.652288766699	-82.606471773173	GH-1
445	445	445	445	445	445	445	445	445	445	445	445	445	445	445	445	445	GH	R2CH100518_track01	1	29	4	310	21.1473234941	-66.903824010261	GH-1
446	446	446	446	446	446	446	446	446	446	446	446	446	446	446	446	446	GH	R2CH100518_track01	1	29	4	316	8.08780475906002	-51.978499190925	GH-1
447	447	447	447	447	447	447	447	447	447	447	447	447	447	447	447	447	GH	R2CH100518_track01	1	29	4	319	7.154635621734	-34.254356854969	GH-1
448	448	448	448	448	448	448	448	448	448	448	448	448	448	448	448	448	GH	R2CH100518_track01	1	29	4	NA	5.77056303098164	-11.6490601468731	GH-1
449	449	449	449	449	449	449	449	449	449	449	449	449	449	449	449	449	GH	R2CH100518_track01	1	30	5	NA	6.40068560102097	-11.3150883265171	GH-1
450	450	450	450	450	450	450	450	450	450	450	450	450	450	450	450	450	GH	R2CH100518_track01	1	30	5	338	10.030792076047	-18.78489277414	GH-1
451	451	451	451	451	451	451	451	451	451	451	451	451	451	451	451	451	GH	R2CH100518_track01	1	30	5	341	12.829379865435	-31.378171209131	GH-1
452	452	452	452	452	452	452	452	452	452	452	452	452	452	452	452	452	GH	R2CH100518_track01	1	30	5	344	19.514650496582	-23.915476562023	GH-1
453	453	453	453	453	453	453	453	453	453	453	453	453	453	453	453	453	GH	R2CH100518_track01	1	30	5	347	22.468820946093	-32.622002905788	GH-1
454	454	454	454	454	454	454	454	454	454	454	454	454	454	454	454	454	GH	R2CH100518_track01	1	30	5	350	18.426830793504	-42.416965696343	GH-1
455	455	455	455	455	455	455	455	455	455	455	455	455	455	455	455	455	GH	R2CH100518_track01	1	30	5	353	15.472765286696	-50.501531797154	GH-1
456	456	456	456	456	456	456	456	456	456	456	456	456	456	456	456	456	GH	R2CH100518_track01	1	30	5	365	19.514905501993	-51.900649083459	GH-1
457	457	457	457	457	457	457	457	457	457	457	457	457	457	457	457	457	GH	R2CH100518_track01	1	30	5	368	25.578173707414	-60.2960655833371	GH-1
458	458	458	458	458	458	458	458	458	458	458	458	458	458	458	458	458	GH	R2CH100518_track01	1	30	5	371	22.157768629803	-71.179117843706	GH-1
459	459	459	459	459	459	459	459	459	459	459	459	459	459	459	459	459	GH	R2CH100518_track01	1	30	5	374	22.002300114378	-82.839571260885	GH-1
460	460	460	460	460	460	460	460	460	460	460	460	460	460	460	460	460	GH	R2CH100518_track01	1	30	5	378	12.829370802186	-90.924123798491	GH-1
461	461	461	461	461	461	461	461	461	461	461	461	461	461	461	461	461	GH	R2CH100518_track01	1	30	5	384	-15.077831568225	-96.443556106345	GH-1
462	462	462	462	462	462	462	462	462	462	462	462	462	462	462	462	462	GH	R2CH100518_track01	1	30	5	387	-28.137429844459	-100.330402162191	GH-1
463	463	463	463	463	463	463	463	463	463	463	463	463	463	463	463	463	GH	R2CH100518_track01	1	30	5	390	-31.402477020709	-99.086543256921	GH-1
464	464	464	464	464	464	464	464	464	464	464	464	464	464	464	464	464	GH	R2CH100518_track01	1	30	5	393	-39.486878914757	-96.909971832942	GH-1
465	465	465	465	465	465	465	465	465	465	465	465	465	465	465	465	465	GH	R2CH100518_track01	1	30	5	396	-55.112024842295	-100.252644164738	GH-1
466	466	466	466	466	466	466	466	466	466	466	466	466	466	466	466	466	GH	R2CH100518_track01	1	30	5	399	-68.3270894712261	-93.878296654481	GH-1
467	467	467	467	467	467	467	467	467	467	467	467	467	467	467	467	467	GH	R2CH100518_track01	1	30	5	402	-68.4827476453324	-74.599603963788	GH-1
468	468	468	468	468	468	468	468	468	468	468	468	468	468	468	468	468	GH	R2CH100518_track01	1	30	5	405	-64.1292686140568	-52.678081942116	GH-1
469	469	469	469	469	469	469	469	469	469	469	469	469	469	469	469	469	GH	R2CH100518_track01	1	30	5	408	-58.9989527533433	-32.777461794039	GH-1
470	470	470	470	470	470	470	470	470	470	470	470	470	470	470	470	470	GH	R2CH100518_track01	1	30	5	411	-57.1331640704585	-12.4106428549291	GH-1
471	471	471	471	471	471	471	471	471	471	471	471	471	471	471	471	471	GH	R2CH100518_track01	1	30	5	414	-56.200470172726	3.91404832933898	GH-1
472	472	472	472	472	472	472	472	472	472	472	472	472	472	472	472	472	GH	R2CH100518_track01	1	30	5	417	-50.603090109733	16.973654453004	GH-1
473	473	473	473	473	473	473	473	473	473	473	473	473	473	473	473	473	GH	R2CH100518_track01	1	30	5	424	-33.656982522491	25.835768274617	GH-1
474	474	474	474	474	474	474	474	474	474	474	474	474	474	474	474	474	GH	R2CH100518_track01	1	30	5	427	-31.946688208421	34.853139411699	GH-1
475	475	475	475	475	475	475	475	475	475	475	475	475	475	475	475	475	GH	R2CH100518_track01	1	30	5	430	-23.239844161882	25.990964041424	GH-1
476	476	476	476	476	476	476	476	476	476	476	476	476	476	476	476	476	GH	R2CH100518_track01	1	30	5	433	-9.55838944018399	17.595617080844	GH-1
477	477	477	477	477	477	477	477	477	477	477	477	477	477	477	477	477	GH	R2CH100518_track01	1	30	5	NA	-4.04252183360989	12.3554853091567	GH-1
478	478	478	478	478	478	478	478	478	478	478	478	478	478	478	478	478	GH	R2CH100518_track01	1	31	6	NA	2.02094528926802	-12.8419539065434	GH-1
479	479	479	479	479	479	479	479	479	479	479	479	479	479	479	479	479	GH	R2CH100518_track01	1	31	6	479	2.25721051342401	-21.427965981145	GH-1
480	480	480	480	480	480	480	480	480	480	480	480	480	480	480	480	480	GH	R2CH100518_track01	1	31	6	482	0.469397429786	-34.0989482465581	GH-1
481	481	481	481	481	481	481	481	481	481	481	481	481	481	481	481	481	GH	R2CH100518_track01	1	31	6	485	-4.97223714149598	-47.935976668524	GH-1
482	482	482	482	482	482	482	482	482	482	482	482	482	482	482	482	482	GH	R2CH100518_track01	1	31	6	488	-13.833780415946	-63.327953135325	GH-1
483	483	483	483	483	483	483	483	483	483	483	483	483	483	483	483	483	GH	R2CH100518_track01	1	31	6	494	-2.562327606168	-74.4441599095881	GH-1
484	484	484	484	484	484	484	484	484	484	484	484	484	484	484	484	484	GH	R2CH100518_track01	1	31	6	497	3.96762101414302	-61.539895796482	GH-1
485	485	485	485	485	485	485	485	485	485	485	485	485	485	485	485	485	GH	R2CH100518_track01	1	31	6	500	10.497566429446	-52.678059227528	GH-1
486	486	486	486	486	486	486	486	486	486	486	486	486	486	486	486	486	GH	R2CH100518_track01	1	31	6	503	19.048696656938	-47.858536768156	GH-1
487	487	487	487	487	487	487	487	487	487	487	487	487	487	487	487	487	GH	R2CH100518_track01	1	31	6	509	25.03426904131	-54.466067677044	GH-1
488	488	488	488	488	488	488	488	488	488	488	488	488	488	488	488	488	GH	R2CH100518_track01	1	31	6	513	24.87889236634	-53.533261003981	GH-1
489	489	489	489	489	489	489	489	489	489	489	489	489	489	489	489	489	GH	R2CH100518_track01	1	31	6	516	32.652102136863	-61.462118302618	GH-1
490	490	490	490	490	490	490	490	490	490	490	490	490	490	490	490	490	GH	R2CH100518_track01	1	31	6	519	31.564043097009	-74.832847936624	GH-1
491	491	491	491	491	491	491	491	491	491	491	491	491	491	491	491	491	GH	R2CH100518_track01	1	31	6	522	36.383596173301	-84.472068031471	GH-1
492	492	492	492	492	492	492	492	492	492	492	492	492	492	492	492	492	GH	R2CH100518_track01	1	31	6	525	47.49994393113	-87.503858829063	GH-1
493	493	493	493	493	493	493	493	493	493	493	493	493	493	493	493	493	GH	R2CH100518_track01	1	31	6	528	60.559526397341	-83.772368919638	GH-1
494	494	494	494	494	494	494	494	494	494	494	494	494	494	494	494	494	GH	R2CH100518_track01	1	31	6	531	74.862885341977	-82.217630074114	GH-1
495	495	495	495	495	495	495	495	495	495	495	495	495	495	495	495	495	GH	R2CH100518_track01	1	31	6	534	90.565715789312	-83.150505416234	GH-1
496	496	496	496	496	496	496	496	496	496	496	496	496	496	496	496	496	GH	R2CH100518_track01	1	31	6	537	100.049800275214	-74.444302422315	GH-1
497	497	497	497	497	497	497	497	497	497	497	497	497	497	497	497	497	GH	R2CH100518_track01	1	31	6	540	118.62878053888	-76.232129844693	GH-1
498	498	498	498	498	498	498	498	498	498	498	498	498	498	498	498	498	GH	R2CH100518_track01	1	31	6	543	130.133756349861	-77.009532285115	GH-1
499	499	499	499	499	499	499	499	499	499	499	499	499	499	499	499	499	GH	R2CH100518_track01	1	31	6	546	140.705819079883	-77.63129544994	GH-1
500	500	500	500	500	500	500	500	500	500	500	500	500	500	500	500	500	GH	R2CH100518_track01	1	31	6	549	152.98791698954	-69.54653243293	GH-1
501	501	501	501	501	501	501	501	501	501	501	501	501	501	501	501	501	GH	R2CH100518_track01	1	31	6	552	164.648767733015	-67.214979426832	GH-1
502	502	502	502	502	502	502	502	502	502	502	502	502	502	502	502	502	GH	R2CH100518_track01	1	31	6	555	176.309165846642	-73.589269847068	GH-1
503	503	503	503	503	503	503	503	503	503	503	503	503	503	503	503	503	GH	R2CH100518_track01	1	31	6	559	180.428971787252	-78.641881420478	GH-1
504	504	504	504	504	504	504	504	504	504	504	504	504	504	504	504	504	GH	R2CH100518_track01	1	31	6	562	193.022244300072	-96.054708678006	GH-1
505	505	505	505	505	505	505	505	505	505	505	505	505	505	505	505	505	GH	R2CH100518_track01	1	31	6	565	205.149442749223	-95.433261038489	GH-1
506	506	506	506	506	506	506	506	506	506	506	506	506	506	506	506	506	GH	R2CH100518_track01	1	31	6	568	213.389243376685	-82.217827674204	GH-1
507	507	507	507	507	507	507	507	507	507	507	507	507	507	507	507	507	GH	R2CH100518_track01	1	31	6	571	223.184009151572	-68.84715170137	GH-1
508	508	508	508	508	508	508	508	508	508	508	508	508	508	508	508	508	GH	R2CH100518_track01	1	31	6	577	250.780542770721	-60.685118257359	GH-1
509	509	509	509	509	509	509	509	509	509	509	509	509	509	509	509	509	GH	R2CH100518_track01	1	31	6	605	219.374647166804	-20.572549679462	GH-1
510	510	510	510	510	510	510	510	510	510	510	510	510	510	510	510	510	GH	R2CH100518_track01	1	31	6	608	216.887270267272	-16.219518020021	GH-1
511	511	511	511	511	511	511	511	511	511	511	511	511	511	511	511	511	GH	R2CH100518_track01	1	31	6	611	220.152566339842	-23.682682541886	GH-1
512	512	512	512	512	512	512	512	512	512	512	512	512	512	512	512	512	GH	R2CH100518_track01	1	31	6	629	218.442307924761	-20.106630565372	GH-1
513	513	513	513	513	513	513	513	513	513	513	513	513	513	513	513	513	GH	R2CH100518_track01	1	31	6	730	218.59729678659	-16.0639163768481	GH-1
514	514	514	514	514	514	514	514	514	514	514	514	514	514	514	514	514	GH	R2CH100518_track01	1	31	6	776	217.509094540909	-17.307840062913	GH-1
515	515	515	515	515	515	515	515	515	515	515	515	515	515	515	515	515	GH	R2CH100518_track01	1	31	6	779	213.777881649697	-17.618860290332	GH-1
516	516	516	516	516	516	516	516	516	516	516	516	516	516	516	516	516	GH	R2CH100518_track01	1	31	6	792	215.954355422504	-18.085057506847	GH-1
517	517	517	517	517	517	517	517	517	517	517	517	517	517	517	517	517	GH	R2CH100518_track01	1	31	6	853	217.50950544689	-22.127885855796	GH-1
518	518	518	518	518	518	518	518	518	518	518	518	518	518	518	518	518	GH	R2CH100518_track01	1	31	6	862	216.731658439071	-20.106139885425	GH-1
519	519	519	519	519	519	519	519	519	519	519	519	519	519	519	519	519	GH	R2CH100518_track01	1	31	6	865	215.33268844662	-18.240876421164	GH-1
520	520	520	520	520	520	520	520	520	520	520	520	520	520	520	520	520	GH	R2CH100518_track01	1	31	6	878	217.198396906127	-20.57300820232	GH-1
521	521	521	521	521	521	521	521	521	521	521	521	521	521	521	521	521	GH	R2CH100518_track01	1	31	6	881	216.265793961767	-17.463733470052	GH-1
522	522	522	522	522	522	522	522	522	522	522	522	522	522	522	522	522	GH	R2CH100518_track01	1	31	6	884	216.887536630022	-21.50592906738	GH-1
523	523	523	523	523	523	523	523	523	523	523	523	523	523	523	523	523	GH	R2CH100518_track01	1	31	6	905	215.021462961797	-9.53404963896202	GH-1
524	524	524	524	524	524	524	524	524	524	524	524	524	524	524	524	524	GH	R2CH100518_track01	1	31	6	930	216.421174024351	-14.3542132687321	GH-1
525	525	525	525	525	525	525	525	525	525	525	525	525	525	525	525	525	GH	R2CH100518_track01	1	31	6	948	216.110068106278	-19.640068003897	GH-1
526	526	526	526	526	526	526	526	526	526	526	526	526	526	526	526	526	GH	R2CH100518_track01	1	31	6	954	215.79890693154	-19.328823864999	GH-1
527	527	527	527	527	527	527	527	527	527	527	527	527	527	527	527	527	GH	R2CH100518_track01	1	31	6	976	219.219260010762	-19.48427644502	GH-1
528	528	528	528	528	528	528	528	528	528	528	528	528	528	528	528	528	GH	R2CH100518_track01	1	31	6	979	219.374849581194	-21.972067869465	GH-1
529	529	529	529	529	529	529	529	529	529	529	529	529	529	529	529	529	GH	R2CH100518_track01	1	31	6	982	215.643892100315	-22.905322873678	GH-1
530	530	530	530	530	530	530	530	530	530	530	530	530	530	530	530	530	GH	R2CH100518_track01	1	31	6	991	219.219198496677	-27.257965450089	GH-1
531	531	531	531	531	531	531	531	531	531	531	531	531	531	531	531	531	GH	R2CH100518_track01	1	31	6	1013	220.152296537729	-24.926227263515	GH-1
532	532	532	532	532	532	532	532	532	532	532	532	532	532	532	532	532	GH	R2CH100518_track01	1	31	6	1016	218.286655451853	-19.640068815732	GH-1
533	533	533	533	533	533	533	533	533	533	533	533	533	533	533	533	533	GH	R2CH100518_track01	1	31	6	1019	218.753296837382	-19.795817776758	GH-1
534	534	534	534	534	534	534	534	534	534	534	534	534	534	534	534	534	GH	R2CH100518_track01	1	31	6	1025	215.798978759218	-16.064036249785	GH-1
535	535	535	535	535	535	535	535	535	535	535	535	535	535	535	535	535	GH	R2CH100518_track01	1	31	6	1028	217.509254294724	-17.152532797844	GH-1
536	536	536	536	536	536	536	536	536	536	536	536	536	536	536	536	536	GH	R2CH100518_track01	1	31	6	1031	219.530587146727	-22.283317611637	GH-1
537	537	537	537	537	537	537	537	537	537	537	537	537	537	537	537	537	GH	R2CH100518_track01	1	31	6	1037	215.177178276847	-14.975959080043	GH-1
538	538	538	538	538	538	538	538	538	538	538	538	538	538	538	538	538	GH	R2CH100518_track01	1	31	6	1102	215.954502287979	-15.5978071113871	GH-1
539	539	539	539	539	539	539	539	539	539	539	539	539	539	539	539	539	GH	R2CH100518_track01	1	31	6	1255	211.445990637871	-14.354211775945	GH-1
540	540	540	540	540	540	540	540	540	540	540	540	540	540	540	540	540	GH	R2CH100518_track01	1	31	6	1258	213.155968627781	-10.156089451878	GH-1
541	541	541	541	541	541	541	541	541	541	541	541	541	541	541	541	541	GH	R2CH100518_track01	1	31	6	1261	211.134777005301	7.56776212552296	GH-1
542	542	542	542	542	542	542	542	542	542	542	542	542	542	542	542	542	GH	R2CH100518_track01	1	31	6	1270	198.775067055103	55.064286495474	GH-1
543	543	543	543	543	543	543	543	543	543	543	543	543	543	543	543	543	GH	R2CH100518_track01	1	31	6	1274	194.887967202681	76.208903567578	GH-1
544	544	544	544	544	544	544	544	544	544	544	544	544	544	544	544	544	GH	R2CH100518_track01	1	31	6	1289	180.351551183205	164.283906861653	GH-1
545	545	545	545	545	545	545	545	545	545	545	545	545	545	545	545	545	GH	R2CH100518_track01	1	31	6	1292	176.308736968717	189.626245800308	GH-1
546	546	546	546	546	546	546	546	546	546	546	546	546	546	546	546	546	GH	R2CH100518_track01	1	31	6	1295	182.216659111729	207.661056796428	GH-1
547	547	547	547	547	547	547	547	547	547	547	547	547	547	547	547	547	GH	R2CH100518_track01	1	31	6	1298	187.036645828409	229.42708076473	GH-1
548	548	548	548	548	548	548	548	548	548	548	548	548	548	548	548	548	GH	R2CH100518_track01	1	31	6	1323	198.15259870989	172.601997812976	GH-1
549	549	549	549	549	549	549	549	549	549	549	549	549	549	549	549	549	GH	R2CH100518_track01	1	31	6	1332	187.036701940198	136.45440900822	GH-1
550	550	550	550	550	550	550	550	550	550	550	550	550	550	550	550	550	GH	R2CH100518_track01	1	31	6	1335	186.414907456653	125.415732350298	GH-1
551	551	551	551	551	551	551	551	551	551	551	551	551	551	551	551	551	GH	R2CH100518_track01	1	31	6	1338	190.146277080107	114.532658381857	GH-1
552	552	552	552	552	552	552	552	552	552	552	552	552	552	552	552	552	GH	R2CH100518_track01	1	31	6	1341	181.906000549382	107.380978656176	GH-1
553	553	553	553	553	553	553	553	553	553	553	553	553	553	553	553	553	GH	R2CH100518_track01	1	31	6	1344	181.75043454067	88.102548151352	GH-1
554	554	554	554	554	554	554	554	554	554	554	554	554	554	554	554	554	GH	R2CH100518_track01	1	31	6	1353	177.785825464094	60.506254309455	GH-1
555	555	555	555	555	555	555	555	555	555	555	555	555	555	555	555	555	GH	R2CH100518_track01	1	31	6	1356	175.609415883299	52.266076633319	GH-1
556	556	556	556	556	556	556	556	556	556	556	556	556	556	556	556	556	GH	R2CH100518_track01	1	31	6	1366	179.185515575602	22.570456356983	GH-1
557	557	557	557	557	557	557	557	557	557	557	557	557	557	557	557	557	GH	R2CH100518_track01	1	31	6	1369	179.185012498126	9.35583427742898	GH-1
558	558	558	558	558	558	558	558	558	558	558	558	558	558	558	558	558	GH	R2CH100518_track01	1	31	6	1372	180.584488816926	-0.128251371478029	GH-1
559	559	559	559	559	559	559	559	559	559	559	559	559	559	559	559	559	GH	R2CH100518_track01	1	31	6	1375	169.390454217049	-6.50260118219904	GH-1
560	560	560	560	560	560	560	560	560	560	560	560	560	560	560	560	560	GH	R2CH100518_track01	1	31	6	1378	153.68778278297	-8.83475414874204	GH-1
561	561	561	561	561	561	561	561	561	561	561	561	561	561	561	561	561	GH	R2CH100518_track01	1	31	6	1381	142.571484764905	-10.000830693452	GH-1
562	562	562	562	562	562	562	562	562	562	562	562	562	562	562	562	562	GH	R2CH100518_track01	1	31	6	1384	130.600059766677	-2.07161316451504	GH-1
563	563	563	563	563	563	563	563	563	563	563	563	563	563	563	563	563	GH	R2CH100518_track01	1	31	6	1393	84.89128584632	28.245376203714	GH-1
564	564	564	564	564	564	564	564	564	564	564	564	564	564	564	564	564	GH	R2CH100518_track01	1	31	6	1399	64.368856513946	53.12100600377	GH-1
565	565	565	565	565	565	565	565	565	565	565	565	565	565	565	565	565	GH	R2CH100518_track01	1	31	6	1402	47.888965149251	57.007714996767	GH-1
566	566	566	566	566	566	566	566	566	566	566	566	566	566	566	566	566	GH	R2CH100518_track01	1	31	6	1415	-5.82734772571399	107.147917079481	GH-1
567	567	567	567	567	567	567	567	567	567	567	567	567	567	567	567	567	GH	R2CH100518_track01	1	31	6	1418	-13.989289226767	97.275280311121	GH-1
568	568	568	568	568	568	568	568	568	568	568	568	568	568	568	568	568	GH	R2CH100518_track01	1	31	6	1421	-10.103000337762	91.056514000766	GH-1
569	569	569	569	569	569	569	569	569	569	569	569	569	569	569	569	569	GH	R2CH100518_track01	1	31	6	1430	-20.98586295589	64.626151525432	GH-1
570	570	570	570	570	570	570	570	570	570	570	570	570	570	570	570	570	GH	R2CH100518_track01	1	31	6	1439	-11.112938452307	33.2982965447929	GH-1
571	571	571	571	571	571	571	571	571	571	571	571	571	571	571	571	571	GH	R2CH100518_track01	1	31	6	NA	-4.57925943091822	12.1667737327669	GH-1
572	572	572	572	572	572	572	572	572	572	572	572	572	572	572	572	572	GH	R2CH100518_track01	1	32	7	NA	-2.46671298541817	-12.7638288553071	GH-1
573	573	573	573	573	573	573	573	573	573	573	573	573	573	573	573	573	GH	R2CH100518_track01	1	32	7	1455	-1.16310976928997	-16.919254280409	GH-1
574	574	574	574	574	574	574	574	574	574	574	574	574	574	574	574	574	GH	R2CH100518_track01	1	32	7	1458	0.080547659358018	-25.4702089333661	GH-1
575	575	575	575	575	575	575	575	575	575	575	575	575	575	575	575	575	GH	R2CH100518_track01	1	32	7	1461	1.71312694416801	-34.098916241487	GH-1
576	576	576	576	576	576	576	576	576	576	576	576	576	576	576	576	576	GH	R2CH100518_track01	1	32	7	1464	-2.17372780287698	-24.304206137224	GH-1
577	577	577	577	577	577	577	577	577	577	577	577	577	577	577	577	577	GH	R2CH100518_track01	1	32	7	NA	-2.08386370292498	-12.8318943288832	GH-1
578	578	578	578	578	578	578	578	578	578	578	578	578	578	578	578	578	GH	R2CH100518_track01	1	33	8	NA	-12.9924445802417	-0.443152151463988	GH-1
579	579	579	579	579	579	579	579	579	579	579	579	579	579	579	579	579	GH	R2CH100518_track01	1	33	8	1476	-25.183588708938	-5.80299120297605	GH-1
580	580	580	580	580	580	580	580	580	580	580	580	580	580	580	580	580	GH	R2CH100518_track01	1	33	8	1479	-35.289369451176	-1.60521318815	GH-1
581	581	581	581	581	581	581	581	581	581	581	581	581	581	581	581	581	GH	R2CH100518_track01	1	33	8	1482	-51.769140678063	4.30263228164097	GH-1
582	582	582	582	582	582	582	582	582	582	582	582	582	582	582	582	582	GH	R2CH100518_track01	1	33	8	1485	-45.550538197578	21.560197042771	GH-1
583	583	583	583	583	583	583	583	583	583	583	583	583	583	583	583	583	GH	R2CH100518_track01	1	33	8	1488	-36.22230070584	25.602538454692	GH-1
584	584	584	584	584	584	584	584	584	584	584	584	584	584	584	584	584	GH	R2CH100518_track01	1	33	8	1494	-18.2648084656	21.637786557825	GH-1
585	585	585	585	585	585	585	585	585	585	585	585	585	585	585	585	585	GH	R2CH100518_track01	1	33	8	1498	-13.756060022511	11.532181324221	GH-1
586	586	586	586	586	586	586	586	586	586	586	586	586	586	586	586	586	GH	R2CH100518_track01	1	33	8	NA	-9.58170365710229	8.78583832240684	GH-1
587	587	587	587	587	587	587	587	587	587	587	587	587	587	587	587	587	GH	R2CH100518_track01	1	34	9	NA	7.30199975949217	-10.7555008954663	GH-1
588	588	588	588	588	588	588	588	588	588	588	588	588	588	588	588	588	GH	R2CH100518_track01	1	34	9	1519	7.621132659458	-11.2445043502721	GH-1
589	589	589	589	589	589	589	589	589	589	589	589	589	589	589	589	589	GH	R2CH100518_track01	1	34	9	1522	11.041674265844	-15.442320287096	GH-1
590	590	590	590	590	590	590	590	590	590	590	590	590	590	590	590	590	GH	R2CH100518_track01	1	34	9	1525	11.663226400945	-22.438389402271	GH-1
591	591	591	591	591	591	591	591	591	591	591	591	591	591	591	591	591	GH	R2CH100518_track01	1	34	9	1528	18.193167304623	-33.632462568764	GH-1
592	592	592	592	592	592	592	592	592	592	592	592	592	592	592	592	592	GH	R2CH100518_track01	1	34	9	1531	23.168330878407	-44.049166355769	GH-1
593	593	593	593	593	593	593	593	593	593	593	593	593	593	593	593	593	GH	R2CH100518_track01	1	34	9	1534	23.945766581623	-51.3563597056281	GH-1
594	594	594	594	594	594	594	594	594	594	594	594	594	594	594	594	594	GH	R2CH100518_track01	1	34	9	1537	21.302862480028	-53.99955307932	GH-1
595	595	595	595	595	595	595	595	595	595	595	595	595	595	595	595	595	GH	R2CH100518_track01	1	34	9	1556	26.744189903532	-68.613779477445	GH-1
596	596	596	596	596	596	596	596	596	596	596	596	596	596	596	596	596	GH	R2CH100518_track01	1	34	9	1565	56.983798888346	-65.893165262944	GH-1
597	597	597	597	597	597	597	597	597	597	597	597	597	597	597	597	597	GH	R2CH100518_track01	1	34	9	1574	84.735908720974	-63.949918285804	GH-1
598	598	598	598	598	598	598	598	598	598	598	598	598	598	598	598	598	GH	R2CH100518_track01	1	34	9	1577	100.438378278944	-59.75192421829	GH-1
599	599	599	599	599	599	599	599	599	599	599	599	599	599	599	599	599	GH	R2CH100518_track01	1	34	9	1583	92.742580266793	-39.618329846067	GH-1
600	600	600	600	600	600	600	600	600	600	600	600	600	600	600	600	600	GH	R2CH100518_track01	1	34	9	1590	67.322881107112	-27.258311839835	GH-1
601	601	601	601	601	601	601	601	601	601	601	601	601	601	601	601	601	GH	R2CH100518_track01	1	34	9	1593	43.069055809225	-20.417475631639	GH-1
602	602	602	602	602	602	602	602	602	602	602	602	602	602	602	602	602	GH	R2CH100518_track01	1	34	9	1596	36.227965535159	-16.219534547237	GH-1
603	603	603	603	603	603	603	603	603	603	603	603	603	603	603	603	603	GH	R2CH100518_track01	1	34	9	NA	12.0393716444687	-4.90443986672916	GH-1
604	604	604	604	604	604	604	604	604	604	604	604	604	604	604	604	604	GH	R2CH100518_track01	1	35	10	NA	4.91923341635151	-12.0333346415468	GH-1
605	605	605	605	605	605	605	605	605	605	605	605	605	605	605	605	605	GH	R2CH100518_track01	1	35	10	1706	10.575116771046	-22.749510873755	GH-1
606	606	606	606	606	606	606	606	606	606	606	606	606	606	606	606	606	GH	R2CH100518_track01	1	35	10	1715	34.829009692913	-48.868963531849	GH-1
607	607	607	607	607	607	607	607	607	607	607	607	607	607	607	607	607	GH	R2CH100518_track01	1	35	10	1718	42.91373390995	-60.374087563708	GH-1
608	608	608	608	608	608	608	608	608	608	608	608	608	608	608	608	608	GH	R2CH100518_track01	1	35	10	1722	53.174488002912	-60.218229780407	GH-1
609	609	609	609	609	609	609	609	609	609	609	609	609	609	609	609	609	GH	R2CH100518_track01	1	35	10	1725	43.068765757525	-72.8116092337	GH-1
610	610	610	610	610	610	610	610	610	610	610	610	610	610	610	610	610	GH	R2CH100518_track01	1	35	10	1728	39.493220268923	-78.875209561663	GH-1
611	611	611	611	611	611	611	611	611	611	611	611	611	611	611	611	611	GH	R2CH100518_track01	1	35	10	1734	41.125380808495	-105.849476272732	GH-1
612	612	612	612	612	612	612	612	612	612	612	612	612	612	612	612	612	GH	R2CH100518_track01	1	35	10	1737	49.365652500651	-109.736445406944	GH-1
613	613	613	613	613	613	613	613	613	613	613	613	613	613	613	613	613	GH	R2CH100518_track01	1	35	10	1740	60.870566169735	-117.976468661689	GH-1
614	614	614	614	614	614	614	614	614	614	614	614	614	614	614	614	614	GH	R2CH100518_track01	1	35	10	1743	70.198851163134	-124.661689603999	GH-1
615	615	615	615	615	615	615	615	615	615	615	615	615	615	615	615	615	GH	R2CH100518_track01	1	35	10	1746	76.417778465267	-125.905491399147	GH-1
616	616	616	616	616	616	616	616	616	616	616	616	616	616	616	616	616	GH	R2CH100518_track01	1	35	10	1749	82.326009837758	-118.132138866174	GH-1
617	617	617	617	617	617	617	617	617	617	617	617	617	617	617	617	617	GH	R2CH100518_track01	1	35	10	1752	95.230096667068	-128.704165751133	GH-1
618	618	618	618	618	618	618	618	618	618	618	618	618	618	618	618	618	GH	R2CH100518_track01	1	35	10	1768	117.540461574265	-185.373996294022	GH-1
619	619	619	619	619	619	619	619	619	619	619	619	619	619	619	619	619	GH	R2CH100518_track01	1	35	10	1771	116.918499251556	-202.942300057899	GH-1
620	620	620	620	620	620	620	620	620	620	620	620	620	620	620	620	620	GH	R2CH100518_track01	1	35	10	1774	115.830240651623	-217.245916866555	GH-1
621	621	621	621	621	621	621	621	621	621	621	621	621	621	621	621	621	GH	R2CH100518_track01	1	35	10	1777	121.971339765397	-225.252571437824	GH-1
622	622	622	622	622	622	622	622	622	622	622	622	622	622	622	622	622	GH	R2CH100518_track01	1	35	10	1783	132.698997087085	-242.665541066174	GH-1
623	623	623	623	623	623	623	623	623	623	623	623	623	623	623	623	623	GH	R2CH100518_track01	1	35	10	1786	139.073356567082	-254.481403102503	GH-1
624	624	624	624	624	624	624	624	624	624	624	624	624	624	624	624	624	GH	R2CH100518_track01	1	35	10	1795	178.174729707458	-253.626581458924	GH-1
625	625	625	625	625	625	625	625	625	625	625	625	625	625	625	625	625	GH	R2CH100518_track01	1	35	10	1801	200.329604321515	-259.767870060002	GH-1
626	626	626	626	626	626	626	626	626	626	626	626	626	626	626	626	626	GH	R2CH100518_track01	1	35	10	1817	239.430989612389	-279.124210839122	GH-1
627	627	627	627	627	627	627	627	627	627	627	627	627	627	627	627	627	GH	R2CH100518_track01	1	35	10	1820	237.876201120598	-277.25805826997	GH-1
628	628	628	628	628	628	628	628	628	628	628	628	628	628	628	628	628	GH	R2CH100518_track01	1	35	10	1823	239.430934516367	-281.300189292671	GH-1
629	629	629	629	629	629	629	629	629	629	629	629	629	629	629	629	629	GH	R2CH100518_track01	1	35	10	1841	238.653498646799	-279.279075138261	GH-1
630	630	630	630	630	630	630	630	630	630	630	630	630	630	630	630	630	GH	R2CH100518_track01	1	35	10	1878	243.006801846581	-277.413447506934	GH-1
631	631	631	631	631	631	631	631	631	631	631	631	631	631	631	631	631	GH	R2CH100518_track01	1	35	10	1912	256.843824894199	-292.960873072262	GH-1
632	632	632	632	632	632	632	632	632	632	632	632	632	632	632	632	632	GH	R2CH100518_track01	1	35	10	2041	241.141333176914	-60.374291419191	GH-1
633	633	633	633	633	633	633	633	633	633	633	633	633	633	633	633	633	GH	R2CH100518_track01	1	35	10	2047	200.174137802754	-66.515203258561	GH-1
634	634	634	634	634	634	634	634	634	634	634	634	634	634	634	634	634	GH	R2CH100518_track01	1	35	10	2050	183.149990680665	-53.999752122412	GH-1
635	635	635	635	635	635	635	635	635	635	635	635	635	635	635	635	635	GH	R2CH100518_track01	1	35	10	2056	133.94259453751	-34.33213092386	GH-1
636	636	636	636	636	636	636	636	636	636	636	636	636	636	636	636	636	GH	R2CH100518_track01	1	35	10	2062	102.22643139626	-9.76760875674802	GH-1
637	637	637	637	637	637	637	637	637	637	637	637	637	637	637	637	637	GH	R2CH100518_track01	1	35	10	2065	108.833630686878	2.90370288158999	GH-1
638	638	638	638	638	638	638	638	638	638	638	638	638	638	638	638	638	GH	R2CH100518_track01	1	35	10	2071	123.526341085433	30.499595326814	GH-1
639	639	639	639	639	639	639	639	639	639	639	639	639	639	639	639	639	GH	R2CH100518_track01	1	35	10	2077	134.798022157665	62.138403979913	GH-1
640	640	640	640	640	640	640	640	640	640	640	640	640	640	640	640	640	GH	R2CH100518_track01	1	35	10	2087	149.334559034317	113.211308258124	GH-1
641	641	641	641	641	641	641	641	641	641	641	641	641	641	641	641	641	GH	R2CH100518_track01	1	35	10	2090	157.34179506525	133.344744052652	GH-1
642	642	642	642	642	642	642	642	642	642	642	642	642	642	642	642	642	GH	R2CH100518_track01	1	35	10	2093	165.736565420711	149.358965419472	GH-1
643	643	643	643	643	643	643	643	643	643	643	643	643	643	643	643	643	GH	R2CH100518_track01	1	35	10	2096	169.001492685442	165.838967207611	GH-1
644	644	644	644	644	644	644	644	644	644	644	644	644	644	644	644	644	GH	R2CH100518_track01	1	35	10	2102	145.214795072577	175.166976738142	GH-1
645	645	645	645	645	645	645	645	645	645	645	645	645	645	645	645	645	GH	R2CH100518_track01	1	35	10	2117	98.6503628078	115.232482834085	GH-1
646	646	646	646	646	646	646	646	646	646	646	646	646	646	646	646	646	GH	R2CH100518_track01	1	35	10	2120	73.929992144485	115.388085512318	GH-1
647	647	647	647	647	647	647	647	647	647	647	647	647	647	647	647	647	GH	R2CH100518_track01	1	35	10	2123	55.895796773877	116.165170818649	GH-1
648	648	648	648	648	648	648	648	648	648	648	648	648	648	648	648	648	GH	R2CH100518_track01	1	35	10	2127	49.909761975838	101.006717387395	GH-1
649	649	649	649	649	649	649	649	649	649	649	649	649	649	649	649	649	GH	R2CH100518_track01	1	35	10	2130	40.581793768829	90.123449347447	GH-1
650	650	650	650	650	650	650	650	650	650	650	650	650	650	650	650	650	GH	R2CH100518_track01	1	35	10	2136	30.397889381668	62.838145599756	GH-1
651	651	651	651	651	651	651	651	651	651	651	651	651	651	651	651	651	GH	R2CH100518_track01	1	35	10	2139	12.5185926725	76.675196172662	GH-1
652	652	652	652	652	652	652	652	652	652	652	652	652	652	652	652	652	GH	R2CH100518_track01	1	35	10	2142	-5.05010683808598	89.890492504018	GH-1
653	653	653	653	653	653	653	653	653	653	653	653	653	653	653	653	653	GH	R2CH100518_track01	1	35	10	2154	-8.54821048842697	86.858787793804	GH-1
654	654	654	654	654	654	654	654	654	654	654	654	654	654	654	654	654	GH	R2CH100518_track01	1	35	10	2182	-15.233026221062	78.618529082483	GH-1
655	655	655	655	655	655	655	655	655	655	655	655	655	655	655	655	655	GH	R2CH100518_track01	1	35	10	2194	-50.525658128084	72.088856037946	GH-1
656	656	656	656	656	656	656	656	656	656	656	656	656	656	656	656	656	GH	R2CH100518_track01	1	35	10	2203	-77.3445205135206	56.774688440478	GH-1
657	657	657	657	657	657	657	657	657	657	657	657	657	657	657	657	657	GH	R2CH100518_track01	1	35	10	2209	-76.1787737284403	30.111226825931	GH-1
658	658	658	658	658	658	658	658	658	658	658	658	658	658	658	658	658	GH	R2CH100518_track01	1	35	10	2216	-76.1785329908088	9.43329956275096	GH-1
659	659	659	659	659	659	659	659	659	659	659	659	659	659	659	659	659	GH	R2CH100518_track01	1	35	10	2219	-73.8465479485059	1.81520125412197	GH-1
660	660	660	660	660	660	660	660	660	660	660	660	660	660	660	660	660	GH	R2CH100518_track01	1	35	10	2228	-119.710835790915	9.122349145584	GH-1
661	661	661	661	661	661	661	661	661	661	661	661	661	661	661	661	661	GH	R2CH100518_track01	1	35	10	2231	-125.152395691515	15.963108725719	GH-1
662	662	662	662	662	662	662	662	662	662	662	662	662	662	662	662	662	GH	R2CH100518_track01	1	35	10	2234	-140.699633847771	26.0688108028669	GH-1
663	663	663	663	663	663	663	663	663	663	663	663	663	663	663	663	663	GH	R2CH100518_track01	1	35	10	2246	-164.95334835351	69.756686287299	GH-1
664	664	664	664	664	664	664	664	664	664	664	664	664	664	664	664	664	GH	R2CH100518_track01	1	35	10	2249	-185.786708034613	68.04650765428	GH-1
665	665	665	665	665	665	665	665	665	665	665	665	665	665	665	665	665	GH	R2CH100518_track01	1	35	10	2252	-192.938483658293	62.2939672594219	GH-1
666	666	666	666	666	666	666	666	666	666	666	666	666	666	666	666	666	GH	R2CH100518_track01	1	35	10	2255	-202.500024202637	59.728694006183	GH-1
667	667	667	667	667	667	667	667	667	667	667	667	667	667	667	667	667	GH	R2CH100518_track01	1	35	10	2271	-214.082753628989	23.89226108861	GH-1
668	668	668	668	668	668	668	668	668	668	668	668	668	668	668	668	668	GH	R2CH100518_track01	1	35	10	2274	-209.107627412234	11.765353393944	GH-1
669	669	669	669	669	669	669	669	669	669	669	669	669	669	669	669	669	GH	R2CH100518_track01	1	35	10	2280	-210.97330833382	-13.110218930595	GH-1
670	670	670	670	670	670	670	670	670	670	670	670	670	670	670	670	670	GH	R2CH100518_track01	1	35	10	2292	-183.221404332213	-52.367142782347	GH-1
671	671	671	671	671	671	671	671	671	671	671	671	671	671	671	671	671	GH	R2CH100518_track01	1	35	10	2295	-186.253112482381	-60.684850568344	GH-1
672	672	672	672	672	672	672	672	672	672	672	672	672	672	672	672	672	GH	R2CH100518_track01	1	35	10	2308	-170.083988066408	-70.3241386746261	GH-1
673	673	673	673	673	673	673	673	673	673	673	673	673	673	673	673	673	GH	R2CH100518_track01	1	35	10	2311	-164.176042186931	-58.197301330818	GH-1
674	674	674	674	674	674	674	674	674	674	674	674	674	674	674	674	674	GH	R2CH100518_track01	1	35	10	2314	-155.780528846036	-55.0878396385201	GH-1
675	675	675	675	675	675	675	675	675	675	675	675	675	675	675	675	675	GH	R2CH100518_track01	1	35	10	2317	-151.427256374372	-67.681175629165	GH-1
676	676	676	676	676	676	676	676	676	676	676	676	676	676	676	676	676	GH	R2CH100518_track01	1	35	10	2323	-136.424131037594	-74.133298078193	GH-1
677	677	677	677	677	677	677	677	677	677	677	677	677	677	677	677	677	GH	R2CH100518_track01	1	35	10	2326	-123.208951348637	-65.2713340514291	GH-1
678	678	678	678	678	678	678	678	678	678	678	678	678	678	678	678	678	GH	R2CH100518_track01	1	35	10	2329	-118.855718409717	-55.632019662521	GH-1
679	679	679	679	679	679	679	679	679	679	679	679	679	679	679	679	679	GH	R2CH100518_track01	1	35	10	2332	-115.435327351648	-42.572328318995	GH-1
680	680	680	680	680	680	680	680	680	680	680	680	680	680	680	680	680	GH	R2CH100518_track01	1	35	10	2341	-94.5241084510141	-14.354029936049	GH-1
681	681	681	681	681	681	681	681	681	681	681	681	681	681	681	681	681	GH	R2CH100518_track01	1	35	10	2344	-90.3262995874535	-18.2409338336381	GH-1
682	682	682	682	682	682	682	682	682	682	682	682	682	682	682	682	682	GH	R2CH100518_track01	1	35	10	2351	-80.1431403342758	-35.420568043437	GH-1
683	683	683	683	683	683	683	683	683	683	683	683	683	683	683	683	683	GH	R2CH100518_track01	1	35	10	2354	-72.2138094760025	-40.395810302948	GH-1
684	684	684	684	684	684	684	684	684	684	684	684	684	684	684	684	684	GH	R2CH100518_track01	1	35	10	2357	-71.4363934704637	-50.812455740624	GH-1
685	685	685	685	685	685	685	685	685	685	685	685	685	685	685	685	685	GH	R2CH100518_track01	1	35	10	2360	-66.6170304508274	-62.939216317414	GH-1
686	686	686	686	686	686	686	686	686	686	686	686	686	686	686	686	686	GH	R2CH100518_track01	1	35	10	2366	-57.3661638205172	-55.243413087901	GH-1
687	687	687	687	687	687	687	687	687	687	687	687	687	687	687	687	687	GH	R2CH100518_track01	1	35	10	2369	-56.433602150114	-39.229614626167	GH-1
688	688	688	688	688	688	688	688	688	688	688	688	688	688	688	688	688	GH	R2CH100518_track01	1	35	10	2372	-72.9134751440768	-27.724740046868	GH-1
689	689	689	689	689	689	689	689	689	689	689	689	689	689	689	689	689	GH	R2CH100518_track01	1	35	10	2378	-123.986329891108	-32.933059769266	GH-1
690	690	690	690	690	690	690	690	690	690	690	690	690	690	690	690	690	GH	R2CH100518_track01	1	35	10	2381	-142.876297590461	-25.392625130574	GH-1
691	691	691	691	691	691	691	691	691	691	691	691	691	691	691	691	691	GH	R2CH100518_track01	1	35	10	2384	-155.080908580767	-15.209151427326	GH-1
692	692	692	692	692	692	692	692	692	692	692	692	692	692	692	692	692	GH	R2CH100518_track01	1	35	10	2391	-160.522387580762	31.8989777566759	GH-1
693	693	693	693	693	693	693	693	693	693	693	693	693	693	693	693	693	GH	R2CH100518_track01	1	35	10	2394	-157.568442858332	47.290803079813	GH-1
694	694	694	694	694	694	694	694	694	694	694	694	694	694	694	694	694	GH	R2CH100518_track01	1	35	10	2412	-202.189072633392	49.3119326452	GH-1
695	695	695	695	695	695	695	695	695	695	695	695	695	695	695	695	695	GH	R2CH100518_track01	1	35	10	2421	-193.249402575194	20.316266123267	GH-1
696	696	696	696	696	696	696	696	696	696	696	696	696	696	696	696	696	GH	R2CH100518_track01	1	35	10	2427	-196.281086514171	-5.72534811294901	GH-1
697	697	697	697	697	697	697	697	697	697	697	697	697	697	697	697	697	GH	R2CH100518_track01	1	35	10	2430	-194.415483200938	-13.498942083412	GH-1
698	698	698	698	698	698	698	698	698	698	698	698	698	698	698	698	698	GH	R2CH100518_track01	1	35	10	2437	-204.365695757141	-39.618428422986	GH-1
699	699	699	699	699	699	699	699	699	699	699	699	699	699	699	699	699	GH	R2CH100518_track01	1	35	10	2449	-240.279897067583	-81.129671499277	GH-1
700	700	700	700	700	700	700	700	700	700	700	700	700	700	700	700	700	GH	R2CH100518_track01	1	35	10	2452	-261.968325224212	-81.051830120308	GH-1
701	701	701	701	701	701	701	701	701	701	701	701	701	701	701	701	701	GH	R2CH100518_track01	1	35	10	2458	-256.682228650601	-55.554398934004	GH-1
702	702	702	702	702	702	702	702	702	702	702	702	702	702	702	702	702	GH	R2CH100518_track01	1	35	10	2464	-255.982612710495	-36.353520915425	GH-1
703	703	703	703	703	703	703	703	703	703	703	703	703	703	703	703	703	GH	R2CH100518_track01	1	35	10	2470	-259.636190987325	-16.686185080339	GH-1
704	704	704	704	704	704	704	704	704	704	704	704	704	704	704	704	704	GH	R2CH100518_track01	1	35	10	2473	-281.013735400426	-7.43562832284101	GH-1
705	705	705	705	705	705	705	705	705	705	705	705	705	705	705	705	705	GH	R2CH100518_track01	1	35	10	2476	-307.677250301197	-7.51338356854706	GH-1
706	706	706	706	706	706	706	706	706	706	706	706	706	706	706	706	706	GH	R2CH100518_track01	1	35	10	2483	-329.598871666481	1.97050399650198	GH-1
707	707	707	707	707	707	707	707	707	707	707	707	707	707	707	707	707	GH	R2CH100518_track01	1	35	10	2486	-344.291061539054	10.288272810952	GH-1
708	708	708	708	708	708	708	708	708	708	708	708	708	708	708	708	708	GH	R2CH100518_track01	1	35	10	2492	-347.789177411575	37.573705980438	GH-1
709	709	709	709	709	709	709	709	709	709	709	709	709	709	709	709	709	GH	R2CH100518_track01	1	35	10	2498	-334.80722432252	53.976077661889	GH-1
710	710	710	710	710	710	710	710	710	710	710	710	710	710	710	710	710	GH	R2CH100518_track01	1	35	10	2513	-308.76552437742	88.102301127851	GH-1
711	711	711	711	711	711	711	711	711	711	711	711	711	711	711	711	711	GH	R2CH100518_track01	1	35	10	2516	-304.490038727857	87.091742432276	GH-1
712	712	712	712	712	712	712	712	712	712	712	712	712	712	712	712	712	GH	R2CH100518_track01	1	35	10	2519	-297.649306993089	80.872863152116	GH-1
713	713	713	713	713	713	713	713	713	713	713	713	713	713	713	713	713	GH	R2CH100518_track01	1	35	10	2522	-301.536148003082	91.134052776373	GH-1
714	714	714	714	714	714	714	714	714	714	714	714	714	714	714	714	714	GH	R2CH100518_track01	1	35	10	2529	-285.366926002151	108.702417666556	GH-1
715	715	715	715	715	715	715	715	715	715	715	715	715	715	715	715	715	GH	R2CH100518_track01	1	35	10	2532	-280.236321920655	124.405169786162	GH-1
716	716	716	716	716	716	716	716	716	716	716	716	716	716	716	716	716	GH	R2CH100518_track01	1	35	10	2535	-270.907993633407	138.553157473509	GH-1
717	717	717	717	717	717	717	717	717	717	717	717	717	717	717	717	717	GH	R2CH100518_track01	1	35	10	2538	-276.038546085634	135.910154194792	GH-1
718	718	718	718	718	718	718	718	718	718	718	718	718	718	718	718	718	GH	R2CH100518_track01	1	35	10	2553	-359.216466546006	117.87530145397	GH-1
719	719	719	719	719	719	719	719	719	719	719	719	719	719	719	719	719	GH	R2CH100518_track01	1	35	10	2556	-387.357002008629	94.554481241241	GH-1
720	720	720	720	720	720	720	720	720	720	720	720	720	720	720	720	720	GH	R2CH100518_track01	1	35	10	2565	-374.763696998404	60.816844592772	GH-1
721	721	721	721	721	721	721	721	721	721	721	721	721	721	721	721	721	GH	R2CH100518_track01	1	35	10	2587	-454.598906164137	45.34738558411	GH-1
722	722	722	722	722	722	722	722	722	722	722	722	722	722	722	722	722	GH	R2CH100518_track01	1	35	10	2593	-484.449657335012	39.283825122724	GH-1
723	723	723	723	723	723	723	723	723	723	723	723	723	723	723	723	723	GH	R2CH100518_track01	1	35	10	2661	-384.7139437369	-106.844635058051	GH-1
724	724	724	724	724	724	724	724	724	724	724	724	724	724	724	724	724	GH	R2CH100518_track01	1	35	10	2667	-363.103228986087	-91.29737057027	GH-1
725	725	725	725	725	725	725	725	725	725	725	725	725	725	725	725	725	GH	R2CH100518_track01	1	35	10	2670	-348.644300536965	-91.452802894022	GH-1
726	726	726	726	726	726	726	726	726	726	726	726	726	726	726	726	726	GH	R2CH100518_track01	1	35	10	2679	-327.189088026387	-97.143185738011	GH-1
727	727	727	727	727	727	727	727	727	727	727	727	727	727	727	727	727	GH	R2CH100518_track01	1	35	10	2682	-314.440310558771	-101.185512049169	GH-1
728	728	728	728	728	728	728	728	728	728	728	728	728	728	728	728	728	GH	R2CH100518_track01	1	35	10	2685	-296.094543764455	-94.344723961511	GH-1
729	729	729	729	729	729	729	729	729	729	729	729	729	729	729	729	729	GH	R2CH100518_track01	1	35	10	2691	-277.671036492629	-105.927451576779	GH-1
730	730	730	730	730	730	730	730	730	730	730	730	730	730	730	730	730	GH	R2CH100518_track01	1	35	10	2697	-262.046022266956	-113.778767082163	GH-1
731	731	731	731	731	731	731	731	731	731	731	731	731	731	731	731	731	GH	R2CH100518_track01	1	35	10	2700	-251.318429133855	-116.888179726702	GH-1
732	732	732	732	732	732	732	732	732	732	732	732	732	732	732	732	732	GH	R2CH100518_track01	1	35	10	2707	-221.623156746858	-111.291256359376	GH-1
733	733	733	733	733	733	733	733	733	733	733	733	733	733	733	733	733	GH	R2CH100518_track01	1	35	10	2710	-210.662299541784	-112.301812387434	GH-1
734	734	734	734	734	734	734	734	734	734	734	734	734	734	734	734	734	GH	R2CH100518_track01	1	35	10	2713	-199.001889405084	-120.541807035153	GH-1
735	735	735	735	735	735	735	735	735	735	735	735	735	735	735	735	735	GH	R2CH100518_track01	1	35	10	2716	-185.398033425035	-123.573523730527	GH-1
736	736	736	736	736	736	736	736	736	736	736	736	736	736	736	736	736	GH	R2CH100518_track01	1	35	10	2719	-176.147402452298	-131.891299708481	GH-1
737	737	737	737	737	737	737	737	737	737	737	737	737	737	737	737	737	GH	R2CH100518_track01	1	35	10	2725	-164.720172953028	-152.802358262945	GH-1
738	738	738	738	738	738	738	738	738	738	738	738	738	738	738	738	738	GH	R2CH100518_track01	1	35	10	2731	-142.254359412872	-163.296789806527	GH-1
739	739	739	739	739	739	739	739	739	739	739	739	739	739	739	739	739	GH	R2CH100518_track01	1	35	10	2734	-133.625614477647	-159.332228953189	GH-1
740	740	740	740	740	740	740	740	740	740	740	740	740	740	740	740	740	GH	R2CH100518_track01	1	35	10	2737	-127.484468072491	-151.791865225141	GH-1
741	741	741	741	741	741	741	741	741	741	741	741	741	741	741	741	741	GH	R2CH100518_track01	1	35	10	2740	-114.347094817817	-137.876982862433	GH-1
742	742	742	742	742	742	742	742	742	742	742	742	742	742	742	742	742	GH	R2CH100518_track01	1	35	10	2743	-103.541779620582	-130.336551522553	GH-1
743	743	743	743	743	743	743	743	743	743	743	743	743	743	743	743	743	GH	R2CH100518_track01	1	35	10	2746	-95.8458454171897	-136.633236476175	GH-1
744	744	744	744	744	744	744	744	744	744	744	744	744	744	744	744	744	GH	R2CH100518_track01	1	35	10	2750	-92.503021865388	-155.367745102657	GH-1
745	745	745	745	745	745	745	745	745	745	745	745	745	745	745	745	745	GH	R2CH100518_track01	1	35	10	2753	-84.3407877603364	-165.24020178502	GH-1
746	746	746	746	746	746	746	746	746	746	746	746	746	746	746	746	746	GH	R2CH100518_track01	1	35	10	2756	-78.9771044262421	-174.179799793651	GH-1
747	747	747	747	747	747	747	747	747	747	747	747	747	747	747	747	747	GH	R2CH100518_track01	1	35	10	2762	-64.2071787117252	-182.419934645389	GH-1
748	748	748	748	748	748	748	748	748	748	748	748	748	748	748	748	748	GH	R2CH100518_track01	1	35	10	2765	-53.635050296237	-183.974586339306	GH-1
749	749	749	749	749	749	749	749	749	749	749	749	749	749	749	749	749	GH	R2CH100518_track01	1	35	10	2768	-45.239422359275	-190.970922976792	GH-1
750	750	750	750	750	750	750	750	750	750	750	750	750	750	750	750	750	GH	R2CH100518_track01	1	35	10	2777	-25.261179650639	-200.532502944111	GH-1
751	751	751	751	751	751	751	751	751	751	751	751	751	751	751	751	751	GH	R2CH100518_track01	1	35	10	2780	-19.897539431234	-210.249459862906	GH-1
752	752	752	752	752	752	752	752	752	752	752	752	752	752	752	752	752	GH	R2CH100518_track01	1	35	10	2783	-19.120037009335	-219.266940774708	GH-1
753	753	753	753	753	753	753	753	753	753	753	753	753	753	753	753	753	GH	R2CH100518_track01	1	35	10	2786	-29.459033227632	-225.874552517457	GH-1
754	754	754	754	754	754	754	754	754	754	754	754	754	754	754	754	754	GH	R2CH100518_track01	1	35	10	2789	-28.992622234526	-233.803566814867	GH-1
755	755	755	755	755	755	755	755	755	755	755	755	755	755	755	755	755	GH	R2CH100518_track01	1	35	10	2793	-24.794760765454	-241.577271639214	GH-1
756	756	756	756	756	756	756	756	756	756	756	756	756	756	756	756	756	GH	R2CH100518_track01	1	35	10	2799	-17.487552679121	-256.502654350576	GH-1
757	757	757	757	757	757	757	757	757	757	757	757	757	757	757	757	757	GH	R2CH100518_track01	1	35	10	2802	-9.791713327862	-260.156333984307	GH-1
758	758	758	758	758	758	758	758	758	758	758	758	758	758	758	758	758	GH	R2CH100518_track01	1	35	10	2808	-2.018042583648	-227.0406305303	GH-1
759	759	759	759	759	759	759	759	759	759	759	759	759	759	759	759	759	GH	R2CH100518_track01	1	35	10	2811	-0.385650796477989	-201.776244439935	GH-1
760	760	760	760	760	760	760	760	760	760	760	760	760	760	760	760	760	GH	R2CH100518_track01	1	35	10	2814	3.734558998713	-178.844153246175	GH-1
761	761	761	761	761	761	761	761	761	761	761	761	761	761	761	761	761	GH	R2CH100518_track01	1	35	10	2820	-3.26168251346797	-170.137685755267	GH-1
762	762	762	762	762	762	762	762	762	762	762	762	762	762	762	762	762	GH	R2CH100518_track01	1	35	10	2823	-5.516051070315	-155.134536412185	GH-1
763	763	763	763	763	763	763	763	763	763	763	763	763	763	763	763	763	GH	R2CH100518_track01	1	35	10	2829	-27.981878162181	-112.612815353388	GH-1
764	764	764	764	764	764	764	764	764	764	764	764	764	764	764	764	764	GH	R2CH100518_track01	1	35	10	2832	-24.639359761081	-99.630733216876	GH-1
765	765	765	765	765	765	765	765	765	765	765	765	765	765	765	765	765	GH	R2CH100518_track01	1	35	10	2835	-15.932903992566	-89.836007978145	GH-1
766	766	766	766	766	766	766	766	766	766	766	766	766	766	766	766	766	GH	R2CH100518_track01	1	35	10	2839	-31.479891583099	-76.309974170953	GH-1
767	767	767	767	767	767	767	767	767	767	767	767	767	767	767	767	767	GH	R2CH100518_track01	1	35	10	2842	-51.924948453961	-56.020699081571	GH-1
768	768	768	768	768	768	768	768	768	768	768	768	768	768	768	768	768	GH	R2CH100518_track01	1	35	10	2848	-39.564840755033	-13.18797547903	GH-1
769	769	769	769	769	769	769	769	769	769	769	769	769	769	769	769	769	GH	R2CH100518_track01	1	35	10	2851	-30.081028266635	4.38041764697698	GH-1
770	770	770	770	770	770	770	770	770	770	770	770	770	770	770	770	770	GH	R2CH100518_track01	1	35	10	2854	-20.908089979703	24.125481216486	GH-1
771	771	771	771	771	771	771	771	771	771	771	771	771	771	771	771	771	GH	R2CH100518_track01	1	35	10	NA	-3.219	12.595	GH-1
772	772	772	772	772	772	772	772	772	772	772	772	772	772	772	772	772	GH	R2CH100518_track01	1	36	11	NA	12.823	2.139	GH-1
773	773	773	773	773	773	773	773	773	773	773	773	773	773	773	773	773	GH	R2CH100518_track01	1	36	11	2878	17.4939254832	-0.905744701904041	GH-1
774	774	774	774	774	774	774	774	774	774	774	774	774	774	774	774	774	GH	R2CH100518_track01	1	36	11	2882	28.998505722303	5.77980993954895	GH-1
775	775	775	775	775	775	775	775	775	775	775	775	775	775	775	775	775	GH	R2CH100518_track01	1	36	11	2885	36.461379204722	9.66645973950597	GH-1
776	776	776	776	776	776	776	776	776	776	776	776	776	776	776	776	776	GH	R2CH100518_track01	1	36	11	2888	54.185549858677	10.75463928547	GH-1
777	777	777	777	777	777	777	777	777	777	777	777	777	777	777	777	777	GH	R2CH100518_track01	1	36	11	2894	27.210539089116	34.309017690218	GH-1
778	778	778	778	778	778	778	778	778	778	778	778	778	778	778	778	778	GH	R2CH100518_track01	1	36	11	2897	6.99948442905901	56.541401440518	GH-1
779	779	779	779	779	779	779	779	779	779	779	779	779	779	779	779	779	GH	R2CH100518_track01	1	36	11	2900	-8.23697380646999	75.353704500235	GH-1
780	780	780	780	780	780	780	780	780	780	780	780	780	780	780	780	780	GH	R2CH100518_track01	1	36	11	2909	-10.336098071849	79.473814591573	GH-1
781	781	781	781	781	781	781	781	781	781	781	781	781	781	781	781	781	GH	R2CH100518_track01	1	36	11	2912	-8.31476310544198	89.7348555222389	GH-1
782	782	782	782	782	782	782	782	782	782	782	782	782	782	782	782	782	GH	R2CH100518_track01	1	36	11	2931	-12.66815415095	109.479946428331	GH-1
783	783	783	783	783	783	783	783	783	783	783	783	783	783	783	783	783	GH	R2CH100518_track01	1	36	11	2952	-36.688653418562	61.050220741645	GH-1
784	784	784	784	784	784	784	784	784	784	784	784	784	784	784	784	784	GH	R2CH100518_track01	1	36	11	NA	-8.41303240584636	9.91064507174881	GH-1
785	785	785	785	785	785	785	785	785	785	785	785	785	785	785	785	785	GH	R2CH100518_track01	1	37	12	NA	0.0398932677818026	-12.999938789363	GH-1
786	786	786	786	786	786	786	786	786	786	786	786	786	786	786	786	786	GH	R2CH100518_track01	1	37	12	2989	1.791106845206	-21.272637665353	GH-1
787	787	787	787	787	787	787	787	787	787	787	787	787	787	787	787	787	GH	R2CH100518_track01	1	37	12	2992	1.324448087988	-23.759994718665	GH-1
788	788	788	788	788	788	788	788	788	788	788	788	788	788	788	788	788	GH	R2CH100518_track01	1	37	12	NA	2.24319847059492	-12.8050013909222	GH-1
789	789	789	789	789	789	789	789	789	789	789	789	789	789	789	789	789	GH	R2CH100518_track01	1	38	13	NA	9.13007239934337	-9.25428430418844	GH-1
790	790	790	790	790	790	790	790	790	790	790	790	790	790	790	790	790	GH	R2CH100518_track01	1	38	13	3041	10.963797557084	-12.255033652616	GH-1
791	791	791	791	791	791	791	791	791	791	791	791	791	791	791	791	791	GH	R2CH100518_track01	1	38	13	3044	17.027263041928	-28.268720539689	GH-1
792	792	792	792	792	792	792	792	792	792	792	792	792	792	792	792	792	GH	R2CH100518_track01	1	38	13	3050	39.026507335891	-22.74944698549	GH-1
793	793	793	793	793	793	793	793	793	793	793	793	793	793	793	793	793	GH	R2CH100518_track01	1	38	13	3053	46.722717062492	-8.21292670287102	GH-1
794	794	794	794	794	794	794	794	794	794	794	794	794	794	794	794	794	GH	R2CH100518_track01	1	38	13	3063	56.750605011099	12.542701291791	GH-1
795	795	795	795	795	795	795	795	795	795	795	795	795	795	795	795	795	GH	R2CH100518_track01	1	38	13	3066	70.121286207108	23.270316822061	GH-1
796	796	796	796	796	796	796	796	796	796	796	796	796	796	796	796	796	GH	R2CH100518_track01	1	38	13	3096	140.161548632578	98.130530548615	GH-1
797	797	797	797	797	797	797	797	797	797	797	797	797	797	797	797	797	GH	R2CH100518_track01	1	38	13	3102	143.426984172413	135.132697416836	GH-1
798	798	798	798	798	798	798	798	798	798	798	798	798	798	798	798	798	GH	R2CH100518_track01	1	38	13	3133	212.067354731784	164.284329142265	GH-1
799	799	799	799	799	799	799	799	799	799	799	799	799	799	799	799	799	GH	R2CH100518_track01	1	38	13	3155	201.029619996934	172.383870566742	GH-1
800	800	800	800	800	800	800	800	800	800	800	800	800	800	800	800	800	GH	R2CH100518_track01	1	38	13	3161	203.594492881936	171.062642196596	GH-1
801	801	801	801	801	801	801	801	801	801	801	801	801	801	801	801	801	GH	R2CH100518_track01	1	38	13	3234	223.883811584818	201.302020984507	GH-1
802	802	802	802	802	802	802	802	802	802	802	802	802	802	802	802	802	GH	R2CH100518_track01	1	38	13	3615	-33.734141875047	311.065802202931	GH-1
803	803	803	803	803	803	803	803	803	803	803	803	803	803	803	803	803	GH	R2CH100518_track01	1	38	13	3643	-48.038020996246	305.624316577974	GH-1
804	804	804	804	804	804	804	804	804	804	804	804	804	804	804	804	804	GH	R2CH100518_track01	1	38	13	3716	-96.7786702970683	60.0552990607339	GH-1
805	805	805	805	805	805	805	805	805	805	805	805	805	805	805	805	805	GH	R2CH100518_track01	1	38	13	3719	-102.220170652367	52.437106757658	GH-1
806	806	806	806	806	806	806	806	806	806	806	806	806	806	806	806	806	GH	R2CH100518_track01	1	38	13	3728	-131.604547110439	17.766730625815	GH-1
807	807	807	807	807	807	807	807	807	807	807	807	807	807	807	807	807	GH	R2CH100518_track01	1	38	13	3732	-133.781132831037	9.83757471061898	GH-1
808	808	808	808	808	808	808	808	808	808	808	808	808	808	808	808	808	GH	R2CH100518_track01	1	38	13	3747	-129.116953066162	-21.41239885813	GH-1
809	809	809	809	809	809	809	809	809	809	809	809	809	809	809	809	809	GH	R2CH100518_track01	1	38	13	3750	-125.07467008816	-28.408713581995	GH-1
810	810	810	810	810	810	810	810	810	810	810	810	810	810	810	810	810	GH	R2CH100518_track01	1	38	13	3753	-125.230141928522	-33.0727909216531	GH-1
811	811	811	811	811	811	811	811	811	811	811	811	811	811	811	811	811	GH	R2CH100518_track01	1	38	13	3759	-114.89122539993	-39.524971356873	GH-1
812	812	812	812	812	812	812	812	812	812	812	812	812	812	812	812	812	GH	R2CH100518_track01	1	38	13	3762	-113.491922168864	-46.210306896168	GH-1
813	813	813	813	813	813	813	813	813	813	813	813	813	813	813	813	813	GH	R2CH100518_track01	1	38	13	3768	-94.6018463930063	-41.9348010020601	GH-1
814	814	814	814	814	814	814	814	814	814	814	814	814	814	814	814	814	GH	R2CH100518_track01	1	38	13	3771	-99.6546911572817	-48.853395165454	GH-1
815	815	815	815	815	815	815	815	815	815	815	815	815	815	815	815	815	GH	R2CH100518_track01	1	38	13	3774	-96.8563463580023	-54.139347743602	GH-1
816	816	816	816	816	816	816	816	816	816	816	816	816	816	816	816	816	GH	R2CH100518_track01	1	38	13	3781	-80.2209703535504	-63.467703233984	GH-1
817	817	817	817	817	817	817	817	817	817	817	817	817	817	817	817	817	GH	R2CH100518_track01	1	38	13	3787	-64.6733160344878	-40.6133934504981	GH-1
818	818	818	818	818	818	818	818	818	818	818	818	818	818	818	818	818	GH	R2CH100518_track01	1	38	13	3793	-61.6416744320287	-34.938616415153	GH-1
819	819	819	819	819	819	819	819	819	819	819	819	819	819	819	819	819	GH	R2CH100518_track01	1	38	13	3796	-57.2887641266062	-42.867555183157	GH-1
820	820	820	820	820	820	820	820	820	820	820	820	820	820	820	820	820	GH	R2CH100518_track01	1	38	13	3799	-52.158045652217	-53.1287889450271	GH-1
821	821	821	821	821	821	821	821	821	821	821	821	821	821	821	821	821	GH	R2CH100518_track01	1	38	13	3805	-65.6842939022256	-71.008129291465	GH-1
822	822	822	822	822	822	822	822	822	822	822	822	822	822	822	822	822	GH	R2CH100518_track01	1	38	13	3808	-69.9598022528014	-77.9267028211571	GH-1
823	823	823	823	823	823	823	823	823	823	823	823	823	823	823	823	823	GH	R2CH100518_track01	1	38	13	3814	-72.6805221228721	-87.021874045965	GH-1
824	824	824	824	824	824	824	824	824	824	824	824	824	824	824	824	824	GH	R2CH100518_track01	1	38	13	3817	-66.928057871785	-83.135073093925	GH-1
825	825	825	825	825	825	825	825	825	825	825	825	825	825	825	825	825	GH	R2CH100518_track01	1	38	13	3821	-56.433430402623	-76.372095405783	GH-1
826	826	826	826	826	826	826	826	826	826	826	826	826	826	826	826	826	GH	R2CH100518_track01	1	38	13	3824	-44.850653819222	-59.347876046815	GH-1
827	827	827	827	827	827	827	827	827	827	827	827	827	827	827	827	827	GH	R2CH100518_track01	1	38	13	3827	-35.911338574813	-51.340892026802	GH-1
828	828	828	828	828	828	828	828	828	828	828	828	828	828	828	828	828	GH	R2CH100518_track01	1	38	13	3830	-35.522232502882	-31.518279221741	GH-1
829	829	829	829	829	829	829	829	829	829	829	829	829	829	829	829	829	GH	R2CH100518_track01	1	38	13	3833	-22.073838044181	-25.2216195222	GH-1
830	830	830	830	830	830	830	830	830	830	830	830	830	830	830	830	830	GH	R2CH100518_track01	1	38	13	3836	-16.554637988291	-14.105271451339	GH-1
831	831	831	831	831	831	831	831	831	831	831	831	831	831	831	831	831	GH	R2CH100518_track01	1	38	13	3842	-4.35018736583098	-13.250132450842	GH-1
832	832	832	832	832	832	832	832	832	832	832	832	832	832	832	832	832	GH	R2CH100518_track01	1	38	13	NA	-3.97261771242698	-12.3781383297696	GH-1
833	833	833	833	833	833	833	833	833	833	833	833	833	833	833	833	833	GH	R2CH100518_track01	1	39	14	NA	12.1685340987697	-4.57457953117878	GH-1
834	834	834	834	834	834	834	834	834	834	834	834	834	834	834	834	834	GH	R2CH100518_track01	1	39	14	3857	17.415863891319	-10.451556103943	GH-1
835	835	835	835	835	835	835	835	835	835	835	835	835	835	835	835	835	GH	R2CH100518_track01	1	39	14	3867	26.977842359083	-37.737249812083	GH-1
836	836	836	836	836	836	836	836	836	836	836	836	836	836	836	836	836	GH	R2CH100518_track01	1	39	14	NA	2.9630454375339	-12.6578182059591	GH-1
837	837	837	837	837	837	837	837	837	837	837	837	837	837	837	837	837	GH	R2CH100518_track01	1	40	15	NA	-1.6614911351953	-12.8933877319992	GH-1
838	838	838	838	838	838	838	838	838	838	838	838	838	838	838	838	838	GH	R2CH100518_track01	1	40	15	3900	-0.385748236461978	-16.437260611463	GH-1
839	839	839	839	839	839	839	839	839	839	839	839	839	839	839	839	839	GH	R2CH100518_track01	1	40	15	3903	2.101755429056	-24.2108182705441	GH-1
840	840	840	840	840	840	840	840	840	840	840	840	840	840	840	840	840	GH	R2CH100518_track01	1	40	15	3906	-9.55843312598199	-34.472100842604	GH-1
841	841	841	841	841	841	841	841	841	841	841	841	841	841	841	841	841	GH	R2CH100518_track01	1	40	15	3913	4.04543784821101	-43.567298627586	GH-1
842	842	842	842	842	842	842	842	842	842	842	842	842	842	842	842	842	GH	R2CH100518_track01	1	40	15	3916	12.829612688973	-49.242065156772	GH-1
843	843	843	843	843	843	843	843	843	843	843	843	843	843	843	843	843	GH	R2CH100518_track01	1	40	15	3986	20.758677191761	-54.217108389395	GH-1
844	844	844	844	844	844	844	844	844	844	844	844	844	844	844	844	844	GH	R2CH100518_track01	1	40	15	3989	17.649312343793	-54.061690965022	GH-1
845	845	845	845	845	845	845	845	845	845	845	845	845	845	845	845	845	GH	R2CH100518_track01	1	40	15	3998	17.960402106126	-52.040700672496	GH-1
846	846	846	846	846	846	846	846	846	846	846	846	846	846	846	846	846	GH	R2CH100518_track01	1	40	15	4008	15.783596195491	-54.372642502167	GH-1
847	847	847	847	847	847	847	847	847	847	847	847	847	847	847	847	847	GH	R2CH100518_track01	1	40	15	4017	20.292059687674	-69.919689704419	GH-1
848	848	848	848	848	848	848	848	848	848	848	848	848	848	848	848	848	GH	R2CH100518_track01	1	40	15	4023	28.221491204633	-98.526883184697	GH-1
849	849	849	849	849	849	849	849	849	849	849	849	849	849	849	849	849	GH	R2CH100518_track01	1	40	15	4041	-24.872475225748	-164.369498508998	GH-1
850	850	850	850	850	850	850	850	850	850	850	850	850	850	850	850	850	GH	R2CH100518_track01	1	40	15	4045	-39.875704420884	-175.952116222891	GH-1
851	851	851	851	851	851	851	851	851	851	851	851	851	851	851	851	851	GH	R2CH100518_track01	1	40	15	4048	-52.857450883666	-163.747640193743	GH-1
852	852	852	852	852	852	852	852	852	852	852	852	852	852	852	852	852	GH	R2CH100518_track01	1	40	15	4051	-67.4719248457775	-150.687964051786	GH-1
853	853	853	853	853	853	853	853	853	853	853	853	853	853	853	853	853	GH	R2CH100518_track01	1	40	15	4054	-60.3981524138961	-140.659904390291	GH-1
854	854	854	854	854	854	854	854	854	854	854	854	854	854	854	854	854	GH	R2CH100518_track01	1	40	15	4057	-54.101296249478	-146.179199143844	GH-1
855	855	855	855	855	855	855	855	855	855	855	855	855	855	855	855	855	GH	R2CH100518_track01	1	40	15	4060	-49.592547271436	-130.165572279281	GH-1
856	856	856	856	856	856	856	856	856	856	856	856	856	856	856	856	856	GH	R2CH100518_track01	1	40	15	4063	-43.762368384672	-117.649991143483	GH-1
857	857	857	857	857	857	857	857	857	857	857	857	857	857	857	857	857	GH	R2CH100518_track01	1	40	15	4066	-51.14733970716	-101.09212787909	GH-1
858	858	858	858	858	858	858	858	858	858	858	858	858	858	858	858	858	GH	R2CH100518_track01	1	40	15	4072	-79.9097990810089	-100.314786225843	GH-1
859	859	859	859	859	859	859	859	859	859	859	859	859	859	859	859	859	GH	R2CH100518_track01	1	40	15	4075	-93.824744130684	-96.661129514871	GH-1
860	860	860	860	860	860	860	860	860	860	860	860	860	860	860	860	860	GH	R2CH100518_track01	1	40	15	4081	-109.605108309601	-106.378174128567	GH-1
861	861	861	861	861	861	861	861	861	861	861	861	861	861	861	861	861	GH	R2CH100518_track01	1	40	15	4103	-99.8102079004944	-103.424284115717	GH-1
862	862	862	862	862	862	862	862	862	862	862	862	862	862	862	862	862	GH	R2CH100518_track01	1	40	15	4115	-77.8109884782203	-79.248187845763	GH-1
863	863	863	863	863	863	863	863	863	863	863	863	863	863	863	863	863	GH	R2CH100518_track01	1	40	15	4118	-76.1006530078132	-75.050453967596	GH-1
864	864	864	864	864	864	864	864	864	864	864	864	864	864	864	864	864	GH	R2CH100518_track01	1	40	15	4124	-55.967098934222	-70.153116211019	GH-1
865	865	865	865	865	865	865	865	865	865	865	865	865	865	865	865	865	GH	R2CH100518_track01	1	40	15	4127	-47.183058300034	-63.8563687429771	GH-1
866	866	866	866	866	866	866	866	866	866	866	866	866	866	866	866	866	GH	R2CH100518_track01	1	40	15	4130	-50.214830915494	-42.789757629548	GH-1
867	867	867	867	867	867	867	867	867	867	867	867	867	867	867	867	867	GH	R2CH100518_track01	1	40	15	4133	-47.960276764888	-31.984463393927	GH-1
868	868	868	868	868	868	868	868	868	868	868	868	868	868	868	868	868	GH	R2CH100518_track01	1	40	15	4137	-41.507979892719	-28.3309708182171	GH-1
869	869	869	869	869	869	869	869	869	869	869	869	869	869	869	869	869	GH	R2CH100518_track01	1	40	15	4140	-37.776743800999	-35.482640725639	GH-1
870	870	870	870	870	870	870	870	870	870	870	870	870	870	870	870	870	GH	R2CH100518_track01	1	40	15	4143	-48.970759243508	-31.440339122407	GH-1
871	871	871	871	871	871	871	871	871	871	871	871	871	871	871	871	871	GH	R2CH100518_track01	1	40	15	4146	-57.677204953414	-11.850871134467	GH-1
872	872	872	872	872	872	872	872	872	872	872	872	872	872	872	872	872	GH	R2CH100518_track01	1	40	15	4152	-42.596419894159	8.36060326762095	GH-1
873	873	873	873	873	873	873	873	873	873	873	873	873	873	873	873	873	GH	R2CH100518_track01	1	40	15	4155	-37.777020442415	17.8445281998179	GH-1
874	874	874	874	874	874	874	874	874	874	874	874	874	874	874	874	874	GH	R2CH100518_track01	1	40	15	4158	-34.356037842662	30.5931282101999	GH-1
875	875	875	875	875	875	875	875	875	875	875	875	875	875	875	875	875	GH	R2CH100518_track01	1	40	15	4161	-25.650144848379	21.886794539791	GH-1
876	876	876	876	876	876	876	876	876	876	876	876	876	876	876	876	876	GH	R2CH100518_track01	1	40	15	4164	-18.653542506657	14.7349587821529	GH-1
877	877	877	877	877	877	877	877	877	877	877	877	877	877	877	877	877	GH	R2CH100518_track01	1	40	15	4167	-11.346670567198	7.58331813387196	GH-1
878	878	878	878	878	878	878	878	878	878	878	878	878	878	878	878	878	GH	R2CH100518_track01	1	40	15	NA	-10.6162238667679	7.50305209969033	GH-1
879	879	879	879	879	879	879	879	879	879	879	879	879	879	879	879	879	GH	R2CH100518_track01	1	41	16	NA	5.64273799797652	11.7115117677519	GH-1
880	880	880	880	880	880	880	880	880	880	880	880	880	880	880	880	880	GH	R2CH100518_track01	1	41	16	4176	7.62098563125002	15.668014618411	GH-1
881	881	881	881	881	881	881	881	881	881	881	881	881	881	881	881	881	GH	R2CH100518_track01	1	41	16	4299	32.341457173486	0.586966338601997	GH-1
882	882	882	882	882	882	882	882	882	882	882	882	882	882	882	882	882	GH	R2CH100518_track01	1	41	16	4302	38.093909510869	-5.01006151065803	GH-1
883	883	883	883	883	883	883	883	883	883	883	883	883	883	883	883	883	GH	R2CH100518_track01	1	41	16	4305	28.298897804061	-14.804620255688	GH-1
884	884	884	884	884	884	884	884	884	884	884	884	884	884	884	884	884	GH	R2CH100518_track01	1	41	16	4311	18.504244769324	-16.048510506668	GH-1
885	885	885	885	885	885	885	885	885	885	885	885	885	885	885	885	885	GH	R2CH100518_track01	1	41	16	NA	9.53336826633243	-8.83826280999189	GH-1
886	886	886	886	886	886	886	886	886	886	886	886	886	886	886	886	886	GE	R2CH100518_track02	1	42	1	NA	11.3156064619677	-6.39976955818533	GE-1
887	887	887	887	887	887	887	887	887	887	887	887	887	887	887	887	887	GE	R2CH100518_track02	1	42	1	62	11.974313047339	-7.18659343272503	GE-1
888	888	888	888	888	888	888	888	888	888	888	888	888	888	888	888	888	GE	R2CH100518_track02	1	42	1	65	15.550412468568	-20.557284022745	GE-1
889	889	889	889	889	889	889	889	889	889	889	889	889	889	889	889	889	GE	R2CH100518_track02	1	42	1	68	14.928267010585	-32.839521183572	GE-1
890	890	890	890	890	890	890	890	890	890	890	890	890	890	890	890	890	GE	R2CH100518_track02	1	42	1	71	12.907159919115	-21.645480208052	GE-1
891	891	891	891	891	891	891	891	891	891	891	891	891	891	891	891	891	GE	R2CH100518_track02	1	42	1	NA	6.84611235861501	-11.0512780063312	GE-1
892	892	892	892	892	892	892	892	892	892	892	892	892	892	892	892	892	GE	R2CH100518_track02	1	43	2	NA	-7.05869452407404	10.916722567502	GE-1
893	893	893	893	893	893	893	893	893	893	893	893	893	893	893	893	893	GE	R2CH100518_track02	1	43	2	80	-18.809285125868	12.713902197647	GE-1
894	894	894	894	894	894	894	894	894	894	894	894	894	894	894	894	894	GE	R2CH100518_track02	1	43	2	83	-21.762855065785	4.16272165259096	GE-1
895	895	895	895	895	895	895	895	895	895	895	895	895	895	895	895	895	GE	R2CH100518_track02	1	43	2	89	-2.406714106084	26.317704377063	GE-1
896	896	896	896	896	896	896	896	896	896	896	896	896	896	896	896	896	GE	R2CH100518_track02	1	43	2	92	0.702440375403	14.812821541931	GE-1
897	897	897	897	897	897	897	897	897	897	897	897	897	897	897	897	897	GE	R2CH100518_track02	1	43	2	NA	0.0675228901897088	12.9998246395596	GE-1
898	898	898	898	898	898	898	898	898	898	898	898	898	898	898	898	898	GE	R2CH100518_track02	1	44	3	NA	-8.31797515703622	-9.99056000867461	GE-1
899	899	899	899	899	899	899	899	899	899	899	899	899	899	899	899	899	GE	R2CH100518_track02	1	44	3	102	-10.569073199174	-15.5821646373651	GE-1
900	900	900	900	900	900	900	900	900	900	900	900	900	900	900	900	900	GE	R2CH100518_track02	1	44	3	105	-4.66100454492798	-31.440477552841	GE-1
901	901	901	901	901	901	901	901	901	901	901	901	901	901	901	901	901	GE	R2CH100518_track02	1	44	3	108	5.289361223811	-44.9666475904691	GE-1
902	902	902	902	902	902	902	902	902	902	902	902	902	902	902	902	902	GE	R2CH100518_track02	1	44	3	111	10.730672377532	-52.740170749711	GE-1
903	903	903	903	903	903	903	903	903	903	903	903	903	903	903	903	903	GE	R2CH100518_track02	1	44	3	114	18.193158074346	-66.577109518281	GE-1
904	904	904	904	904	904	904	904	904	904	904	904	904	904	904	904	904	GE	R2CH100518_track02	1	44	3	117	35.528733390547	-76.138937842681	GE-1
905	905	905	905	905	905	905	905	905	905	905	905	905	905	905	905	905	GE	R2CH100518_track02	1	44	3	120	37.160929484128	-87.565904350945	GE-1
906	906	906	906	906	906	906	906	906	906	906	906	906	906	906	906	906	GE	R2CH100518_track02	1	44	3	123	39.4930299885	-103.424133060255	GE-1
907	907	907	907	907	907	907	907	907	907	907	907	907	907	907	907	907	GE	R2CH100518_track02	1	44	3	126	34.129413608546	-118.738275256689	GE-1
908	908	908	908	908	908	908	908	908	908	908	908	908	908	908	908	908	GE	R2CH100518_track02	1	44	3	129	26.821922790092	-105.678466583658	GE-1
909	909	909	909	909	909	909	909	909	909	909	909	909	909	909	909	909	GE	R2CH100518_track02	1	44	3	132	30.164693046403	-87.721428498841	GE-1
910	910	910	910	910	910	910	910	910	910	910	910	910	910	910	910	910	GE	R2CH100518_track02	1	44	3	135	28.065926221572	-70.541745811986	GE-1
911	911	911	911	911	911	911	911	911	911	911	911	911	911	911	911	911	GE	R2CH100518_track02	1	44	3	138	25.189643261368	-56.4714237410381	GE-1
912	912	912	912	912	912	912	912	912	912	912	912	912	912	912	912	912	GE	R2CH100518_track02	1	44	3	166	21.147204633901	-53.6727955652501	GE-1
913	913	913	913	913	913	913	913	913	913	913	913	913	913	913	913	913	GE	R2CH100518_track02	1	44	3	172	21.924755361928	-56.782346373571	GE-1
914	914	914	914	914	914	914	914	914	914	914	914	914	914	914	914	914	GE	R2CH100518_track02	1	44	3	178	20.525429793846	-51.80724538311	GE-1
915	915	915	915	915	915	915	915	915	915	915	915	915	915	915	915	915	GE	R2CH100518_track02	1	44	3	181	12.129745097478	-41.701406397142	GE-1
916	916	916	916	916	916	916	916	916	916	916	916	916	916	916	916	916	GE	R2CH100518_track02	1	44	3	184	3.19041421052802	-33.072912942198	GE-1
917	917	917	917	917	917	917	917	917	917	917	917	917	917	917	917	917	GE	R2CH100518_track02	1	44	3	188	1.868676690802	-15.1156783183851	GE-1
918	918	918	918	918	918	918	918	918	918	918	918	918	918	918	918	918	GE	R2CH100518_track02	1	44	3	NA	1.82132050082464	-12.87178276826	GE-1
919	919	919	919	919	919	919	919	919	919	919	919	919	919	919	919	919	GE	R2CH100518_track02	1	45	4	NA	-12.1054040247453	-4.73911314463807	GE-1
920	920	920	920	920	920	920	920	920	920	920	920	920	920	920	920	920	GE	R2CH100518_track02	1	45	4	212	-25.339146256408	-14.493697525528	GE-1
921	921	921	921	921	921	921	921	921	921	921	921	921	921	921	921	921	GE	R2CH100518_track02	1	45	4	215	-12.900929922705	-17.75880202693	GE-1
922	922	922	922	922	922	922	922	922	922	922	922	922	922	922	922	922	GE	R2CH100518_track02	1	45	4	NA	-6.01852076805357	-11.5229079560894	GE-1
923	923	923	923	923	923	923	923	923	923	923	923	923	923	923	923	923	GE	R2CH100518_track02	1	46	5	NA	3.0041666053453	-12.6481217185528	GE-1
924	924	924	924	924	924	924	924	924	924	924	924	924	924	924	924	924	GE	R2CH100518_track02	1	46	5	234	12.052331378946	-34.7830533539901	GE-1
925	925	925	925	925	925	925	925	925	925	925	925	925	925	925	925	925	GE	R2CH100518_track02	1	46	5	237	16.327817353644	-50.7190408883	GE-1
926	926	926	926	926	926	926	926	926	926	926	926	926	926	926	926	926	GE	R2CH100518_track02	1	46	5	240	20.214509339276	-53.051040747122	GE-1
927	927	927	927	927	927	927	927	927	927	927	927	927	927	927	927	927	GE	R2CH100518_track02	1	46	5	249	20.214545963222	-52.740050386008	GE-1
928	928	928	928	928	928	928	928	928	928	928	928	928	928	928	928	928	GE	R2CH100518_track02	1	46	5	255	22.546669421243	-57.093368975916	GE-1
929	929	929	929	929	929	929	929	929	929	929	929	929	929	929	929	929	GE	R2CH100518_track02	1	46	5	258	26.43353881787	-62.068508687309	GE-1
930	930	930	930	930	930	930	930	930	930	930	930	930	930	930	930	930	GE	R2CH100518_track02	1	46	5	264	33.585352873116	-83.368330197572	GE-1
931	931	931	931	931	931	931	931	931	931	931	931	931	931	931	931	931	GE	R2CH100518_track02	1	46	5	267	27.599597545885	-96.039258892742	GE-1
932	932	932	932	932	932	932	932	932	932	932	932	932	932	932	932	932	GE	R2CH100518_track02	1	46	5	270	27.677276614768	-99.692880993528	GE-1
933	933	933	933	933	933	933	933	933	933	933	933	933	933	933	933	933	GE	R2CH100518_track02	1	46	5	273	27.366125918576	-110.731291845463	GE-1
934	934	934	934	934	934	934	934	934	934	934	934	934	934	934	934	934	GE	R2CH100518_track02	1	46	5	277	22.546562349827	-125.967589338372	GE-1
935	935	935	935	935	935	935	935	935	935	935	935	935	935	935	935	935	GE	R2CH100518_track02	1	46	5	280	15.239533728611	-133.741385433516	GE-1
936	936	936	936	936	936	936	936	936	936	936	936	936	936	936	936	936	GE	R2CH100518_track02	1	46	5	283	16.871903691716	-147.345171197236	GE-1
937	937	937	937	937	937	937	937	937	937	937	937	937	937	937	937	937	GE	R2CH100518_track02	1	46	5	286	22.935228181637	-155.42962041315	GE-1
938	938	938	938	938	938	938	938	938	938	938	938	938	938	938	938	938	GE	R2CH100518_track02	1	46	5	289	26.822031413847	-158.694504761397	GE-1
939	939	939	939	939	939	939	939	939	939	939	939	939	939	939	939	939	GE	R2CH100518_track02	1	46	5	292	35.761765482928	-169.810873866365	GE-1
940	940	940	940	940	940	940	940	940	940	940	940	940	940	940	940	940	GE	R2CH100518_track02	1	46	5	295	41.669715628889	-176.807138609206	GE-1
941	941	941	941	941	941	941	941	941	941	941	941	941	941	941	941	941	GE	R2CH100518_track02	1	46	5	298	51.153739785953	-175.09726428701	GE-1
942	942	942	942	942	942	942	942	942	942	942	942	942	942	942	942	942	GE	R2CH100518_track02	1	46	5	301	61.958839866023	-181.238157980894	GE-1
943	943	943	943	943	943	943	943	943	943	943	943	943	943	943	943	943	GE	R2CH100518_track02	1	46	5	304	71.52051418127	-167.323381153096	GE-1
944	944	944	944	944	944	944	944	944	944	944	944	944	944	944	944	944	GE	R2CH100518_track02	1	46	5	307	76.884465807685	-163.048137419109	GE-1
945	945	945	945	945	945	945	945	945	945	945	945	945	945	945	945	945	GE	R2CH100518_track02	1	46	5	310	89.866203937643	-150.687835455227	GE-1
946	946	946	946	946	946	946	946	946	946	946	946	946	946	946	946	946	GE	R2CH100518_track02	1	46	5	316	80.538130652606	-124.724112416946	GE-1
947	947	947	947	947	947	947	947	947	947	947	947	947	947	947	947	947	GE	R2CH100518_track02	1	46	5	319	62.736111211376	-113.762933210432	GE-1
948	948	948	948	948	948	948	948	948	948	948	948	948	948	948	948	948	GE	R2CH100518_track02	1	46	5	378	43.846286282519	-80.569577595023	GE-1
949	949	949	949	949	949	949	949	949	949	949	949	949	949	949	949	949	GE	R2CH100518_track02	1	46	5	387	2.41277309252001	-27.009250935737	GE-1
950	950	950	950	950	950	950	950	950	950	950	950	950	950	950	950	950	GE	R2CH100518_track02	1	46	5	NA	-1.25231049167674	-12.9395408895539	GE-1
951	951	951	951	951	951	951	951	951	951	951	951	951	951	951	951	951	GE	R2CH100518_track02	1	47	6	NA	12.9999977111122	0.00771434234541291	GE-1
952	952	952	952	952	952	952	952	952	952	952	952	952	952	952	952	952	GE	R2CH100518_track02	1	47	6	442	13.451776338221	-0.112764973856031	GE-1
953	953	953	953	953	953	953	953	953	953	953	953	953	953	953	953	953	GE	R2CH100518_track02	1	47	6	445	16.328017312169	-12.00638303726	GE-1
954	954	954	954	954	954	954	954	954	954	954	954	954	954	954	954	954	GE	R2CH100518_track02	1	47	6	448	16.949568809966	-26.30967400072	GE-1
955	955	955	955	955	955	955	955	955	955	955	955	955	955	955	955	955	GE	R2CH100518_track02	1	47	6	455	13.21828330148	-48.0758839671331	GE-1
956	956	956	956	956	956	956	956	956	956	956	956	956	956	956	956	956	GE	R2CH100518_track02	1	47	6	458	12.129970996221	-58.492623166914	GE-1
957	957	957	957	957	957	957	957	957	957	957	957	957	957	957	957	957	GE	R2CH100518_track02	1	47	6	461	13.529286059513	-72.485096036414	GE-1
958	958	958	958	958	958	958	958	958	958	958	958	958	958	958	958	958	GE	R2CH100518_track02	1	47	6	467	-6.91538191084598	-95.728360609161	GE-1
959	959	959	959	959	959	959	959	959	959	959	959	959	959	959	959	959	GE	R2CH100518_track02	1	47	6	476	-18.809157006852	-99.070924673842	GE-1
960	960	960	960	960	960	960	960	960	960	960	960	960	960	960	960	960	GE	R2CH100518_track02	1	47	6	479	-34.822749833005	-112.441648142304	GE-1
961	961	961	961	961	961	961	961	961	961	961	961	961	961	961	961	961	GE	R2CH100518_track02	1	47	6	485	-76.4116165074371	-107.23325397861	GE-1
962	962	962	962	962	962	962	962	962	962	962	962	962	962	962	962	962	GE	R2CH100518_track02	1	47	6	488	-99.9658077627843	-108.088352972378	GE-1
963	963	963	963	963	963	963	963	963	963	963	963	963	963	963	963	963	GE	R2CH100518_track02	1	47	6	491	-116.679103287437	-97.904940447557	GE-1
964	964	964	964	964	964	964	964	964	964	964	964	964	964	964	964	964	GE	R2CH100518_track02	1	47	6	494	-112.947776462393	-84.37878724683	GE-1
965	965	965	965	965	965	965	965	965	965	965	965	965	965	965	965	965	GE	R2CH100518_track02	1	47	6	497	-136.812814689244	-75.283622124075	GE-1
966	966	966	966	966	966	966	966	966	966	966	966	966	966	966	966	966	GE	R2CH100518_track02	1	47	6	501	-157.646162418679	-64.711538978488	GE-1
967	967	967	967	967	967	967	967	967	967	967	967	967	967	967	967	967	GE	R2CH100518_track02	1	47	6	504	-185.32029995738	-62.0684619312721	GE-1
968	968	968	968	968	968	968	968	968	968	968	968	968	968	968	968	968	GE	R2CH100518_track02	1	47	6	507	-210.429117862725	-64.9447187554341	GE-1
969	969	969	969	969	969	969	969	969	969	969	969	969	969	969	969	969	GE	R2CH100518_track02	1	47	6	516	-193.171663419088	-47.842766931582	GE-1
970	970	970	970	970	970	970	970	970	970	970	970	970	970	970	970	970	GE	R2CH100518_track02	1	47	6	519	-206.075867776177	-42.556656813839	GE-1
971	971	971	971	971	971	971	971	971	971	971	971	971	971	971	971	971	GE	R2CH100518_track02	1	47	6	522	-196.125628539818	-29.185993402099	GE-1
972	972	972	972	972	972	972	972	972	972	972	972	972	972	972	972	972	GE	R2CH100518_track02	1	47	6	528	-175.059102827971	-23.355827356176	GE-1
973	973	973	973	973	973	973	973	973	973	973	973	973	973	973	973	973	GE	R2CH100518_track02	1	47	6	531	-163.631852094739	-27.631304217813	GE-1
974	974	974	974	974	974	974	974	974	974	974	974	974	974	974	974	974	GE	R2CH100518_track02	1	47	6	534	-153.137460943892	-30.973929932253	GE-1
975	975	975	975	975	975	975	975	975	975	975	975	975	975	975	975	975	GE	R2CH100518_track02	1	47	6	537	-146.529858999046	-28.253113120178	GE-1
976	976	976	976	976	976	976	976	976	976	976	976	976	976	976	976	976	GE	R2CH100518_track02	1	47	6	540	-133.159199933986	-33.850207233491	GE-1
977	977	977	977	977	977	977	977	977	977	977	977	977	977	977	977	977	GE	R2CH100518_track02	1	47	6	544	-116.912322654609	-35.482641436604	GE-1
978	978	978	978	978	978	978	978	978	978	978	978	978	978	978	978	978	GE	R2CH100518_track02	1	47	6	547	-103.697133527147	-33.306012514049	GE-1
979	979	979	979	979	979	979	979	979	979	979	979	979	979	979	979	979	GE	R2CH100518_track02	1	47	6	553	-72.8361057074354	-18.302868609481	GE-1
980	980	980	980	980	980	980	980	980	980	980	980	980	980	980	980	980	GE	R2CH100518_track02	1	47	6	556	-66.6945663836698	-5.47645548282503	GE-1
981	981	981	981	981	981	981	981	981	981	981	981	981	981	981	981	981	GE	R2CH100518_track02	1	47	6	559	-57.7547199520509	13.257949293816	GE-1
982	982	982	982	982	982	982	982	982	982	982	982	982	982	982	982	982	GE	R2CH100518_track02	1	47	6	562	-45.161747595633	22.897310065868	GE-1
983	983	983	983	983	983	983	983	983	983	983	983	983	983	983	983	983	GE	R2CH100518_track02	1	47	6	565	-34.744721866065	45.129809255808	GE-1
984	984	984	984	984	984	984	984	984	984	984	984	984	984	984	984	984	GE	R2CH100518_track02	1	47	6	574	-8.85866492382399	77.856857589348	GE-1
985	985	985	985	985	985	985	985	985	985	985	985	985	985	985	985	985	GE	R2CH100518_track02	1	47	6	577	-9.63652416594798	78.16790852932	GE-1
986	986	986	986	986	986	986	986	986	986	986	986	986	986	986	986	986	GE	R2CH100518_track02	1	47	6	580	-8.85860730002	78.167764596429	GE-1
987	987	987	987	987	987	987	987	987	987	987	987	987	987	987	987	987	GE	R2CH100518_track02	1	47	6	583	-15.233301979426	78.789796027021	GE-1
988	988	988	988	988	988	988	988	988	988	988	988	988	988	988	988	988	GE	R2CH100518_track02	1	47	6	587	-12.43502632145	78.323498219266	GE-1
989	989	989	989	989	989	989	989	989	989	989	989	989	989	989	989	989	GE	R2CH100518_track02	1	47	6	590	-11.502145989323	78.634376050162	GE-1
990	990	990	990	990	990	990	990	990	990	990	990	990	990	990	990	990	GE	R2CH100518_track02	1	47	6	593	-13.212342713449	78.3234255939209	GE-1
991	991	991	991	991	991	991	991	991	991	991	991	991	991	991	991	991	GE	R2CH100518_track02	1	47	6	596	-11.190744231508	78.945212201127	GE-1
992	992	992	992	992	992	992	992	992	992	992	992	992	992	992	992	992	GE	R2CH100518_track02	1	47	6	599	-11.812822716346	82.365609881722	GE-1
993	993	993	993	993	993	993	993	993	993	993	993	993	993	993	993	993	GE	R2CH100518_track02	1	47	6	605	-10.257924301749	80.966311063448	GE-1
994	994	994	994	994	994	994	994	994	994	994	994	994	994	994	994	994	GE	R2CH100518_track02	1	47	6	608	-8.39206238917899	81.277244760329	GE-1
995	995	995	995	995	995	995	995	995	995	995	995	995	995	995	995	995	GE	R2CH100518_track02	1	47	6	614	-2.79540619525599	108.329568452676	GE-1
996	996	996	996	996	996	996	996	996	996	996	996	996	996	996	996	996	GE	R2CH100518_track02	1	47	6	629	16.094248190112	97.368831454147	GE-1
997	997	997	997	997	997	997	997	997	997	997	997	997	997	997	997	997	GE	R2CH100518_track02	1	47	6	639	48.1221805359	88.040219487045	GE-1
998	998	998	998	998	998	998	998	998	998	998	998	998	998	998	998	998	GE	R2CH100518_track02	1	47	6	645	73.85271885592	96.9799535090669	GE-1
999	999	999	999	999	999	999	999	999	999	999	999	999	999	999	999	999	GE	R2CH100518_track02	1	47	6	651	93.286982444597	108.018444943356	GE-1
1000	1000	1000	1000	1000	1000	1000	1000	1000	1000	1000	1000	1000	1000	1000	1000	1000	GE	R2CH100518_track02	1	47	6	654	87.223636048065	101.48849012387	GE-1
1001	1001	1001	1001	1001	1001	1001	1001	1001	1001	1001	1001	1001	1001	1001	1001	1001	GE	R2CH100518_track02	1	47	6	657	75.173823327132	93.6375777425019	GE-1
1002	1002	1002	1002	1002	1002	1002	1002	1002	1002	1002	1002	1002	1002	1002	1002	1002	GE	R2CH100518_track02	1	47	6	660	72.686275154495	83.687233294253	GE-1
1003	1003	1003	1003	1003	1003	1003	1003	1003	1003	1003	1003	1003	1003	1003	1003	1003	GE	R2CH100518_track02	1	47	6	666	50.142900097574	67.20708234239	GE-1
1004	1004	1004	1004	1004	1004	1004	1004	1004	1004	1004	1004	1004	1004	1004	1004	1004	GE	R2CH100518_track02	1	47	6	669	34.051879667384	75.680173602771	GE-1
1005	1005	1005	1005	1005	1005	1005	1005	1005	1005	1005	1005	1005	1005	1005	1005	1005	GE	R2CH100518_track02	1	47	6	672	9.25369799385601	97.990622952187	GE-1
1006	1006	1006	1006	1006	1006	1006	1006	1006	1006	1006	1006	1006	1006	1006	1006	1006	GE	R2CH100518_track02	1	47	6	688	-4.50532240366198	79.100576876706	GE-1
1007	1007	1007	1007	1007	1007	1007	1007	1007	1007	1007	1007	1007	1007	1007	1007	1007	GE	R2CH100518_track02	1	47	6	694	-4.66076587343099	79.722516505842	GE-1
1008	1008	1008	1008	1008	1008	1008	1008	1008	1008	1008	1008	1008	1008	1008	1008	1008	GE	R2CH100518_track02	1	47	6	697	-9.01398270277198	75.524736269581	GE-1
1009	1009	1009	1009	1009	1009	1009	1009	1009	1009	1009	1009	1009	1009	1009	1009	1009	GE	R2CH100518_track02	1	47	6	700	-13.212310453048	64.330867443781	GE-1
1010	1010	1010	1010	1010	1010	1010	1010	1010	1010	1010	1010	1010	1010	1010	1010	1010	GE	R2CH100518_track02	1	47	6	703	-22.77370819295	52.9035363563009	GE-1
1011	1011	1011	1011	1011	1011	1011	1011	1011	1011	1011	1011	1011	1011	1011	1011	1011	GE	R2CH100518_track02	1	47	6	706	-30.469280469322	39.921456307239	GE-1
1012	1012	1012	1012	1012	1012	1012	1012	1012	1012	1012	1012	1012	1012	1012	1012	1012	GE	R2CH100518_track02	1	47	6	709	-30.625114089494	31.215096050602	GE-1
1013	1013	1013	1013	1013	1013	1013	1013	1013	1013	1013	1013	1013	1013	1013	1013	1013	GE	R2CH100518_track02	1	47	6	712	-21.141410029719	20.798548607591	GE-1
1014	1014	1014	1014	1014	1014	1014	1014	1014	1014	1014	1014	1014	1014	1014	1014	1014	GE	R2CH100518_track02	1	47	6	715	-8.23704078751899	11.470094868326	GE-1
1015	1015	1015	1015	1015	1015	1015	1015	1015	1015	1015	1015	1015	1015	1015	1015	1015	GE	R2CH100518_track02	1	47	6	NA	-7.61462252512109	10.5364853627725	GE-1
1016	1016	1016	1016	1016	1016	1016	1016	1016	1016	1016	1016	1016	1016	1016	1016	1016	GE	R2CH100518_track02	1	48	7	NA	-12.9995809578276	-0.104378737710125	GE-1
1017	1017	1017	1017	1017	1017	1017	1017	1017	1017	1017	1017	1017	1017	1017	1017	1017	GE	R2CH100518_track02	1	48	7	737	-18.498057717031	0.276033516469965	GE-1
1018	1018	1018	1018	1018	1018	1018	1018	1018	1018	1018	1018	1018	1018	1018	1018	1018	GE	R2CH100518_track02	1	48	7	743	-27.2048814817	19.710235063555	GE-1
1019	1019	1019	1019	1019	1019	1019	1019	1019	1019	1019	1019	1019	1019	1019	1019	1019	GE	R2CH100518_track02	1	48	7	746	-22.851325491028	40.2325122240759	GE-1
1020	1020	1020	1020	1020	1020	1020	1020	1020	1020	1020	1020	1020	1020	1020	1020	1020	GE	R2CH100518_track02	1	48	7	749	-16.165910527199	58.733714246606	GE-1
1021	1021	1021	1021	1021	1021	1021	1021	1021	1021	1021	1021	1021	1021	1021	1021	1021	GE	R2CH100518_track02	1	48	7	755	-8.08166117048398	81.277411491382	GE-1
1022	1022	1022	1022	1022	1022	1022	1022	1022	1022	1022	1022	1022	1022	1022	1022	1022	GE	R2CH100518_track02	1	48	7	758	-9.55810540267998	77.934554921814	GE-1
1023	1023	1023	1023	1023	1023	1023	1023	1023	1023	1023	1023	1023	1023	1023	1023	1023	GE	R2CH100518_track02	1	48	7	765	-8.93657620723999	79.178387642383	GE-1
1024	1024	1024	1024	1024	1024	1024	1024	1024	1024	1024	1024	1024	1024	1024	1024	1024	GE	R2CH100518_track02	1	48	7	768	-8.00364135960098	96.124918166654	GE-1
1025	1025	1025	1025	1025	1025	1025	1025	1025	1025	1025	1025	1025	1025	1025	1025	1025	GE	R2CH100518_track02	1	48	7	771	-4.42764114303199	104.675862034585	GE-1
1026	1026	1026	1026	1026	1026	1026	1026	1026	1026	1026	1026	1026	1026	1026	1026	1026	GE	R2CH100518_track02	1	48	7	774	0.081036632866017	98.1460413599449	GE-1
1027	1027	1027	1027	1027	1027	1027	1027	1027	1027	1027	1027	1027	1027	1027	1027	1027	GE	R2CH100518_track02	1	48	7	777	6.144323617482	92.70450361528	GE-1
1028	1028	1028	1028	1028	1028	1028	1028	1028	1028	1028	1028	1028	1028	1028	1028	1028	GE	R2CH100518_track02	1	48	7	783	3.57887841131301	80.344511996197	GE-1
1029	1029	1029	1029	1029	1029	1029	1029	1029	1029	1029	1029	1029	1029	1029	1029	1029	GE	R2CH100518_track02	1	48	7	789	-16.165944966077	77.856938900202	GE-1
1030	1030	1030	1030	1030	1030	1030	1030	1030	1030	1030	1030	1030	1030	1030	1030	1030	GE	R2CH100518_track02	1	48	7	792	-16.24358085303	64.097468624369	GE-1
1031	1031	1031	1031	1031	1031	1031	1031	1031	1031	1031	1031	1031	1031	1031	1031	1031	GE	R2CH100518_track02	1	48	7	795	-14.533517214615	54.458241338428	GE-1
1032	1032	1032	1032	1032	1032	1032	1032	1032	1032	1032	1032	1032	1032	1032	1032	1032	GE	R2CH100518_track02	1	48	7	798	-12.82311186959	41.087527687694	GE-1
1033	1033	1033	1033	1033	1033	1033	1033	1033	1033	1033	1033	1033	1033	1033	1033	1033	GE	R2CH100518_track02	1	48	7	801	-2.71764773008999	30.204537934942	GE-1
1034	1034	1034	1034	1034	1034	1034	1034	1034	1034	1034	1034	1034	1034	1034	1034	1034	GE	R2CH100518_track02	1	48	7	804	-6.44913994002198	20.098923227291	GE-1
1035	1035	1035	1035	1035	1035	1035	1035	1035	1035	1035	1035	1035	1035	1035	1035	1035	GE	R2CH100518_track02	1	48	7	NA	-2.419828031368	12.7728004877006	GE-1
1036	1036	1036	1036	1036	1036	1036	1036	1036	1036	1036	1036	1036	1036	1036	1036	1036	GE	R2CH100518_track02	1	49	8	NA	7.19416816089938	-10.8279242919731	GE-1
1037	1037	1037	1037	1037	1037	1037	1037	1037	1037	1037	1037	1037	1037	1037	1037	1037	GE	R2CH100518_track02	1	49	8	823	9.798056368267	-11.073578777413	GE-1
1038	1038	1038	1038	1038	1038	1038	1038	1038	1038	1038	1038	1038	1038	1038	1038	1038	GE	R2CH100518_track02	1	49	8	826	20.05916735144	-19.158097890207	GE-1
1039	1039	1039	1039	1039	1039	1039	1039	1039	1039	1039	1039	1039	1039	1039	1039	1039	GE	R2CH100518_track02	1	49	8	829	28.999034195997	-26.23221036507	GE-1
1040	1040	1040	1040	1040	1040	1040	1040	1040	1040	1040	1040	1040	1040	1040	1040	1040	GE	R2CH100518_track02	1	49	8	832	26.044639564886	-41.934733609751	GE-1
1041	1041	1041	1041	1041	1041	1041	1041	1041	1041	1041	1041	1041	1041	1041	1041	1041	GE	R2CH100518_track02	1	49	8	835	4.900454553169	-39.758135626446	GE-1
1042	1042	1042	1042	1042	1042	1042	1042	1042	1042	1042	1042	1042	1042	1042	1042	1042	GE	R2CH100518_track02	1	49	8	838	-10.880120424106	-22.111995097046	GE-1
1043	1043	1043	1043	1043	1043	1043	1043	1043	1043	1043	1043	1043	1043	1043	1043	1043	GE	R2CH100518_track02	1	49	8	NA	-3.24717823965282	-12.5879241132097	GE-1
1044	1044	1044	1044	1044	1044	1044	1044	1044	1044	1044	1044	1044	1044	1044	1044	1044	GE	R2CH100518_track02	1	50	9	NA	-6.35236862929354	11.3422842848153	GE-1
1045	1045	1045	1045	1045	1045	1045	1045	1045	1045	1045	1045	1045	1045	1045	1045	1045	GE	R2CH100518_track02	1	50	9	869	-16.166199141425	20.021111832718	GE-1
1046	1046	1046	1046	1046	1046	1046	1046	1046	1046	1046	1046	1046	1046	1046	1046	1046	GE	R2CH100518_track02	1	50	9	872	-9.09197177884298	10.14850259601	GE-1
1047	1047	1047	1047	1047	1047	1047	1047	1047	1047	1047	1047	1047	1047	1047	1047	1047	GE	R2CH100518_track02	1	50	9	NA	-8.46227120205106	9.86863547320182	GE-1
1048	1048	1048	1048	1048	1048	1048	1048	1048	1048	1048	1048	1048	1048	1048	1048	1048	GE	R2CH100518_track02	1	51	10	NA	7.65705230526107	10.5056913144493	GE-1
1049	1049	1049	1049	1049	1049	1049	1049	1049	1049	1049	1049	1049	1049	1049	1049	1049	GE	R2CH100518_track02	1	51	10	887	8.08796856922302	12.713752566556	GE-1
1050	1050	1050	1050	1050	1050	1050	1050	1050	1050	1050	1050	1050	1050	1050	1050	1050	GE	R2CH100518_track02	1	51	10	918	9.797756072618	12.092084696974	GE-1
1051	1051	1051	1051	1051	1051	1051	1051	1051	1051	1051	1051	1051	1051	1051	1051	1051	GE	R2CH100518_track02	1	51	10	927	16.016585437286	14.5797030056449	GE-1
1052	1052	1052	1052	1052	1052	1052	1052	1052	1052	1052	1052	1052	1052	1052	1052	1052	GE	R2CH100518_track02	1	51	10	930	15.084015242187	16.289785062666	GE-1
1053	1053	1053	1053	1053	1053	1053	1053	1053	1053	1053	1053	1053	1053	1053	1053	1053	GE	R2CH100518_track02	1	51	10	943	9.64226907045801	16.134373061587	GE-1
1054	1054	1054	1054	1054	1054	1054	1054	1054	1054	1054	1054	1054	1054	1054	1054	1054	GE	R2CH100518_track02	1	51	10	1053	17.260582437656	19.710197686624	GE-1
1055	1055	1055	1055	1055	1055	1055	1055	1055	1055	1055	1055	1055	1055	1055	1055	1055	GE	R2CH100518_track02	1	51	10	1062	14.92831915616	17.689041648232	GE-1
1056	1056	1056	1056	1056	1056	1056	1056	1056	1056	1056	1056	1056	1056	1056	1056	1056	GE	R2CH100518_track02	1	51	10	1065	13.840433643699	13.180159106504	GE-1
1057	1057	1057	1057	1057	1057	1057	1057	1057	1057	1057	1057	1057	1057	1057	1057	1057	GE	R2CH100518_track02	1	51	10	NA	9.73366181073024	8.61718212377641	GE-1
1058	1058	1058	1058	1058	1058	1058	1058	1058	1058	1058	1058	1058	1058	1058	1058	1058	GE	R2CH100518_track03	2	52	1	NA	3.35217211255482	-12.5603718944866	GE-2
1059	1059	1059	1059	1059	1059	1059	1059	1059	1059	1059	1059	1059	1059	1059	1059	1059	GE	R2CH100518_track03	2	52	1	47	4.51171954207402	-16.452825943633	GE-2
1060	1060	1060	1060	1060	1060	1060	1060	1060	1060	1060	1060	1060	1060	1060	1060	1060	GE	R2CH100518_track03	2	52	1	50	11.197028850769	-28.1133722094741	GE-2
1061	1061	1061	1061	1061	1061	1061	1061	1061	1061	1061	1061	1061	1061	1061	1061	1061	GE	R2CH100518_track03	2	52	1	53	22.546731352824	-28.424401326798	GE-2
1062	1062	1062	1062	1062	1062	1062	1062	1062	1062	1062	1062	1062	1062	1062	1062	1062	GE	R2CH100518_track03	2	52	1	56	29.543073709235	-32.6222189062991	GE-2
1063	1063	1063	1063	1063	1063	1063	1063	1063	1063	1063	1063	1063	1063	1063	1063	1063	GE	R2CH100518_track03	2	52	1	59	42.291665845766	-33.243998814091	GE-2
1064	1064	1064	1064	1064	1064	1064	1064	1064	1064	1064	1064	1064	1064	1064	1064	1064	GE	R2CH100518_track03	2	52	1	62	48.976924436944	-38.063560828388	GE-2
1065	1065	1065	1065	1065	1065	1065	1065	1065	1065	1065	1065	1065	1065	1065	1065	1065	GE	R2CH100518_track03	2	52	1	65	56.128814604572	-46.148237425612	GE-2
1066	1066	1066	1066	1066	1066	1066	1066	1066	1066	1066	1066	1066	1066	1066	1066	1066	GE	R2CH100518_track03	2	52	1	68	66.545580964958	-54.232993506758	GE-2
1067	1067	1067	1067	1067	1067	1067	1067	1067	1067	1067	1067	1067	1067	1067	1067	1067	GE	R2CH100518_track03	2	52	1	71	68.25574974953	-69.780108823159	GE-2
1068	1068	1068	1068	1068	1068	1068	1068	1068	1068	1068	1068	1068	1068	1068	1068	1068	GE	R2CH100518_track03	2	52	1	74	73.852690978511	-75.998997279456	GE-2
1069	1069	1069	1069	1069	1069	1069	1069	1069	1069	1069	1069	1069	1069	1069	1069	1069	GE	R2CH100518_track03	2	52	1	80	74.940822179432	-75.998872466457	GE-2
1070	1070	1070	1070	1070	1070	1070	1070	1070	1070	1070	1070	1070	1070	1070	1070	1070	GE	R2CH100518_track03	2	52	1	83	72.608522412061	-73.977596209734	GE-2
1071	1071	1071	1071	1071	1071	1071	1071	1071	1071	1071	1071	1071	1071	1071	1071	1071	GE	R2CH100518_track03	2	52	1	86	71.831497468662	-73.356005724777	GE-2
1072	1072	1072	1072	1072	1072	1072	1072	1072	1072	1072	1072	1072	1072	1072	1072	1072	GE	R2CH100518_track03	2	52	1	89	74.008101129459	-75.532565968933	GE-2
1073	1073	1073	1073	1073	1073	1073	1073	1073	1073	1073	1073	1073	1073	1073	1073	1073	GE	R2CH100518_track03	2	52	1	111	72.142156685981	-76.15421501144	GE-2
1074	1074	1074	1074	1074	1074	1074	1074	1074	1074	1074	1074	1074	1074	1074	1074	1074	GE	R2CH100518_track03	2	52	1	114	72.142355305495	-75.687922570731	GE-2
1075	1075	1075	1075	1075	1075	1075	1075	1075	1075	1075	1075	1075	1075	1075	1075	1075	GE	R2CH100518_track03	2	52	1	120	77.273100787477	-78.486635041954	GE-2
1076	1076	1076	1076	1076	1076	1076	1076	1076	1076	1076	1076	1076	1076	1076	1076	1076	GE	R2CH100518_track03	2	52	1	123	83.336445945703	-70.868384439167	GE-2
1077	1077	1077	1077	1077	1077	1077	1077	1077	1077	1077	1077	1077	1077	1077	1077	1077	GE	R2CH100518_track03	2	52	1	126	90.099275986861	-68.9247054042	GE-2
1078	1078	1078	1078	1078	1078	1078	1078	1078	1078	1078	1078	1078	1078	1078	1078	1078	GE	R2CH100518_track03	2	52	1	129	101.759985368958	-68.769523815137	GE-2
1079	1079	1079	1079	1079	1079	1079	1079	1079	1079	1079	1079	1079	1079	1079	1079	1079	GE	R2CH100518_track03	2	52	1	135	107.590212431007	-85.949205444155	GE-2
1080	1080	1080	1080	1080	1080	1080	1080	1080	1080	1080	1080	1080	1080	1080	1080	1080	GE	R2CH100518_track03	2	52	1	142	111.321479974726	-96.676825208069	GE-2
1081	1081	1081	1081	1081	1081	1081	1081	1081	1081	1081	1081	1081	1081	1081	1081	1081	GE	R2CH100518_track03	2	52	1	145	115.674652385526	-105.383200357305	GE-2
1082	1082	1082	1082	1082	1082	1082	1082	1082	1082	1082	1082	1082	1082	1082	1082	1082	GE	R2CH100518_track03	2	52	1	148	118.628765742502	-117.354725830967	GE-2
1083	1083	1083	1083	1083	1083	1083	1083	1083	1083	1083	1083	1083	1083	1083	1083	1083	GE	R2CH100518_track03	2	52	1	151	125.702759725354	-125.361480285666	GE-2
1084	1084	1084	1084	1084	1084	1084	1084	1084	1084	1084	1084	1084	1084	1084	1084	1084	GE	R2CH100518_track03	2	52	1	154	130.833403168917	-133.13514505062	GE-2
1085	1085	1085	1085	1085	1085	1085	1085	1085	1085	1085	1085	1085	1085	1085	1085	1085	GE	R2CH100518_track03	2	52	1	157	131.766157727228	-139.975875083955	GE-2
1086	1086	1086	1086	1086	1086	1086	1086	1086	1086	1086	1086	1086	1086	1086	1086	1086	GE	R2CH100518_track03	2	52	1	166	119.950106838743	-177.600049026221	GE-2
1087	1087	1087	1087	1087	1087	1087	1087	1087	1087	1087	1087	1087	1087	1087	1087	1087	GE	R2CH100518_track03	2	52	1	169	121.582518823627	-191.048431627581	GE-2
1088	1088	1088	1088	1088	1088	1088	1088	1088	1088	1088	1088	1088	1088	1088	1088	1088	GE	R2CH100518_track03	2	52	1	175	134.409068710945	-198.433362068232	GE-2
1089	1089	1089	1089	1089	1089	1089	1089	1089	1089	1089	1089	1089	1089	1089	1089	1089	GE	R2CH100518_track03	2	52	1	178	132.698899544491	-173.713386986576	GE-2
1090	1090	1090	1090	1090	1090	1090	1090	1090	1090	1090	1090	1090	1090	1090	1090	1090	GE	R2CH100518_track03	2	52	1	181	119.794566167119	-153.812702274647	GE-2
1091	1091	1091	1091	1091	1091	1091	1091	1091	1091	1091	1091	1091	1091	1091	1091	1091	GE	R2CH100518_track03	2	52	1	185	106.035498172943	-138.188054585098	GE-2
1092	1092	1092	1092	1092	1092	1092	1092	1092	1092	1092	1092	1092	1092	1092	1092	1092	GE	R2CH100518_track03	2	52	1	191	86.057273204301	-99.24214991656	GE-2
1093	1093	1093	1093	1093	1093	1093	1093	1093	1093	1093	1093	1093	1093	1093	1093	1093	GE	R2CH100518_track03	2	52	1	194	79.915960445395	-80.507492607079	GE-2
1094	1094	1094	1094	1094	1094	1094	1094	1094	1094	1094	1094	1094	1094	1094	1094	1094	GE	R2CH100518_track03	2	52	1	197	74.785420480038	-76.465383473831	GE-2
1095	1095	1095	1095	1095	1095	1095	1095	1095	1095	1095	1095	1095	1095	1095	1095	1095	GE	R2CH100518_track03	2	52	1	206	69.188551963855	-57.186854616417	GE-2
1096	1096	1096	1096	1096	1096	1096	1096	1096	1096	1096	1096	1096	1096	1096	1096	1096	GE	R2CH100518_track03	2	52	1	209	75.484833650485	-43.582657245671	GE-2
1097	1097	1097	1097	1097	1097	1097	1097	1097	1097	1097	1097	1097	1097	1097	1097	1097	GE	R2CH100518_track03	2	52	1	212	81.548304671335	-32.233163587293	GE-2
1098	1098	1098	1098	1098	1098	1098	1098	1098	1098	1098	1098	1098	1098	1098	1098	1098	GE	R2CH100518_track03	2	52	1	215	88.855508101184	-21.3501373427681	GE-2
1099	1099	1099	1099	1099	1099	1099	1099	1099	1099	1099	1099	1099	1099	1099	1099	1099	GE	R2CH100518_track03	2	52	1	221	103.548068248498	-5.88083797958302	GE-2
1100	1100	1100	1100	1100	1100	1100	1100	1100	1100	1100	1100	1100	1100	1100	1100	1100	GE	R2CH100518_track03	2	52	1	224	114.897277032829	-1.83830766008703	GE-2
1101	1101	1101	1101	1101	1101	1101	1101	1101	1101	1101	1101	1101	1101	1101	1101	1101	GE	R2CH100518_track03	2	52	1	228	125.469404995487	3.60316314148997	GE-2
1102	1102	1102	1102	1102	1102	1102	1102	1102	1102	1102	1102	1102	1102	1102	1102	1102	GE	R2CH100518_track03	2	52	1	237	133.787573290313	39.283904462181	GE-2
1103	1103	1103	1103	1103	1103	1103	1103	1103	1103	1103	1103	1103	1103	1103	1103	1103	GE	R2CH100518_track03	2	52	1	246	78.205705854959	29.567113367488	GE-2
1104	1104	1104	1104	1104	1104	1104	1104	1104	1104	1104	1104	1104	1104	1104	1104	1104	GE	R2CH100518_track03	2	52	1	249	66.001358785788	21.093710848076	GE-2
1105	1105	1105	1105	1105	1105	1105	1105	1105	1105	1105	1105	1105	1105	1105	1105	1105	GE	R2CH100518_track03	2	52	1	252	55.351235587164	10.132949828424	GE-2
1106	1106	1106	1106	1106	1106	1106	1106	1106	1106	1106	1106	1106	1106	1106	1106	1106	GE	R2CH100518_track03	2	52	1	255	53.485482459914	4.84690529848098	GE-2
1107	1107	1107	1107	1107	1107	1107	1107	1107	1107	1107	1107	1107	1107	1107	1107	1107	GE	R2CH100518_track03	2	52	1	258	28.610311985015	14.175054554522	GE-2
1108	1108	1108	1108	1108	1108	1108	1108	1108	1108	1108	1108	1108	1108	1108	1108	1108	GE	R2CH100518_track03	2	52	1	261	11.663287577581	6.55713063341	GE-2
1109	1109	1109	1109	1109	1109	1109	1109	1109	1109	1109	1109	1109	1109	1109	1109	1109	GE	R2CH100518_track03	2	52	1	NA	11.3742444657564	6.29496329085482	GE-2
1110	1110	1110	1110	1110	1110	1110	1110	1110	1110	1110	1110	1110	1110	1110	1110	1110	GE	R2CH100518_track03	2	53	2	NA	5.98114595611011	-11.5423521455424	GE-2
1111	1111	1111	1111	1111	1111	1111	1111	1111	1111	1111	1111	1111	1111	1111	1111	1111	GE	R2CH100518_track03	2	53	2	289	11.896605715973	-27.102681689496	GE-2
1112	1112	1112	1112	1112	1112	1112	1112	1112	1112	1112	1112	1112	1112	1112	1112	1112	GE	R2CH100518_track03	2	53	2	292	9.564849093644	-40.629014951677	GE-2
1113	1113	1113	1113	1113	1113	1113	1113	1113	1113	1113	1113	1113	1113	1113	1113	1113	GE	R2CH100518_track03	2	53	2	295	16.716239118638	-48.0914634661	GE-2
1114	1114	1114	1114	1114	1114	1114	1114	1114	1114	1114	1114	1114	1114	1114	1114	1114	GE	R2CH100518_track03	2	53	2	298	24.956465184261	-53.222164611061	GE-2
1115	1115	1115	1115	1115	1115	1115	1115	1115	1115	1115	1115	1115	1115	1115	1115	1115	GE	R2CH100518_track03	2	53	2	304	41.358758192778	-75.06607289592	GE-2
1116	1116	1116	1116	1116	1116	1116	1116	1116	1116	1116	1116	1116	1116	1116	1116	1116	GE	R2CH100518_track03	2	53	2	307	52.552827686416	-77.553664795082	GE-2
1117	1117	1117	1117	1117	1117	1117	1117	1117	1117	1117	1117	1117	1117	1117	1117	1117	GE	R2CH100518_track03	2	53	2	323	73.075101393011	-69.935422953785	GE-2
1118	1118	1118	1118	1118	1118	1118	1118	1118	1118	1118	1118	1118	1118	1118	1118	1118	GE	R2CH100518_track03	2	53	2	329	74.31889244342	-74.9105986377641	GE-2
1119	1119	1119	1119	1119	1119	1119	1119	1119	1119	1119	1119	1119	1119	1119	1119	1119	GE	R2CH100518_track03	2	53	2	332	74.318870716899	-74.755041696874	GE-2
1120	1120	1120	1120	1120	1120	1120	1120	1120	1120	1120	1120	1120	1120	1120	1120	1120	GE	R2CH100518_track03	2	53	2	335	78.672071240836	-84.238779853816	GE-2
1121	1121	1121	1121	1121	1121	1121	1121	1121	1121	1121	1121	1121	1121	1121	1121	1121	GE	R2CH100518_track03	2	53	2	338	77.273112540532	-96.676903519124	GE-2
1122	1122	1122	1122	1122	1122	1122	1122	1122	1122	1122	1122	1122	1122	1122	1122	1122	GE	R2CH100518_track03	2	53	2	347	90.176958306863	-94.499962967469	GE-2
1123	1123	1123	1123	1123	1123	1123	1123	1123	1123	1123	1123	1123	1123	1123	1123	1123	GE	R2CH100518_track03	2	53	2	350	97.639921134816	-86.571089782798	GE-2
1124	1124	1124	1124	1124	1124	1124	1124	1124	1124	1124	1124	1124	1124	1124	1124	1124	GE	R2CH100518_track03	2	53	2	356	113.420386887093	-57.420071567107	GE-2
1125	1125	1125	1125	1125	1125	1125	1125	1125	1125	1125	1125	1125	1125	1125	1125	1125	GE	R2CH100518_track03	2	53	2	359	128.423620963579	-46.614746468762	GE-2
1126	1126	1126	1126	1126	1126	1126	1126	1126	1126	1126	1126	1126	1126	1126	1126	1126	GE	R2CH100518_track03	2	53	2	366	156.019984303417	-21.194949834884	GE-2
1127	1127	1127	1127	1127	1127	1127	1127	1127	1127	1127	1127	1127	1127	1127	1127	1127	GE	R2CH100518_track03	2	53	2	369	169.157199571734	-3.08220490849101	GE-2
1128	1128	1128	1128	1128	1128	1128	1128	1128	1128	1128	1128	1128	1128	1128	1128	1128	GE	R2CH100518_track03	2	53	2	375	193.48845258053	34.6199846968649	GE-2
1129	1129	1129	1129	1129	1129	1129	1129	1129	1129	1129	1129	1129	1129	1129	1129	1129	GE	R2CH100518_track03	2	53	2	378	208.258634637943	52.3436634626059	GE-2
1130	1130	1130	1130	1130	1130	1130	1130	1130	1130	1130	1130	1130	1130	1130	1130	1130	GE	R2CH100518_track03	2	53	2	384	175.065212038954	77.297063053288	GE-2
1131	1131	1131	1131	1131	1131	1131	1131	1131	1131	1131	1131	1131	1131	1131	1131	1131	GE	R2CH100518_track03	2	53	2	393	125.158524277181	89.268421773472	GE-2
1132	1132	1132	1132	1132	1132	1132	1132	1132	1132	1132	1132	1132	1132	1132	1132	1132	GE	R2CH100518_track03	2	53	2	396	107.823658562556	84.059980531811	GE-2
1133	1133	1133	1133	1133	1133	1133	1133	1133	1133	1133	1133	1133	1133	1133	1133	1133	GE	R2CH100518_track03	2	53	2	402	82.403522379172	75.275978873459	GE-2
1134	1134	1134	1134	1134	1134	1134	1134	1134	1134	1134	1134	1134	1134	1134	1134	1134	GE	R2CH100518_track03	2	53	2	406	61.648105056798	75.97541057938	GE-2
1135	1135	1135	1135	1135	1135	1135	1135	1135	1135	1135	1135	1135	1135	1135	1135	1135	GE	R2CH100518_track03	2	53	2	409	56.59507830276	67.191376787218	GE-2
1136	1136	1136	1136	1136	1136	1136	1136	1136	1136	1136	1136	1136	1136	1136	1136	1136	GE	R2CH100518_track03	2	53	2	415	28.843141165744	80.017893865396	GE-2
1137	1137	1137	1137	1137	1137	1137	1137	1137	1137	1137	1137	1137	1137	1137	1137	1137	GE	R2CH100518_track03	2	53	2	418	4.97801644536801	94.088158200359	GE-2
1138	1138	1138	1138	1138	1138	1138	1138	1138	1138	1138	1138	1138	1138	1138	1138	1138	GE	R2CH100518_track03	2	53	2	427	-11.579442972571	93.6993683138959	GE-2
1139	1139	1139	1139	1139	1139	1139	1139	1139	1139	1139	1139	1139	1139	1139	1139	1139	GE	R2CH100518_track03	2	53	2	433	-24.483645843893	70.067488906435	GE-2
1140	1140	1140	1140	1140	1140	1140	1140	1140	1140	1140	1140	1140	1140	1140	1140	1140	GE	R2CH100518_track03	2	53	2	439	-15.699886722489	39.206348847098	GE-2
1141	1141	1141	1141	1141	1141	1141	1141	1141	1141	1141	1141	1141	1141	1141	1141	1141	GE	R2CH100518_track03	2	53	2	442	-7.45952751082498	36.252229301605	GE-2
1142	1142	1142	1142	1142	1142	1142	1142	1142	1142	1142	1142	1142	1142	1142	1142	1142	GE	R2CH100518_track03	2	53	2	445	-1.551700571032	25.991159024093	GE-2
1143	1143	1143	1143	1143	1143	1143	1143	1143	1143	1143	1143	1143	1143	1143	1143	1143	GE	R2CH100518_track03	2	53	2	NA	0.929006778231002	12.9667631429745	GE-2
1144	1144	1144	1144	1144	1144	1144	1144	1144	1144	1144	1144	1144	1144	1144	1144	1144	GE	R2CH100518_track03	2	54	3	NA	12.2896164962813	4.23855239136323	GE-2
1145	1145	1145	1145	1145	1145	1145	1145	1145	1145	1145	1145	1145	1145	1145	1145	1145	GE	R2CH100518_track03	2	54	3	476	22.002152387984	5.85745982047195	GE-2
1146	1146	1146	1146	1146	1146	1146	1146	1146	1146	1146	1146	1146	1146	1146	1146	1146	GE	R2CH100518_track03	2	54	3	485	-19.897366548142	40.916440890058	GE-2
1147	1147	1147	1147	1147	1147	1147	1147	1147	1147	1147	1147	1147	1147	1147	1147	1147	GE	R2CH100518_track03	2	54	3	488	-32.645905139231	33.92012163105	GE-2
1148	1148	1148	1148	1148	1148	1148	1148	1148	1148	1148	1148	1148	1148	1148	1148	1148	GE	R2CH100518_track03	2	54	3	495	-10.957498846246	23.270236677475	GE-2
1149	1149	1149	1149	1149	1149	1149	1149	1149	1149	1149	1149	1149	1149	1149	1149	1149	GE	R2CH100518_track03	2	54	3	498	-3.33958676789098	16.274072265692	GE-2
1150	1150	1150	1150	1150	1150	1150	1150	1150	1150	1150	1150	1150	1150	1150	1150	1150	GE	R2CH100518_track03	2	54	3	NA	-3.33958327732086	12.5637489077635	GE-2
1151	1151	1151	1151	1151	1151	1151	1151	1151	1151	1151	1151	1151	1151	1151	1151	1151	GE	R2CH100518_track03	2	55	4	NA	12.5533185723092	3.37848972502751	GE-2
1152	1152	1152	1152	1152	1152	1152	1152	1152	1152	1152	1152	1152	1152	1152	1152	1152	GE	R2CH100518_track03	2	55	4	531	22.0800667253	2.203917832662	GE-2
1153	1153	1153	1153	1153	1153	1153	1153	1153	1153	1153	1153	1153	1153	1153	1153	1153	GE	R2CH100518_track03	2	55	4	534	22.391344691205	19.61661274126	GE-2
1154	1154	1154	1154	1154	1154	1154	1154	1154	1154	1154	1154	1154	1154	1154	1154	1154	GE	R2CH100518_track03	2	55	4	538	21.536191514184	40.2168173986919	GE-2
1155	1155	1155	1155	1155	1155	1155	1155	1155	1155	1155	1155	1155	1155	1155	1155	1155	GE	R2CH100518_track03	2	55	4	541	7.54342498054302	63.382317766762	GE-2
1156	1156	1156	1156	1156	1156	1156	1156	1156	1156	1156	1156	1156	1156	1156	1156	1156	GE	R2CH100518_track03	2	55	4	544	5.75515857688302	84.759931328806	GE-2
1157	1157	1157	1157	1157	1157	1157	1157	1157	1157	1157	1157	1157	1157	1157	1157	1157	GE	R2CH100518_track03	2	55	4	547	-4.117105666188	101.006762293731	GE-2
1158	1158	1158	1158	1158	1158	1158	1158	1158	1158	1158	1158	1158	1158	1158	1158	1158	GE	R2CH100518_track03	2	55	4	550	-3.33984136687698	102.250476564643	GE-2
1159	1159	1159	1159	1159	1159	1159	1159	1159	1159	1159	1159	1159	1159	1159	1159	1159	GE	R2CH100518_track03	2	55	4	553	-3.028889643746	103.960738279903	GE-2
1160	1160	1160	1160	1160	1160	1160	1160	1160	1160	1160	1160	1160	1160	1160	1160	1160	GE	R2CH100518_track03	2	55	4	556	-2.56214541412598	99.762825381439	GE-2
1161	1161	1161	1161	1161	1161	1161	1161	1161	1161	1161	1161	1161	1161	1161	1161	1161	GE	R2CH100518_track03	2	55	4	559	-8.00353285981498	108.158365900341	GE-2
1162	1162	1162	1162	1162	1162	1162	1162	1162	1162	1162	1162	1162	1162	1162	1162	1162	GE	R2CH100518_track03	2	55	4	565	-30.547632662247	108.935920059727	GE-2
1163	1163	1163	1163	1163	1163	1163	1163	1163	1163	1163	1163	1163	1163	1163	1163	1163	GE	R2CH100518_track03	2	55	4	574	-94.9130622430822	144.694459446189	GE-2
1164	1164	1164	1164	1164	1164	1164	1164	1164	1164	1164	1164	1164	1164	1164	1164	1164	GE	R2CH100518_track03	2	55	4	608	-266.243922410418	206.106235058225	GE-2
1165	1165	1165	1165	1165	1165	1165	1165	1165	1165	1165	1165	1165	1165	1165	1165	1165	GE	R2CH100518_track03	2	55	4	627	-330.376326538254	165.450090615009	GE-2
1166	1166	1166	1166	1166	1166	1166	1166	1166	1166	1166	1166	1166	1166	1166	1166	1166	GE	R2CH100518_track03	2	55	4	630	-332.397435171829	153.478735895468	GE-2
1167	1167	1167	1167	1167	1167	1167	1167	1167	1167	1167	1167	1167	1167	1167	1167	1167	GE	R2CH100518_track03	2	55	4	633	-344.368916168771	138.553301520381	GE-2
1168	1168	1168	1168	1168	1168	1168	1168	1168	1168	1168	1168	1168	1168	1168	1168	1168	GE	R2CH100518_track03	2	55	4	636	-357.739557203776	127.825722805055	GE-2
1169	1169	1169	1169	1169	1169	1169	1169	1169	1169	1169	1169	1169	1169	1169	1169	1169	GE	R2CH100518_track03	2	55	4	639	-359.29423420816	116.165312626814	GE-2
1170	1170	1170	1170	1170	1170	1170	1170	1170	1170	1170	1170	1170	1170	1170	1170	1170	GE	R2CH100518_track03	2	55	4	645	-392.798594830788	85.925877829593	GE-2
1171	1171	1171	1171	1171	1171	1171	1171	1171	1171	1171	1171	1171	1171	1171	1171	1171	GE	R2CH100518_track03	2	55	4	648	-400.80542440085	72.788464065851	GE-2
1172	1172	1172	1172	1172	1172	1172	1172	1172	1172	1172	1172	1172	1172	1172	1172	1172	GE	R2CH100518_track03	2	55	4	651	-392.876272144662	62.37175334075	GE-2
1173	1173	1173	1173	1173	1173	1173	1173	1173	1173	1173	1173	1173	1173	1173	1173	1173	GE	R2CH100518_track03	2	55	4	654	-387.20161665526	49.389863712817	GE-2
1174	1174	1174	1174	1174	1174	1174	1174	1174	1174	1174	1174	1174	1174	1174	1174	1174	GE	R2CH100518_track03	2	55	4	657	-380.360793679925	40.21690664833	GE-2
1175	1175	1175	1175	1175	1175	1175	1175	1175	1175	1175	1175	1175	1175	1175	1175	1175	GE	R2CH100518_track03	2	55	4	660	-384.714008366067	25.757983957335	GE-2
1176	1176	1176	1176	1176	1176	1176	1176	1176	1176	1176	1176	1176	1176	1176	1176	1176	GE	R2CH100518_track03	2	55	4	666	-364.89127442675	17.595616429474	GE-2
1177	1177	1177	1177	1177	1177	1177	1177	1177	1177	1177	1177	1177	1177	1177	1177	1177	GE	R2CH100518_track03	2	55	4	670	-356.806699428842	19.305892942275	GE-2
1178	1178	1178	1178	1178	1178	1178	1178	1178	1178	1178	1178	1178	1178	1178	1178	1178	GE	R2CH100518_track03	2	55	4	676	-333.097119301048	20.316419505206	GE-2
1179	1179	1179	1179	1179	1179	1179	1179	1179	1179	1179	1179	1179	1179	1179	1179	1179	GE	R2CH100518_track03	2	55	4	682	-298.349006729019	26.302071492956	GE-2
1180	1180	1180	1180	1180	1180	1180	1180	1180	1180	1180	1180	1180	1180	1180	1180	1180	GE	R2CH100518_track03	2	55	4	688	-273.706539219616	29.955683730482	GE-2
1181	1181	1181	1181	1181	1181	1181	1181	1181	1181	1181	1181	1181	1181	1181	1181	1181	GE	R2CH100518_track03	2	55	4	694	-250.77432871049	27.39046183913	GE-2
1182	1182	1182	1182	1182	1182	1182	1182	1182	1182	1182	1182	1182	1182	1182	1182	1182	GE	R2CH100518_track03	2	55	4	700	-214.782391704545	29.489287149691	GE-2
1183	1183	1183	1183	1183	1183	1183	1183	1183	1183	1183	1183	1183	1183	1183	1183	1183	GE	R2CH100518_track03	2	55	4	703	-207.863938786261	28.3232580251729	GE-2
1184	1184	1184	1184	1184	1184	1184	1184	1184	1184	1184	1184	1184	1184	1184	1184	1184	GE	R2CH100518_track03	2	55	4	706	-191.072890887531	30.810745151958	GE-2
1185	1185	1185	1185	1185	1185	1185	1185	1185	1185	1185	1185	1185	1185	1185	1185	1185	GE	R2CH100518_track03	2	55	4	709	-177.080322071508	31.588218435016	GE-2
1186	1186	1186	1186	1186	1186	1186	1186	1186	1186	1186	1186	1186	1186	1186	1186	1186	GE	R2CH100518_track03	2	55	4	712	-158.112654091232	29.877942290516	GE-2
1187	1187	1187	1187	1187	1187	1187	1187	1187	1187	1187	1187	1187	1187	1187	1187	1187	GE	R2CH100518_track03	2	55	4	716	-143.731487296753	29.333798393487	GE-2
1188	1188	1188	1188	1188	1188	1188	1188	1188	1188	1188	1188	1188	1188	1188	1188	1188	GE	R2CH100518_track03	2	55	4	719	-135.102698271553	25.36928105164	GE-2
1189	1189	1189	1189	1189	1189	1189	1189	1189	1189	1189	1189	1189	1189	1189	1189	1189	GE	R2CH100518_track03	2	55	4	725	-110.771257340624	15.496718263075	GE-2
1190	1190	1190	1190	1190	1190	1190	1190	1190	1190	1190	1190	1190	1190	1190	1190	1190	GE	R2CH100518_track03	2	55	4	728	-96.5455008604975	9.66646760528999	GE-2
1191	1191	1191	1191	1191	1191	1191	1191	1191	1191	1191	1191	1191	1191	1191	1191	1191	GE	R2CH100518_track03	2	55	4	731	-83.8745546535053	0.882331632244984	GE-2
1192	1192	1192	1192	1192	1192	1192	1192	1192	1192	1192	1192	1192	1192	1192	1192	1192	GE	R2CH100518_track03	2	55	4	734	-75.7123985214836	0.027269502628997	GE-2
1193	1193	1193	1193	1193	1193	1193	1193	1193	1193	1193	1193	1193	1193	1193	1193	1193	GE	R2CH100518_track03	2	55	4	737	-57.4443353715581	-1.200888431105	GE-2
1194	1194	1194	1194	1194	1194	1194	1194	1194	1194	1194	1194	1194	1194	1194	1194	1194	GE	R2CH100518_track03	2	55	4	740	-44.384361960136	7.19446365685098	GE-2
1195	1195	1195	1195	1195	1195	1195	1195	1195	1195	1195	1195	1195	1195	1195	1195	1195	GE	R2CH100518_track03	2	55	4	743	-21.84121028845	1.28665662021297	GE-2
1196	1196	1196	1196	1196	1196	1196	1196	1196	1196	1196	1196	1196	1196	1196	1196	1196	GE	R2CH100518_track03	2	55	4	746	-20.597301704298	6.41729756071595	GE-2
1197	1197	1197	1197	1197	1197	1197	1197	1197	1197	1197	1197	1197	1197	1197	1197	1197	GE	R2CH100518_track03	2	55	4	749	-20.830177598799	4.16275053506598	GE-2
1198	1198	1198	1198	1198	1198	1198	1198	1198	1198	1198	1198	1198	1198	1198	1198	1198	GE	R2CH100518_track03	2	55	4	755	-20.51935586995	6.18392541253297	GE-2
1199	1199	1199	1199	1199	1199	1199	1199	1199	1199	1199	1199	1199	1199	1199	1199	1199	GE	R2CH100518_track03	2	55	4	762	-16.7880952921	4.00737743896599	GE-2
1200	1200	1200	1200	1200	1200	1200	1200	1200	1200	1200	1200	1200	1200	1200	1200	1200	GE	R2CH100518_track03	2	55	4	765	-17.410153972336	-1.90053079657201	GE-2
1201	1201	1201	1201	1201	1201	1201	1201	1201	1201	1201	1201	1201	1201	1201	1201	1201	GE	R2CH100518_track03	2	55	4	NA	-12.9612016926147	-1.00361879384647	GE-2
1202	1202	1202	1202	1202	1202	1202	1202	1202	1202	1202	1202	1202	1202	1202	1202	1202	GE	R2CH100518_track03	2	56	5	NA	4.76379159408838	-12.0957136890757	GE-2
1203	1203	1203	1203	1203	1203	1203	1203	1203	1203	1203	1203	1203	1203	1203	1203	1203	GE	R2CH100518_track03	2	56	5	783	9.642083697153	-24.444062305727	GE-2
1204	1204	1204	1204	1204	1204	1204	1204	1204	1204	1204	1204	1204	1204	1204	1204	1204	GE	R2CH100518_track03	2	56	5	786	14.772941798519	-33.617045829874	GE-2
1205	1205	1205	1205	1205	1205	1205	1205	1205	1205	1205	1205	1205	1205	1205	1205	1205	GE	R2CH100518_track03	2	56	5	789	11.896676427731	-49.397566179847	GE-2
1206	1206	1206	1206	1206	1206	1206	1206	1206	1206	1206	1206	1206	1206	1206	1206	1206	GE	R2CH100518_track03	2	56	5	792	10.186228194486	-63.545305374958	GE-2
1207	1207	1207	1207	1207	1207	1207	1207	1207	1207	1207	1207	1207	1207	1207	1207	1207	GE	R2CH100518_track03	2	56	5	795	9.56478995429802	-74.117728699261	GE-2
1208	1208	1208	1208	1208	1208	1208	1208	1208	1208	1208	1208	1208	1208	1208	1208	1208	GE	R2CH100518_track03	2	56	5	798	19.981317905847	-80.336562498372	GE-2
1209	1209	1209	1209	1209	1209	1209	1209	1209	1209	1209	1209	1209	1209	1209	1209	1209	GE	R2CH100518_track03	2	56	5	802	36.305929915789	-81.269375686645	GE-2
1210	1210	1210	1210	1210	1210	1210	1210	1210	1210	1210	1210	1210	1210	1210	1210	1210	GE	R2CH100518_track03	2	56	5	805	44.312745013677	-83.212844366171	GE-2
1211	1211	1211	1211	1211	1211	1211	1211	1211	1211	1211	1211	1211	1211	1211	1211	1211	GE	R2CH100518_track03	2	56	5	808	46.411630004161	-58.881433284539	GE-2
1212	1212	1212	1212	1212	1212	1212	1212	1212	1212	1212	1212	1212	1212	1212	1212	1212	GE	R2CH100518_track03	2	56	5	811	56.82845356756	-43.489701062739	GE-2
1213	1213	1213	1213	1213	1213	1213	1213	1213	1213	1213	1213	1213	1213	1213	1213	1213	GE	R2CH100518_track03	2	56	5	814	51.541906214788	-22.189576567409	GE-2
1214	1214	1214	1214	1214	1214	1214	1214	1214	1214	1214	1214	1214	1214	1214	1214	1214	GE	R2CH100518_track03	2	56	5	817	46.178526992933	-1.43430422855801	GE-2
1215	1215	1215	1215	1215	1215	1215	1215	1215	1215	1215	1215	1215	1215	1215	1215	1215	GE	R2CH100518_track03	2	56	5	NA	12.8945321704173	1.65258588462885	GE-2
1216	1216	1216	1216	1216	1216	1216	1216	1216	1216	1216	1216	1216	1216	1216	1216	1216	GE	R2CH100518_track03	2	57	6	NA	2.29474223411581	12.795864882022	GE-2
1217	1217	1217	1217	1217	1217	1217	1217	1217	1217	1217	1217	1217	1217	1217	1217	1217	GE	R2CH100518_track03	2	57	6	878	1.71304008975901	31.9925417024	GE-2
1218	1218	1218	1218	1218	1218	1218	1218	1218	1218	1218	1218	1218	1218	1218	1218	1218	GE	R2CH100518_track03	2	57	6	881	14.306352346642	39.610615916586	GE-2
1219	1219	1219	1219	1219	1219	1219	1219	1219	1219	1219	1219	1219	1219	1219	1219	1219	GE	R2CH100518_track03	2	57	6	890	21.69147499675	24.14100281773	GE-2
1220	1220	1220	1220	1220	1220	1220	1220	1220	1220	1220	1220	1220	1220	1220	1220	1220	GE	R2CH100518_track03	2	57	6	894	15.628058581516	11.236788274423	GE-2
1221	1221	1221	1221	1221	1221	1221	1221	1221	1221	1221	1221	1221	1221	1221	1221	1221	GE	R2CH100518_track03	2	57	6	NA	11.3469129672588	6.34409695019353	GE-2
1222	1222	1222	1222	1222	1222	1222	1222	1222	1222	1222	1222	1222	1222	1222	1222	1222	JS	R2CH100518_track07	4	58	1	NA	-1.67226582413864	12.8919946871467	JS-4
1223	1223	1223	1223	1223	1223	1223	1223	1223	1223	1223	1223	1223	1223	1223	1223	1223	JS	R2CH100518_track07	4	58	1	31	-1.86261085103899	18.077562132253	JS-4
1224	1224	1224	1224	1224	1224	1224	1224	1224	1224	1224	1224	1224	1224	1224	1224	1224	JS	R2CH100518_track07	4	58	1	34	-7.926233808186	13.413477613274	JS-4
1225	1225	1225	1225	1225	1225	1225	1225	1225	1225	1225	1225	1225	1225	1225	1225	1225	JS	R2CH100518_track07	4	58	1	NA	-6.42859788183815	11.2992534830238	JS-4
1226	1226	1226	1226	1226	1226	1226	1226	1226	1226	1226	1226	1226	1226	1226	1226	1226	JS	R2CH100518_track07	4	59	2	NA	12.9648036061981	0.955964148235452	JS-4
1227	1227	1227	1227	1227	1227	1227	1227	1227	1227	1227	1227	1227	1227	1227	1227	1227	JS	R2CH100518_track07	4	59	2	59	28.610271592756	4.08499206517496	JS-4
1228	1228	1228	1228	1228	1228	1228	1228	1228	1228	1228	1228	1228	1228	1228	1228	1228	JS	R2CH100518_track07	4	59	2	62	41.281241690092	19.243533346545	JS-4
1229	1229	1229	1229	1229	1229	1229	1229	1229	1229	1229	1229	1229	1229	1229	1229	1229	JS	R2CH100518_track07	4	59	2	65	44.545736030186	12.403025235228	JS-4
1230	1230	1230	1230	1230	1230	1230	1230	1230	1230	1230	1230	1230	1230	1230	1230	1230	JS	R2CH100518_track07	4	59	2	68	28.998666878369	12.558326798563	JS-4
1231	1231	1231	1231	1231	1231	1231	1231	1231	1231	1231	1231	1231	1231	1231	1231	1231	JS	R2CH100518_track07	4	59	2	71	29.153969706435	4.78480698760899	JS-4
1232	1232	1232	1232	1232	1232	1232	1232	1232	1232	1232	1232	1232	1232	1232	1232	1232	JS	R2CH100518_track07	4	59	2	NA	10.3040841057677	7.926275969285	JS-4
1233	1233	1233	1233	1233	1233	1233	1233	1233	1233	1233	1233	1233	1233	1233	1233	1233	JS	R2CH100518_track07	4	60	3	NA	-12.8771565291487	-1.78293009504126	JS-4
1234	1234	1234	1234	1234	1234	1234	1234	1234	1234	1234	1234	1234	1234	1234	1234	1234	JS	R2CH100518_track07	4	60	3	83	-20.908177181805	-2.36697352143801	JS-4
1235	1235	1235	1235	1235	1235	1235	1235	1235	1235	1235	1235	1235	1235	1235	1235	1235	JS	R2CH100518_track07	4	60	3	86	-22.07389141765	-11.773136630852	JS-4
1236	1236	1236	1236	1236	1236	1236	1236	1236	1236	1236	1236	1236	1236	1236	1236	1236	JS	R2CH100518_track07	4	60	3	89	-20.83007528119	-22.811820533861	JS-4
1237	1237	1237	1237	1237	1237	1237	1237	1237	1237	1237	1237	1237	1237	1237	1237	1237	JS	R2CH100518_track07	4	60	3	92	-13.678278902747	-15.815536783809	JS-4
1238	1238	1238	1238	1238	1238	1238	1238	1238	1238	1238	1238	1238	1238	1238	1238	1238	JS	R2CH100518_track07	4	60	3	NA	-7.86283790135858	-10.3525735996881	JS-4
1239	1239	1239	1239	1239	1239	1239	1239	1239	1239	1239	1239	1239	1239	1239	1239	1239	JS	R2CH100518_track07	4	61	4	NA	2.07553676311859	12.8332438278458	JS-4
1240	1240	1240	1240	1240	1240	1240	1240	1240	1240	1240	1240	1240	1240	1240	1240	1240	JS	R2CH100518_track07	4	61	4	105	9.87583744877901	24.685138013347	JS-4
1241	1241	1241	1241	1241	1241	1241	1241	1241	1241	1241	1241	1241	1241	1241	1241	1241	JS	R2CH100518_track07	4	61	4	108	24.33429855797	21.109408070611	JS-4
1242	1242	1242	1242	1242	1242	1242	1242	1242	1242	1242	1242	1242	1242	1242	1242	1242	JS	R2CH100518_track07	4	61	4	111	31.641645017685	15.9787965061749	JS-4
1243	1243	1243	1243	1243	1243	1243	1243	1243	1243	1243	1243	1243	1243	1243	1243	1243	JS	R2CH100518_track07	4	61	4	114	30.087138742476	5.71747322329395	JS-4
1244	1244	1244	1244	1244	1244	1244	1244	1244	1244	1244	1244	1244	1244	1244	1244	1244	JS	R2CH100518_track07	4	61	4	117	25.733888210951	-0.190518704939052	JS-4
1245	1245	1245	1245	1245	1245	1245	1245	1245	1245	1245	1245	1245	1245	1245	1245	1245	JS	R2CH100518_track07	4	61	4	120	25.578025561079	-10.762395461375	JS-4
1246	1246	1246	1246	1246	1246	1246	1246	1246	1246	1246	1246	1246	1246	1246	1246	1246	JS	R2CH100518_track07	4	61	4	123	31.641514769584	-22.889314712098	JS-4
1247	1247	1247	1247	1247	1247	1247	1247	1247	1247	1247	1247	1247	1247	1247	1247	1247	JS	R2CH100518_track07	4	61	4	126	35.528711304693	-27.709175133409	JS-4
1248	1248	1248	1248	1248	1248	1248	1248	1248	1248	1248	1248	1248	1248	1248	1248	1248	JS	R2CH100518_track07	4	61	4	129	16.56104773203	-23.355910928241	JS-4
1249	1249	1249	1249	1249	1249	1249	1249	1249	1249	1249	1249	1249	1249	1249	1249	1249	JS	R2CH100518_track07	4	61	4	NA	7.57709571473996	-10.5635041785228	JS-4
1250	1250	1250	1250	1250	1250	1250	1250	1250	1250	1250	1250	1250	1250	1250	1250	1250	JS	R2CH100518_track07	4	62	5	NA	-6.12361104642818	11.4674054498855	JS-4
1251	1251	1251	1251	1251	1251	1251	1251	1251	1251	1251	1251	1251	1251	1251	1251	1251	JS	R2CH100518_track07	4	62	5	154	-9.40301572801098	19.399131321369	JS-4
1252	1252	1252	1252	1252	1252	1252	1252	1252	1252	1252	1252	1252	1252	1252	1252	1252	JS	R2CH100518_track07	4	62	5	157	1.32425387546402	29.194056256834	JS-4
1253	1253	1253	1253	1253	1253	1253	1253	1253	1253	1253	1253	1253	1253	1253	1253	1253	JS	R2CH100518_track07	4	62	5	163	20.058916068464	23.052813686797	JS-4
1254	1254	1254	1254	1254	1254	1254	1254	1254	1254	1254	1254	1254	1254	1254	1254	1254	JS	R2CH100518_track07	4	62	5	166	20.214786734806	14.346190507109	JS-4
1255	1255	1255	1255	1255	1255	1255	1255	1255	1255	1255	1255	1255	1255	1255	1255	1255	JS	R2CH100518_track07	4	62	5	NA	11.5562804691588	5.95419026553047	JS-4
1256	1256	1256	1256	1256	1256	1256	1256	1256	1256	1256	1256	1256	1256	1256	1256	1256	JS	R2CH100518_track07	4	63	6	NA	0.896901681946883	-12.9690233777614	JS-4
1257	1257	1257	1257	1257	1257	1257	1257	1257	1257	1257	1257	1257	1257	1257	1257	1257	JS	R2CH100518_track07	4	63	6	224	-0.152400884263983	-15.193552872265	JS-4
1258	1258	1258	1258	1258	1258	1258	1258	1258	1258	1258	1258	1258	1258	1258	1258	1258	JS	R2CH100518_track07	4	63	6	230	-6.99348722474298	-29.652347542789	JS-4
1259	1259	1259	1259	1259	1259	1259	1259	1259	1259	1259	1259	1259	1259	1259	1259	1259	JS	R2CH100518_track07	4	63	6	234	-14.766934182773	-39.602717587106	JS-4
1260	1260	1260	1260	1260	1260	1260	1260	1260	1260	1260	1260	1260	1260	1260	1260	1260	JS	R2CH100518_track07	4	63	6	237	-18.031986193617	-50.952116166495	JS-4
1261	1261	1261	1261	1261	1261	1261	1261	1261	1261	1261	1261	1261	1261	1261	1261	1261	JS	R2CH100518_track07	4	63	6	240	-18.964744778615	-60.59148259292	JS-4
1262	1262	1262	1262	1262	1262	1262	1262	1262	1262	1262	1262	1262	1262	1262	1262	1262	JS	R2CH100518_track07	4	63	6	243	-14.300381160046	-76.449703364466	JS-4
1263	1263	1263	1263	1263	1263	1263	1263	1263	1263	1263	1263	1263	1263	1263	1263	1263	JS	R2CH100518_track07	4	63	6	246	-22.22975129723	-85.622546021099	JS-4
1264	1264	1264	1264	1264	1264	1264	1264	1264	1264	1264	1264	1264	1264	1264	1264	1264	JS	R2CH100518_track07	4	63	6	252	-32.568294939992	-101.247730107495	JS-4
1265	1265	1265	1265	1265	1265	1265	1265	1265	1265	1265	1265	1265	1265	1265	1265	1265	JS	R2CH100518_track07	4	63	6	255	-32.102244455518	-107.310926257283	JS-4
1266	1266	1266	1266	1266	1266	1266	1266	1266	1266	1266	1266	1266	1266	1266	1266	1266	JS	R2CH100518_track07	4	63	6	258	-32.257477367317	-122.236504511449	JS-4
1267	1267	1267	1267	1267	1267	1267	1267	1267	1267	1267	1267	1267	1267	1267	1267	1267	JS	R2CH100518_track07	4	63	6	261	-36.299751179263	-134.518824989574	JS-4
1268	1268	1268	1268	1268	1268	1268	1268	1268	1268	1268	1268	1268	1268	1268	1268	1268	JS	R2CH100518_track07	4	63	6	264	-35.522536296181	-141.203965261137	JS-4
1269	1269	1269	1269	1269	1269	1269	1269	1269	1269	1269	1269	1269	1269	1269	1269	1269	JS	R2CH100518_track07	4	63	6	267	-36.144324935779	-152.709085768614	JS-4
1270	1270	1270	1270	1270	1270	1270	1270	1270	1270	1270	1270	1270	1270	1270	1270	1270	JS	R2CH100518_track07	4	63	6	270	-44.306690905249	-159.005718330213	JS-4
1271	1271	1271	1271	1271	1271	1271	1271	1271	1271	1271	1271	1271	1271	1271	1271	1271	JS	R2CH100518_track07	4	63	6	273	-53.013027862383	-167.245860403166	JS-4
1272	1272	1272	1272	1272	1272	1272	1272	1272	1272	1272	1272	1272	1272	1272	1272	1272	JS	R2CH100518_track07	4	63	6	277	-65.7618017133015	-171.288141856212	JS-4
1273	1273	1273	1273	1273	1273	1273	1273	1273	1273	1273	1273	1273	1273	1273	1273	1273	JS	R2CH100518_track07	4	63	6	280	-85.7401096367169	-158.772514915113	JS-4
1274	1274	1274	1274	1274	1274	1274	1274	1274	1274	1274	1274	1274	1274	1274	1274	1274	JS	R2CH100518_track07	4	63	6	283	-95.7682369048762	-133.041779294176	JS-4
1275	1275	1275	1275	1275	1275	1275	1275	1275	1275	1275	1275	1275	1275	1275	1275	1275	JS	R2CH100518_track07	4	63	6	286	-80.0654543640938	-122.003177875788	JS-4
1276	1276	1276	1276	1276	1276	1276	1276	1276	1276	1276	1276	1276	1276	1276	1276	1276	JS	R2CH100518_track07	4	63	6	289	-71.5920665075567	-103.57967281988	JS-4
1277	1277	1277	1277	1277	1277	1277	1277	1277	1277	1277	1277	1277	1277	1277	1277	1277	JS	R2CH100518_track07	4	63	6	292	-68.9492198191648	-102.957756213617	JS-4
1278	1278	1278	1278	1278	1278	1278	1278	1278	1278	1278	1278	1278	1278	1278	1278	1278	JS	R2CH100518_track07	4	63	6	295	-60.0870259894771	-79.170481994708	JS-4
1279	1279	1279	1279	1279	1279	1279	1279	1279	1279	1279	1279	1279	1279	1279	1279	1279	JS	R2CH100518_track07	4	63	6	298	-41.741490090453	-70.152995592009	JS-4
1280	1280	1280	1280	1280	1280	1280	1280	1280	1280	1280	1280	1280	1280	1280	1280	1280	JS	R2CH100518_track07	4	63	6	301	-27.981901810039	-61.990788165995	JS-4
1281	1281	1281	1281	1281	1281	1281	1281	1281	1281	1281	1281	1281	1281	1281	1281	1281	JS	R2CH100518_track07	4	63	6	304	-7.926077015256	-56.549301368009	JS-4
1282	1282	1282	1282	1282	1282	1282	1282	1282	1282	1282	1282	1282	1282	1282	1282	1282	JS	R2CH100518_track07	4	63	6	307	1.40209025303602	-37.2705243649741	JS-4
1283	1283	1283	1283	1283	1283	1283	1283	1283	1283	1283	1283	1283	1283	1283	1283	1283	JS	R2CH100518_track07	4	63	6	NA	2.3768036450576	-12.7808765126982	JS-4
1284	1284	1284	1284	1284	1284	1284	1284	1284	1284	1284	1284	1284	1284	1284	1284	1284	JS	R2CH100518_track07	4	64	7	NA	12.5842928764884	3.26122259264282	JS-4
1285	1285	1285	1285	1285	1285	1285	1285	1285	1285	1285	1285	1285	1285	1285	1285	1285	JS	R2CH100518_track07	4	64	7	326	18.115401703494	9.13797009129297	JS-4
1286	1286	1286	1286	1286	1286	1286	1286	1286	1286	1286	1286	1286	1286	1286	1286	1286	JS	R2CH100518_track07	4	64	7	329	11.585556583123	26.550947956905	JS-4
1287	1287	1287	1287	1287	1287	1287	1287	1287	1287	1287	1287	1287	1287	1287	1287	1287	JS	R2CH100518_track07	4	64	7	335	9.098185951153	11.159090155195	JS-4
1288	1288	1288	1288	1288	1288	1288	1288	1288	1288	1288	1288	1288	1288	1288	1288	1288	JS	R2CH100518_track07	4	64	7	NA	8.13735800597128	10.1382150639378	JS-4
1289	1289	1289	1289	1289	1289	1289	1289	1289	1289	1289	1289	1289	1289	1289	1289	1289	JS	R2CH100518_track07	4	65	8	NA	-6.92073570084202	11.0046997850505	JS-4
1290	1290	1290	1290	1290	1290	1290	1290	1290	1290	1290	1290	1290	1290	1290	1290	1290	JS	R2CH100518_track07	4	65	8	362	-25.105536044697	28.72739495812	JS-4
1291	1291	1291	1291	1291	1291	1291	1291	1291	1291	1291	1291	1291	1291	1291	1291	1291	JS	R2CH100518_track07	4	65	8	366	-47.105178680649	37.045274933641	JS-4
1292	1292	1292	1292	1292	1292	1292	1292	1292	1292	1292	1292	1292	1292	1292	1292	1292	JS	R2CH100518_track07	4	65	8	369	-55.733821967496	35.879160267387	JS-4
1293	1293	1293	1293	1293	1293	1293	1293	1293	1293	1293	1293	1293	1293	1293	1293	1293	JS	R2CH100518_track07	4	65	8	372	-59.3099332581569	33.547200177034	JS-4
1294	1294	1294	1294	1294	1294	1294	1294	1294	1294	1294	1294	1294	1294	1294	1294	1294	JS	R2CH100518_track07	4	65	8	375	-61.4865728725101	23.441509167261	JS-4
1295	1295	1295	1295	1295	1295	1295	1295	1295	1295	1295	1295	1295	1295	1295	1295	1295	JS	R2CH100518_track07	4	65	8	378	-66.3058896892763	12.713743662953	JS-4
1296	1296	1296	1296	1296	1296	1296	1296	1296	1296	1296	1296	1296	1296	1296	1296	1296	JS	R2CH100518_track07	4	65	8	381	-63.9741853461117	4.629302175411	JS-4
1297	1297	1297	1297	1297	1297	1297	1297	1297	1297	1297	1297	1297	1297	1297	1297	1297	JS	R2CH100518_track07	4	65	8	384	-63.6627370701304	-8.58603567370903	JS-4
1298	1298	1298	1298	1298	1298	1298	1298	1298	1298	1298	1298	1298	1298	1298	1298	1298	JS	R2CH100518_track07	4	65	8	387	-51.069587438787	-7.18667677134101	JS-4
1299	1299	1299	1299	1299	1299	1299	1299	1299	1299	1299	1299	1299	1299	1299	1299	1299	JS	R2CH100518_track07	4	65	8	390	-35.600095288882	2.68580493426799	JS-4
1300	1300	1300	1300	1300	1300	1300	1300	1300	1300	1300	1300	1300	1300	1300	1300	1300	JS	R2CH100518_track07	4	65	8	393	-17.876554171983	17.922236313906	JS-4
1301	1301	1301	1301	1301	1301	1301	1301	1301	1301	1301	1301	1301	1301	1301	1301	1301	JS	R2CH100518_track07	4	65	8	396	-4.97216625796898	32.07019141138	JS-4
1302	1302	1302	1302	1302	1302	1302	1302	1302	1302	1302	1302	1302	1302	1302	1302	1302	JS	R2CH100518_track07	4	65	8	399	-5.12783440727898	16.3675288456089	JS-4
1303	1303	1303	1303	1303	1303	1303	1303	1303	1303	1303	1303	1303	1303	1303	1303	1303	JS	R2CH100518_track07	4	65	8	NA	-2.8970955338011	12.6730752963923	JS-4
1304	1304	1304	1304	1304	1304	1304	1304	1304	1304	1304	1304	1304	1304	1304	1304	1304	JP	R2CH100518_track08	2	66	1	NA	10.5389911648071	-7.61115400107753	JP-2
1305	1305	1305	1305	1305	1305	1305	1305	1305	1305	1305	1305	1305	1305	1305	1305	1305	JP	R2CH100518_track08	2	66	1	31	14.695524952365	-12.706109625221	JP-2
1306	1306	1306	1306	1306	1306	1306	1306	1306	1306	1306	1306	1306	1306	1306	1306	1306	JP	R2CH100518_track08	2	66	1	37	19.670373452717	-6.17614189809103	JP-2
1307	1307	1307	1307	1307	1307	1307	1307	1307	1307	1307	1307	1307	1307	1307	1307	1307	JP	R2CH100518_track08	2	66	1	NA	12.4868323569236	-3.61649245679933	JP-2
1308	1308	1308	1308	1308	1308	1308	1308	1308	1308	1308	1308	1308	1308	1308	1308	1308	JP	R2CH100518_track08	2	67	2	NA	2.61237770244849	12.7348138086016	JP-2
1309	1309	1309	1309	1309	1309	1309	1309	1309	1309	1309	1309	1309	1309	1309	1309	1309	JP	R2CH100518_track08	2	67	2	83	3.19001346218502	14.501831789441	JP-2
1310	1310	1310	1310	1310	1310	1310	1310	1310	1310	1310	1310	1310	1310	1310	1310	1310	JP	R2CH100518_track08	2	67	2	86	10.808493828482	15.745512695568	JP-2
1311	1311	1311	1311	1311	1311	1311	1311	1311	1311	1311	1311	1311	1311	1311	1311	1311	JP	R2CH100518_track08	2	67	2	92	20.292057227051	9.99314142224898	JP-2
1312	1312	1312	1312	1312	1312	1312	1312	1312	1312	1312	1312	1312	1312	1312	1312	1312	JP	R2CH100518_track08	2	67	2	98	35.217576704058	2.37488313464399	JP-2
1313	1313	1313	1313	1313	1313	1313	1313	1313	1313	1313	1313	1313	1313	1313	1313	1313	JP	R2CH100518_track08	2	67	2	101	25.034094547454	1.05339517919299	JP-2
1314	1314	1314	1314	1314	1314	1314	1314	1314	1314	1314	1314	1314	1314	1314	1314	1314	JP	R2CH100518_track08	2	67	2	NA	12.9999570419357	0.0334201709430682	JP-2
1315	1315	1315	1315	1315	1315	1315	1315	1315	1315	1315	1315	1315	1315	1315	1315	1315	JP	R2CH100518_track08	2	68	3	NA	-4.1947660878745	-12.3046307326965	JP-2
1316	1316	1316	1316	1316	1316	1316	1316	1316	1316	1316	1316	1316	1316	1316	1316	1316	JP	R2CH100518_track08	2	68	3	163	-19.58663557332	-33.772402871676	JP-2
1317	1317	1317	1317	1317	1317	1317	1317	1317	1317	1317	1317	1317	1317	1317	1317	1317	JP	R2CH100518_track08	2	68	3	166	-19.430922476986	-41.857064365526	JP-2
1318	1318	1318	1318	1318	1318	1318	1318	1318	1318	1318	1318	1318	1318	1318	1318	1318	JP	R2CH100518_track08	2	68	3	169	-21.141175386358	-53.362128048723	JP-2
1319	1319	1319	1319	1319	1319	1319	1319	1319	1319	1319	1319	1319	1319	1319	1319	1319	JP	R2CH100518_track08	2	68	3	172	-17.254606623415	-61.757398689503	JP-2
1320	1320	1320	1320	1320	1320	1320	1320	1320	1320	1320	1320	1320	1320	1320	1320	1320	JP	R2CH100518_track08	2	68	3	175	-17.876453267219	-74.195318083456	JP-2
1321	1321	1321	1321	1321	1321	1321	1321	1321	1321	1321	1321	1321	1321	1321	1321	1321	JP	R2CH100518_track08	2	68	3	178	-17.410002197683	-81.968877991419	JP-2
1322	1322	1322	1322	1322	1322	1322	1322	1322	1322	1322	1322	1322	1322	1322	1322	1322	JP	R2CH100518_track08	2	68	3	181	-4.19458725155499	-82.746463245605	JP-2
1323	1323	1323	1323	1323	1323	1323	1323	1323	1323	1323	1323	1323	1323	1323	1323	1323	JP	R2CH100518_track08	2	68	3	187	-14.300396648723	-37.503785569829	JP-2
1324	1324	1324	1324	1324	1324	1324	1324	1324	1324	1324	1324	1324	1324	1324	1324	1324	JP	R2CH100518_track08	2	68	3	190	-8.08147492237899	-15.1158419078091	JP-2
1325	1325	1325	1325	1325	1325	1325	1325	1325	1325	1325	1325	1325	1325	1325	1325	1325	JP	R2CH100518_track08	2	68	3	NA	-5.65749398811147	-11.7043907049655	JP-2
1326	1326	1326	1326	1326	1326	1326	1326	1326	1326	1326	1326	1326	1326	1326	1326	1326	JP	R2CH100518_track08	2	69	4	NA	-5.82276103873716	11.6230569939997	JP-2
1327	1327	1327	1327	1327	1327	1327	1327	1327	1327	1327	1327	1327	1327	1327	1327	1327	JP	R2CH100518_track08	2	69	4	270	-8.08179513092699	14.890556979643	JP-2
1328	1328	1328	1328	1328	1328	1328	1328	1328	1328	1328	1328	1328	1328	1328	1328	1328	JP	R2CH100518_track08	2	69	4	276	-19.120061926977	22.0422356826519	JP-2
1329	1329	1329	1329	1329	1329	1329	1329	1329	1329	1329	1329	1329	1329	1329	1329	1329	JP	R2CH100518_track08	2	69	4	279	-15.311083341363	20.254302282544	JP-2
1330	1330	1330	1330	1330	1330	1330	1330	1330	1330	1330	1330	1330	1330	1330	1330	1330	JP	R2CH100518_track08	2	69	4	282	-5.982450952932	12.325037337347	JP-2
1331	1331	1331	1331	1331	1331	1331	1331	1331	1331	1331	1331	1331	1331	1331	1331	1331	JP	R2CH100518_track08	2	69	4	NA	-5.58503559807563	11.739138697887	JP-2
1332	1332	1332	1332	1332	1332	1332	1332	1332	1332	1332	1332	1332	1332	1332	1332	1332	JP	R2CH100518_track08	2	70	5	NA	11.1337915736441	-6.71108673723203	JP-2
1333	1333	1333	1333	1333	1333	1333	1333	1333	1333	1333	1333	1333	1333	1333	1333	1333	JP	R2CH100518_track08	2	70	5	316	16.327787526868	-9.36332602620405	JP-2
1334	1334	1334	1334	1334	1334	1334	1334	1334	1334	1334	1334	1334	1334	1334	1334	1334	JP	R2CH100518_track08	2	70	5	319	28.532367431667	-7.41991565890402	JP-2
1335	1335	1335	1335	1335	1335	1335	1335	1335	1335	1335	1335	1335	1335	1335	1335	1335	JP	R2CH100518_track08	2	70	5	322	36.928014132024	6.57257149460997	JP-2
1336	1336	1336	1336	1336	1336	1336	1336	1336	1336	1336	1336	1336	1336	1336	1336	1336	JP	R2CH100518_track08	2	70	5	325	27.133321678899	17.144677846306	JP-2
1337	1337	1337	1337	1337	1337	1337	1337	1337	1337	1337	1337	1337	1337	1337	1337	1337	JP	R2CH100518_track08	2	70	5	328	8.16539993240801	10.459475693124	JP-2
1338	1338	1338	1338	1338	1338	1338	1338	1338	1338	1338	1338	1338	1338	1338	1338	1338	JP	R2CH100518_track08	2	70	5	NA	7.99259951157419	10.2527241768997	JP-2
1339	1339	1339	1339	1339	1339	1339	1339	1339	1339	1339	1339	1339	1339	1339	1339	1339	JP	R2CH100518_track08	2	71	6	NA	9.64690733535206	-8.71419410290651	JP-2
1340	1340	1340	1340	1340	1340	1340	1340	1340	1340	1340	1340	1340	1340	1340	1340	1340	JP	R2CH100518_track08	2	71	6	430	20.602970790326	-35.8712409425131	JP-2
1341	1341	1341	1341	1341	1341	1341	1341	1341	1341	1341	1341	1341	1341	1341	1341	1341	JP	R2CH100518_track08	2	71	6	439	45.167961945921	-42.556811771581	JP-2
1342	1342	1342	1342	1342	1342	1342	1342	1342	1342	1342	1342	1342	1342	1342	1342	1342	JP	R2CH100518_track08	2	71	6	442	50.298645589619	-42.8677341975981	JP-2
1343	1343	1343	1343	1343	1343	1343	1343	1343	1343	1343	1343	1343	1343	1343	1343	1343	JP	R2CH100518_track08	2	71	6	448	64.912670020678	-37.425863417477	JP-2
1344	1344	1344	1344	1344	1344	1344	1344	1344	1344	1344	1344	1344	1344	1344	1344	1344	JP	R2CH100518_track08	2	71	6	451	75.1741865898	-39.758293405678	JP-2
1345	1345	1345	1345	1345	1345	1345	1345	1345	1345	1345	1345	1345	1345	1345	1345	1345	JP	R2CH100518_track08	2	71	6	454	75.951239424229	-19.857549244586	JP-2
1346	1346	1346	1346	1346	1346	1346	1346	1346	1346	1346	1346	1346	1346	1346	1346	1346	JP	R2CH100518_track08	2	71	6	457	85.74600022532	-4.465769145124	JP-2
1347	1347	1347	1347	1347	1347	1347	1347	1347	1347	1347	1347	1347	1347	1347	1347	1347	JP	R2CH100518_track08	2	71	6	460	78.750034807203	-10.373882066827	JP-2
1348	1348	1348	1348	1348	1348	1348	1348	1348	1348	1348	1348	1348	1348	1348	1348	1348	JP	R2CH100518_track08	2	71	6	463	62.270159187334	-5.08792721234602	JP-2
1349	1349	1349	1349	1349	1349	1349	1349	1349	1349	1349	1349	1349	1349	1349	1349	1349	JP	R2CH100518_track08	2	71	6	466	46.411810381328	-13.638871546885	JP-2
1350	1350	1350	1350	1350	1350	1350	1350	1350	1350	1350	1350	1350	1350	1350	1350	1350	JP	R2CH100518_track08	2	71	6	470	24.645619092364	-8.35275040264202	JP-2
1351	1351	1351	1351	1351	1351	1351	1351	1351	1351	1351	1351	1351	1351	1351	1351	1351	JP	R2CH100518_track08	2	71	6	NA	11.8250824639556	-5.40068743037871	JP-2
1352	1352	1352	1352	1352	1352	1352	1352	1352	1352	1352	1352	1352	1352	1352	1352	1352	JP	R2CH100518_track08	2	72	7	NA	-1.01696849378475	12.9601610747185	JP-2
1353	1353	1353	1353	1353	1353	1353	1353	1353	1353	1353	1353	1353	1353	1353	1353	1353	JP	R2CH100518_track08	2	72	7	503	-3.80599657321	23.208277910345	JP-2
1354	1354	1354	1354	1354	1354	1354	1354	1354	1354	1354	1354	1354	1354	1354	1354	1354	JP	R2CH100518_track08	2	72	7	509	3.65648017839501	39.843889468636	JP-2
1355	1355	1355	1355	1355	1355	1355	1355	1355	1355	1355	1355	1355	1355	1355	1355	1355	JP	R2CH100518_track08	2	72	7	513	11.586099893913	39.53273115257	JP-2
1356	1356	1356	1356	1356	1356	1356	1356	1356	1356	1356	1356	1356	1356	1356	1356	1356	JP	R2CH100518_track08	2	72	7	516	9.253491712553	25.073952880025	JP-2
1357	1357	1357	1357	1357	1357	1357	1357	1357	1357	1357	1357	1357	1357	1357	1357	1357	JP	R2CH100518_track08	2	72	7	519	7.69901474687401	15.745562817816	JP-2
1358	1358	1358	1358	1358	1358	1358	1358	1358	1358	1358	1358	1358	1358	1358	1358	1358	JP	R2CH100518_track08	2	72	7	NA	5.63473827990021	11.7153627565273	JP-2
1359	1359	1359	1359	1359	1359	1359	1359	1359	1359	1359	1359	1359	1359	1359	1359	1359	GH	R2CH100518_track09	3	73	1	NA	-9.70811514530419	8.64595282924418	GH-3
1360	1360	1360	1360	1360	1360	1360	1360	1360	1360	1360	1360	1360	1360	1360	1360	1360	GH	R2CH100518_track09	3	73	1	27	-19.119831093799	16.134116811407	GH-3
1361	1361	1361	1361	1361	1361	1361	1361	1361	1361	1361	1361	1361	1361	1361	1361	1361	GH	R2CH100518_track09	3	73	1	34	-27.826593231034	23.596938856592	GH-3
1362	1362	1362	1362	1362	1362	1362	1362	1362	1362	1362	1362	1362	1362	1362	1362	1362	GH	R2CH100518_track09	3	73	1	37	-28.914715114873	23.596905539681	GH-3
1363	1363	1363	1363	1363	1363	1363	1363	1363	1363	1363	1363	1363	1363	1363	1363	1363	GH	R2CH100518_track09	3	73	1	40	-30.624906490522	25.618057088707	GH-3
1364	1364	1364	1364	1364	1364	1364	1364	1364	1364	1364	1364	1364	1364	1364	1364	1364	GH	R2CH100518_track09	3	73	1	43	-28.29270467717	24.21869369453	GH-3
1365	1365	1365	1365	1365	1365	1365	1365	1365	1365	1365	1365	1365	1365	1365	1365	1365	GH	R2CH100518_track09	3	73	1	46	-26.582761701626	22.975039113687	GH-3
1366	1366	1366	1366	1366	1366	1366	1366	1366	1366	1366	1366	1366	1366	1366	1366	1366	GH	R2CH100518_track09	3	73	1	49	-29.847723008078	23.286031326021	GH-3
1367	1367	1367	1367	1367	1367	1367	1367	1367	1367	1367	1367	1367	1367	1367	1367	1367	GH	R2CH100518_track09	3	73	1	52	-25.183261263994	22.197540684129	GH-3
1368	1368	1368	1368	1368	1368	1368	1368	1368	1368	1368	1368	1368	1368	1368	1368	1368	GH	R2CH100518_track09	3	73	1	55	-24.406052737831	23.285917061199	GH-3
1369	1369	1369	1369	1369	1369	1369	1369	1369	1369	1369	1369	1369	1369	1369	1369	1369	GH	R2CH100518_track09	3	73	1	58	-27.204759008343	23.130477846199	GH-3
1370	1370	1370	1370	1370	1370	1370	1370	1370	1370	1370	1370	1370	1370	1370	1370	1370	GH	R2CH100518_track09	3	73	1	61	-23.473228032211	23.285888519068	GH-3
1371	1371	1371	1371	1371	1371	1371	1371	1371	1371	1371	1371	1371	1371	1371	1371	1371	GH	R2CH100518_track09	3	73	1	64	-23.473280294869	23.596870717166	GH-3
1372	1372	1372	1372	1372	1372	1372	1372	1372	1372	1372	1372	1372	1372	1372	1372	1372	GH	R2CH100518_track09	3	73	1	67	-25.805394483366	22.664108171664	GH-3
1373	1373	1373	1373	1373	1373	1373	1373	1373	1373	1373	1373	1373	1373	1373	1373	1373	GH	R2CH100518_track09	3	73	1	70	-23.473421205036	22.819561902047	GH-3
1374	1374	1374	1374	1374	1374	1374	1374	1374	1374	1374	1374	1374	1374	1374	1374	1374	GH	R2CH100518_track09	3	73	1	73	-28.137494741726	22.974986708113	GH-3
1375	1375	1375	1375	1375	1375	1375	1375	1375	1375	1375	1375	1375	1375	1375	1375	1375	GH	R2CH100518_track09	3	73	1	77	-29.536670835388	23.752326128428	GH-3
1376	1376	1376	1376	1376	1376	1376	1376	1376	1376	1376	1376	1376	1376	1376	1376	1376	GH	R2CH100518_track09	3	73	1	80	-30.158839615875	23.752461791794	GH-3
1377	1377	1377	1377	1377	1377	1377	1377	1377	1377	1377	1377	1377	1377	1377	1377	1377	GH	R2CH100518_track09	3	73	1	83	-28.448536526568	23.285961941748	GH-3
1378	1378	1378	1378	1378	1378	1378	1378	1378	1378	1378	1378	1378	1378	1378	1378	1378	GH	R2CH100518_track09	3	73	1	86	-20.829980475103	22.819471822368	GH-3
1379	1379	1379	1379	1379	1379	1379	1379	1379	1379	1379	1379	1379	1379	1379	1379	1379	GH	R2CH100518_track09	3	73	1	89	-23.784502005177	23.286114066015	GH-3
1380	1380	1380	1380	1380	1380	1380	1380	1380	1380	1380	1380	1380	1380	1380	1380	1380	GH	R2CH100518_track09	3	73	1	92	-27.20472725427	23.907938768019	GH-3
1381	1381	1381	1381	1381	1381	1381	1381	1381	1381	1381	1381	1381	1381	1381	1381	1381	GH	R2CH100518_track09	3	73	1	95	-26.116621721523	23.75243546901	GH-3
1382	1382	1382	1382	1382	1382	1382	1382	1382	1382	1382	1382	1382	1382	1382	1382	1382	GH	R2CH100518_track09	3	73	1	98	-27.359857517674	21.886600295938	GH-3
1383	1383	1383	1383	1383	1383	1383	1383	1383	1383	1383	1383	1383	1383	1383	1383	1383	GH	R2CH100518_track09	3	73	1	101	-26.893451756311	22.353010017638	GH-3
1384	1384	1384	1384	1384	1384	1384	1384	1384	1384	1384	1384	1384	1384	1384	1384	1384	GH	R2CH100518_track09	3	73	1	104	-27.982201436236	25.151660302532	GH-3
1385	1385	1385	1385	1385	1385	1385	1385	1385	1385	1385	1385	1385	1385	1385	1385	1385	GH	R2CH100518_track09	3	73	1	107	-27.04889230824	23.752341729483	GH-3
1386	1386	1386	1386	1386	1386	1386	1386	1386	1386	1386	1386	1386	1386	1386	1386	1386	GH	R2CH100518_track09	3	73	1	110	-30.313872988895	24.063235282764	GH-3
1387	1387	1387	1387	1387	1387	1387	1387	1387	1387	1387	1387	1387	1387	1387	1387	1387	GH	R2CH100518_track09	3	73	1	113	-28.13727337759	24.374210122672	GH-3
1388	1388	1388	1388	1388	1388	1388	1388	1388	1388	1388	1388	1388	1388	1388	1388	1388	GH	R2CH100518_track09	3	73	1	116	-26.58290938429	23.752496860474	GH-3
1389	1389	1389	1389	1389	1389	1389	1389	1389	1389	1389	1389	1389	1389	1389	1389	1389	GH	R2CH100518_track09	3	73	1	120	-27.204775655566	24.218785714057	GH-3
1390	1390	1390	1390	1390	1390	1390	1390	1390	1390	1390	1390	1390	1390	1390	1390	1390	GH	R2CH100518_track09	3	73	1	123	-26.738289628716	23.752416877555	GH-3
1391	1391	1391	1391	1391	1391	1391	1391	1391	1391	1391	1391	1391	1391	1391	1391	1391	GH	R2CH100518_track09	3	73	1	126	-30.314292959648	25.618066928582	GH-3
1392	1392	1392	1392	1392	1392	1392	1392	1392	1392	1392	1392	1392	1392	1392	1392	1392	GH	R2CH100518_track09	3	73	1	129	-24.250775167052	23.596894746725	GH-3
1393	1393	1393	1393	1393	1393	1393	1393	1393	1393	1393	1393	1393	1393	1393	1393	1393	GH	R2CH100518_track09	3	73	1	132	-26.427016924076	25.151478461908	GH-3
1394	1394	1394	1394	1394	1394	1394	1394	1394	1394	1394	1394	1394	1394	1394	1394	1394	GH	R2CH100518_track09	3	73	1	135	-23.006705019285	23.596823576388	GH-3
1395	1395	1395	1395	1395	1395	1395	1395	1395	1395	1395	1395	1395	1395	1395	1395	1395	GH	R2CH100518_track09	3	73	1	138	-24.872589977919	27.639174268319	GH-3
1396	1396	1396	1396	1396	1396	1396	1396	1396	1396	1396	1396	1396	1396	1396	1396	1396	GH	R2CH100518_track09	3	73	1	141	-23.939825011662	27.017401397832	GH-3
1397	1397	1397	1397	1397	1397	1397	1397	1397	1397	1397	1397	1397	1397	1397	1397	1397	GH	R2CH100518_track09	3	73	1	144	-24.406399724624	24.218911183342	GH-3
1398	1398	1398	1398	1398	1398	1398	1398	1398	1398	1398	1398	1398	1398	1398	1398	1398	GH	R2CH100518_track09	3	73	1	147	-25.338885931355	22.042156648016	GH-3
1399	1399	1399	1399	1399	1399	1399	1399	1399	1399	1399	1399	1399	1399	1399	1399	1399	GH	R2CH100518_track09	3	73	1	150	-29.069995357021	26.084406517622	GH-3
1400	1400	1400	1400	1400	1400	1400	1400	1400	1400	1400	1400	1400	1400	1400	1400	1400	GH	R2CH100518_track09	3	73	1	153	-25.18342966729	30.126714798387	GH-3
1401	1401	1401	1401	1401	1401	1401	1401	1401	1401	1401	1401	1401	1401	1401	1401	1401	GH	R2CH100518_track09	3	73	1	156	-27.826467106171	24.529725567425	GH-3
1402	1402	1402	1402	1402	1402	1402	1402	1402	1402	1402	1402	1402	1402	1402	1402	1402	GH	R2CH100518_track09	3	73	1	159	-25.183461453169	22.66403110062	GH-3
1403	1403	1403	1403	1403	1403	1403	1403	1403	1403	1403	1403	1403	1403	1403	1403	1403	GH	R2CH100518_track09	3	73	1	162	-23.628583974674	22.974922570244	GH-3
1404	1404	1404	1404	1404	1404	1404	1404	1404	1404	1404	1404	1404	1404	1404	1404	1404	GH	R2CH100518_track09	3	73	1	166	-18.342577732407	36.034722775281	GH-3
1405	1405	1405	1405	1405	1405	1405	1405	1405	1405	1405	1405	1405	1405	1405	1405	1405	GH	R2CH100518_track09	3	73	1	169	-17.098664597931	29.971174067906	GH-3
1406	1406	1406	1406	1406	1406	1406	1406	1406	1406	1406	1406	1406	1406	1406	1406	1406	GH	R2CH100518_track09	3	73	1	172	-12.901181789072	18.310868288598	GH-3
1407	1407	1407	1407	1407	1407	1407	1407	1407	1407	1407	1407	1407	1407	1407	1407	1407	GH	R2CH100518_track09	3	73	1	175	-7.61508645739798	11.003596592034	GH-3
1408	1408	1408	1408	1408	1408	1408	1408	1408	1408	1408	1408	1408	1408	1408	1408	1408	GH	R2CH100518_track09	3	73	1	NA	-7.33785973719431	10.7310677230769	GH-3
1409	1409	1409	1409	1409	1409	1409	1409	1409	1409	1409	1409	1409	1409	1409	1409	1409	JT	R2CH110518_track01	1	74	1	NA	1.93091949238129	-12.8557982993645	JT-1
1410	1410	1410	1410	1410	1410	1410	1410	1410	1410	1410	1410	1410	1410	1410	1410	1410	JT	R2CH110518_track01	1	74	1	31	2.200386654217	-13.750884214449	JT-1
1411	1411	1411	1411	1411	1411	1411	1411	1411	1411	1411	1411	1411	1411	1411	1411	1411	JT	R2CH110518_track01	1	74	1	34	-2.774889049248	-31.941125678417	JT-1
1412	1412	1412	1412	1412	1412	1412	1412	1412	1412	1412	1412	1412	1412	1412	1412	1412	JT	R2CH110518_track01	1	74	1	40	-9.53778791616901	-18.337291396951	JT-1
1413	1413	1413	1413	1413	1413	1413	1413	1413	1413	1413	1413	1413	1413	1413	1413	1413	JT	R2CH110518_track01	1	74	1	43	-16.534121476463	-13.984066305067	JT-1
1414	1414	1414	1414	1414	1414	1414	1414	1414	1414	1414	1414	1414	1414	1414	1414	1414	JT	R2CH110518_track01	1	74	1	46	-14.823700300238	-16.005348450102	JT-1
1415	1415	1415	1415	1415	1415	1415	1415	1415	1415	1415	1415	1415	1415	1415	1415	1415	JT	R2CH110518_track01	1	74	1	50	-14.823831368011	-15.383401076373	JT-1
1416	1416	1416	1416	1416	1416	1416	1416	1416	1416	1416	1416	1416	1416	1416	1416	1416	JT	R2CH110518_track01	1	74	1	53	-14.823632651723	-14.761548942659	JT-1
1417	1417	1417	1417	1417	1417	1417	1417	1417	1417	1417	1417	1417	1417	1417	1417	1417	JT	R2CH110518_track01	1	74	1	56	-11.403472746675	-13.828573947424	JT-1
1418	1418	1418	1418	1418	1418	1418	1418	1418	1418	1418	1418	1418	1418	1418	1418	1418	JT	R2CH110518_track01	1	74	1	59	-13.424502634867	-14.295060315498	JT-1
1419	1419	1419	1419	1419	1419	1419	1419	1419	1419	1419	1419	1419	1419	1419	1419	1419	JT	R2CH110518_track01	1	74	1	62	-14.357630511473	-14.294994803647	JT-1
1420	1420	1420	1420	1420	1420	1420	1420	1420	1420	1420	1420	1420	1420	1420	1420	1420	JT	R2CH110518_track01	1	74	1	65	-13.424230089926	-14.917081785029	JT-1
1421	1421	1421	1421	1421	1421	1421	1421	1421	1421	1421	1421	1421	1421	1421	1421	1421	JT	R2CH110518_track01	1	74	1	68	-11.714230532723	-14.13963830836	JT-1
1422	1422	1422	1422	1422	1422	1422	1422	1422	1422	1422	1422	1422	1422	1422	1422	1422	JT	R2CH110518_track01	1	74	1	71	-13.890869081841	-15.383389419807	JT-1
1423	1423	1423	1423	1423	1423	1423	1423	1423	1423	1423	1423	1423	1423	1423	1423	1423	JT	R2CH110518_track01	1	74	1	74	-11.558757904522	-14.917058286569	JT-1
1424	1424	1424	1424	1424	1424	1424	1424	1424	1424	1424	1424	1424	1424	1424	1424	1424	JT	R2CH110518_track01	1	74	1	77	-13.73520331972	-14.295237552621	JT-1
1425	1425	1425	1425	1425	1425	1425	1425	1425	1425	1425	1425	1425	1425	1425	1425	1425	JT	R2CH110518_track01	1	74	1	80	-13.424382090368	-13.984169693749	JT-1
1426	1426	1426	1426	1426	1426	1426	1426	1426	1426	1426	1426	1426	1426	1426	1426	1426	JT	R2CH110518_track01	1	74	1	83	-13.890869081841	-15.383389419807	JT-1
1427	1427	1427	1427	1427	1427	1427	1427	1427	1427	1427	1427	1427	1427	1427	1427	1427	JT	R2CH110518_track01	1	74	1	86	-14.512914589576	-16.938079151977	JT-1
1428	1428	1428	1428	1428	1428	1428	1428	1428	1428	1428	1428	1428	1428	1428	1428	1428	JT	R2CH110518_track01	1	74	1	90	-12.802438988481	-14.761637280671	JT-1
1429	1429	1429	1429	1429	1429	1429	1429	1429	1429	1429	1429	1429	1429	1429	1429	1429	JT	R2CH110518_track01	1	74	1	93	-14.513015360539	-15.227780011784	JT-1
1430	1430	1430	1430	1430	1430	1430	1430	1430	1430	1430	1430	1430	1430	1430	1430	1430	JT	R2CH110518_track01	1	74	1	96	-14.046382627156	-13.984141877881	JT-1
1431	1431	1431	1431	1431	1431	1431	1431	1431	1431	1431	1431	1431	1431	1431	1431	1431	JT	R2CH110518_track01	1	74	1	99	-14.668476502711	-14.916805904323	JT-1
1432	1432	1432	1432	1432	1432	1432	1432	1432	1432	1432	1432	1432	1432	1432	1432	1432	JT	R2CH110518_track01	1	74	1	102	-14.979219186884	-14.917001767703	JT-1
1433	1433	1433	1433	1433	1433	1433	1433	1433	1433	1433	1433	1433	1433	1433	1433	1433	JT	R2CH110518_track01	1	74	1	105	-11.714516617874	-12.895683868608	JT-1
1434	1434	1434	1434	1434	1434	1434	1434	1434	1434	1434	1434	1434	1434	1434	1434	1434	JT	R2CH110518_track01	1	74	1	NA	-8.36535404211432	-9.95092215576434	JT-1
1435	1435	1435	1435	1435	1435	1435	1435	1435	1435	1435	1435	1435	1435	1435	1435	1435	JT	R2CH110518_track01	1	75	2	NA	-0.596253348079396	-12.9863190298446	JT-1
1436	1436	1436	1436	1436	1436	1436	1436	1436	1436	1436	1436	1436	1436	1436	1436	1436	JT	R2CH110518_track01	1	75	2	145	-11.869594978416	-17.404643086298	JT-1
1437	1437	1437	1437	1437	1437	1437	1437	1437	1437	1437	1437	1437	1437	1437	1437	1437	JT	R2CH110518_track01	1	75	2	148	-14.201583051599	-15.227982187701	JT-1
1438	1438	1438	1438	1438	1438	1438	1438	1438	1438	1438	1438	1438	1438	1438	1438	1438	JT	R2CH110518_track01	1	75	2	151	-12.180978147129	-10.252637763651	JT-1
1439	1439	1439	1439	1439	1439	1439	1439	1439	1439	1439	1439	1439	1439	1439	1439	1439	JT	R2CH110518_track01	1	75	2	154	-11.558749300345	-22.535145654452	JT-1
1440	1440	1440	1440	1440	1440	1440	1440	1440	1440	1440	1440	1440	1440	1440	1440	1440	JT	R2CH110518_track01	1	75	2	157	-26.483965833504	-21.136017777095	JT-1
1441	1441	1441	1441	1441	1441	1441	1441	1441	1441	1441	1441	1441	1441	1441	1441	1441	JT	R2CH110518_track01	1	75	2	163	-45.451893027725	2.18499824503903	JT-1
1442	1442	1442	1442	1442	1442	1442	1442	1442	1442	1442	1442	1442	1442	1442	1442	1442	JT	R2CH110518_track01	1	75	2	166	-61.543431316396	9.725419303683	JT-1
1443	1443	1443	1443	1443	1443	1443	1443	1443	1443	1443	1443	1443	1443	1443	1443	1443	JT	R2CH110518_track01	1	75	2	170	-74.369606940328	-5.433219069144	JT-1
1444	1444	1444	1444	1444	1444	1444	1444	1444	1444	1444	1444	1444	1444	1444	1444	1444	JT	R2CH110518_track01	1	75	2	176	-85.9524069085819	-32.71861868749	JT-1
1445	1445	1445	1445	1445	1445	1445	1445	1445	1445	1445	1445	1445	1445	1445	1445	1445	JT	R2CH110518_track01	1	75	2	179	-93.8816067531402	-47.799493772186	JT-1
1446	1446	1446	1446	1446	1446	1446	1446	1446	1446	1446	1446	1446	1446	1446	1446	1446	JT	R2CH110518_track01	1	75	2	182	-101.033230953028	-62.413888513552	JT-1
1447	1447	1447	1447	1447	1447	1447	1447	1447	1447	1447	1447	1447	1447	1447	1447	1447	JT	R2CH110518_track01	1	75	2	185	-97.4572444500932	-82.003510621381	JT-1
1448	1448	1448	1448	1448	1448	1448	1448	1448	1448	1448	1448	1448	1448	1448	1448	1448	JT	R2CH110518_track01	1	75	2	188	-91.394008292337	-97.550763101891	JT-1
1449	1449	1449	1449	1449	1449	1449	1449	1449	1449	1449	1449	1449	1449	1449	1449	1449	JT	R2CH110518_track01	1	75	2	191	-82.0658202773275	-85.579284802196	JT-1
1450	1450	1450	1450	1450	1450	1450	1450	1450	1450	1450	1450	1450	1450	1450	1450	1450	JT	R2CH110518_track01	1	75	2	194	-82.3767400753008	-73.141502368012	JT-1
1451	1451	1451	1451	1451	1451	1451	1451	1451	1451	1451	1451	1451	1451	1451	1451	1451	JT	R2CH110518_track01	1	75	2	200	-55.168969138292	-57.438778072349	JT-1
1452	1452	1452	1452	1452	1452	1452	1452	1452	1452	1452	1452	1452	1452	1452	1452	1452	JT	R2CH110518_track01	1	75	2	203	-36.201441882025	-44.534442217129	JT-1
1453	1453	1453	1453	1453	1453	1453	1453	1453	1453	1453	1453	1453	1453	1453	1453	1453	JT	R2CH110518_track01	1	75	2	207	-27.261808809228	-29.99767334092	JT-1
1454	1454	1454	1454	1454	1454	1454	1454	1454	1454	1454	1454	1454	1454	1454	1454	1454	JT	R2CH110518_track01	1	75	2	210	-18.554959260531	-22.846152241478	JT-1
1455	1455	1455	1455	1455	1455	1455	1455	1455	1455	1455	1455	1455	1455	1455	1455	1455	JT	R2CH110518_track01	1	75	2	213	-7.82755923193	-16.627134377244	JT-1
1456	1456	1456	1456	1456	1456	1456	1456	1456	1456	1456	1456	1456	1456	1456	1456	1456	JT	R2CH110518_track01	1	75	2	NA	-3.78787942796277	-12.4359144995138	JT-1
1457	1457	1457	1457	1457	1457	1457	1457	1457	1457	1457	1457	1457	1457	1457	1457	1457	JT	R2CH110518_track01	1	76	3	NA	12.9661746799986	-0.937184169607388	JT-1
1458	1458	1458	1458	1458	1458	1458	1458	1458	1458	1458	1458	1458	1458	1458	1458	1458	JT	R2CH110518_track01	1	76	3	231	20.934955406638	-2.94553131097297	JT-1
1459	1459	1459	1459	1459	1459	1459	1459	1459	1459	1459	1459	1459	1459	1459	1459	1459	JT	R2CH110518_track01	1	76	3	234	29.40850545664	7.39316233501603	JT-1
1460	1460	1460	1460	1460	1460	1460	1460	1460	1460	1460	1460	1460	1460	1460	1460	1460	JT	R2CH110518_track01	1	76	3	237	23.810953228541	21.696935526412	JT-1
1461	1461	1461	1461	1461	1461	1461	1461	1461	1461	1461	1461	1461	1461	1461	1461	1461	JT	R2CH110518_track01	1	76	3	240	6.08711867100499	31.647135195586	JT-1
1462	1462	1462	1462	1462	1462	1462	1462	1462	1462	1462	1462	1462	1462	1462	1462	1462	JT	R2CH110518_track01	1	76	3	NA	-0.523307950007398	12.9894629908037	JT-1
1463	1463	1463	1463	1463	1463	1463	1463	1463	1463	1463	1463	1463	1463	1463	1463	1463	JT	R2CH110518_track01	1	77	4	NA	-9.65509111888143	-8.7051258167873	JT-1
1464	1464	1464	1464	1464	1464	1464	1464	1464	1464	1464	1464	1464	1464	1464	1464	1464	JT	R2CH110518_track01	1	77	4	253	-11.481040217554	-15.150293889834	JT-1
1465	1465	1465	1465	1465	1465	1465	1465	1465	1465	1465	1465	1465	1465	1465	1465	1465	JT	R2CH110518_track01	1	77	4	256	-14.901285942375	-15.616765181685	JT-1
1466	1466	1466	1466	1466	1466	1466	1466	1466	1466	1466	1466	1466	1466	1466	1466	1466	JT	R2CH110518_track01	1	77	4	259	-26.406563138189	-22.146466368112	JT-1
1467	1467	1467	1467	1467	1467	1467	1467	1467	1467	1467	1467	1467	1467	1467	1467	1467	JT	R2CH110518_track01	1	77	4	262	-32.081242934093	-16.938082896779	JT-1
1468	1468	1468	1468	1468	1468	1468	1468	1468	1468	1468	1468	1468	1468	1468	1468	1468	JT	R2CH110518_track01	1	77	4	265	-26.795182389133	-14.916973175455	JT-1
1469	1469	1469	1469	1469	1469	1469	1469	1469	1469	1469	1469	1469	1469	1469	1469	1469	JT	R2CH110518_track01	1	77	4	271	-15.911920822568	-16.160890042217	JT-1
1470	1470	1470	1470	1470	1470	1470	1470	1470	1470	1470	1470	1470	1470	1470	1470	1470	JT	R2CH110518_track01	1	77	4	274	-12.336115259876	-15.228029267306	JT-1
1471	1471	1471	1471	1471	1471	1471	1471	1471	1471	1471	1471	1471	1471	1471	1471	1471	JT	R2CH110518_track01	1	77	4	NA	-8.17832511890708	-10.1051965962792	JT-1
1472	1472	1472	1472	1472	1472	1472	1472	1472	1472	1472	1472	1472	1472	1472	1472	1472	JT	R2CH110518_track01	1	78	5	NA	12.9868640211485	-0.584262694511859	JT-1
1473	1473	1473	1473	1473	1473	1473	1473	1473	1473	1473	1473	1473	1473	1473	1473	1473	JT	R2CH110518_track01	1	78	5	283	20.779262915354	1.252285661055	JT-1
1474	1474	1474	1474	1474	1474	1474	1474	1474	1474	1474	1474	1474	1474	1474	1474	1474	JT	R2CH110518_track01	1	78	5	290	9.19649920817099	31.802655171399	JT-1
1475	1475	1475	1475	1475	1475	1475	1475	1475	1475	1475	1475	1475	1475	1475	1475	1475	JT	R2CH110518_track01	1	78	5	293	1.03435008704	45.561916176646	JT-1
1476	1476	1476	1476	1476	1476	1476	1476	1476	1476	1476	1476	1476	1476	1476	1476	1476	JT	R2CH110518_track01	1	78	5	296	-3.552174997272	67.250312961981	JT-1
1477	1477	1477	1477	1477	1477	1477	1477	1477	1477	1477	1477	1477	1477	1477	1477	1477	JT	R2CH110518_track01	1	78	5	299	-5.10701719398401	84.196896824453	JT-1
1478	1478	1478	1478	1478	1478	1478	1478	1478	1478	1478	1478	1478	1478	1478	1478	1478	JT	R2CH110518_track01	1	78	5	302	0.490512618135	100.0548863776	JT-1
1479	1479	1479	1479	1479	1479	1479	1479	1479	1479	1479	1479	1479	1479	1479	1479	1479	JT	R2CH110518_track01	1	78	5	305	7.48620222050599	95.235483798418	JT-1
1480	1480	1480	1480	1480	1480	1480	1480	1480	1480	1480	1480	1480	1480	1480	1480	1480	JT	R2CH110518_track01	1	78	5	311	23.189455225539	72.847208410686	JT-1
1481	1481	1481	1481	1481	1481	1481	1481	1481	1481	1481	1481	1481	1481	1481	1481	1481	JT	R2CH110518_track01	1	78	5	314	18.058802514472	53.413161798436	JT-1
1482	1482	1482	1482	1482	1482	1482	1482	1482	1482	1482	1482	1482	1482	1482	1482	1482	JT	R2CH110518_track01	1	78	5	317	7.40885240699899	34.678753345461	JT-1
1483	1483	1483	1483	1483	1483	1483	1483	1483	1483	1483	1483	1483	1483	1483	1483	1483	JT	R2CH110518_track01	1	78	5	320	-6.81715931694902	17.343788601489	JT-1
1484	1484	1484	1484	1484	1484	1484	1484	1484	1484	1484	1484	1484	1484	1484	1484	1484	JT	R2CH110518_track01	1	78	5	NA	-4.93980691705473	12.0249036429494	JT-1
1485	1485	1485	1485	1485	1485	1485	1485	1485	1485	1485	1485	1485	1485	1485	1485	1485	JT	R2CH110518_track01	1	79	6	NA	11.3738090684381	-6.29574993743527	JT-1
1486	1486	1486	1486	1486	1486	1486	1486	1486	1486	1486	1486	1486	1486	1486	1486	1486	JT	R2CH110518_track01	1	79	6	416	16.659181042174	-8.30917931044399	JT-1
1487	1487	1487	1487	1487	1487	1487	1487	1487	1487	1487	1487	1487	1487	1487	1487	1487	JT	R2CH110518_track01	1	79	6	422	34.538870784952	-0.535812001403997	JT-1
1488	1488	1488	1488	1488	1488	1488	1488	1488	1488	1488	1488	1488	1488	1488	1488	1488	JT	R2CH110518_track01	1	79	6	425	36.948432228557	-5.89940526772301	JT-1
1489	1489	1489	1489	1489	1489	1489	1489	1489	1489	1489	1489	1489	1489	1489	1489	1489	JT	R2CH110518_track01	1	79	6	428	36.79336664212	-8.23178521733001	JT-1
1490	1490	1490	1490	1490	1490	1490	1490	1490	1490	1490	1490	1490	1490	1490	1490	1490	JT	R2CH110518_track01	1	79	6	431	35.704640817467	-5.744012031549	JT-1
1491	1491	1491	1491	1491	1491	1491	1491	1491	1491	1491	1491	1491	1491	1491	1491	1491	JT	R2CH110518_track01	1	79	6	434	38.036634805656	-6.676730689755	JT-1
1492	1492	1492	1492	1492	1492	1492	1492	1492	1492	1492	1492	1492	1492	1492	1492	1492	JT	R2CH110518_track01	1	79	6	437	36.171550689134	-5.43330472078298	JT-1
1493	1493	1493	1493	1493	1493	1493	1493	1493	1493	1493	1493	1493	1493	1493	1493	1493	JT	R2CH110518_track01	1	79	6	440	37.103883173259	-6.21039503224301	JT-1
1494	1494	1494	1494	1494	1494	1494	1494	1494	1494	1494	1494	1494	1494	1494	1494	1494	JT	R2CH110518_track01	1	79	6	443	40.368830265464	-7.29866280977598	JT-1
1495	1495	1495	1495	1495	1495	1495	1495	1495	1495	1495	1495	1495	1495	1495	1495	1495	JT	R2CH110518_track01	1	79	6	447	36.637496299408	-5.74404683575096	JT-1
1496	1496	1496	1496	1496	1496	1496	1496	1496	1496	1496	1496	1496	1496	1496	1496	1496	JT	R2CH110518_track01	1	79	6	450	38.192469145099	-6.36601009403699	JT-1
1497	1497	1497	1497	1497	1497	1497	1497	1497	1497	1497	1497	1497	1497	1497	1497	1497	JT	R2CH110518_track01	1	79	6	453	39.125455540188	-7.60984529426702	JT-1
1498	1498	1498	1498	1498	1498	1498	1498	1498	1498	1498	1498	1498	1498	1498	1498	1498	JT	R2CH110518_track01	1	79	6	456	37.415224161551	-6.05523011645101	JT-1
1499	1499	1499	1499	1499	1499	1499	1499	1499	1499	1499	1499	1499	1499	1499	1499	1499	JT	R2CH110518_track01	1	79	6	459	38.814266523987	-7.14337678026499	JT-1
1500	1500	1500	1500	1500	1500	1500	1500	1500	1500	1500	1500	1500	1500	1500	1500	1500	JT	R2CH110518_track01	1	79	6	462	39.591824524155	-6.83254438541996	JT-1
1501	1501	1501	1501	1501	1501	1501	1501	1501	1501	1501	1501	1501	1501	1501	1501	1501	JT	R2CH110518_track01	1	79	6	465	38.036965782959	-6.365939067819	JT-1
1502	1502	1502	1502	1502	1502	1502	1502	1502	1502	1502	1502	1502	1502	1502	1502	1502	JT	R2CH110518_track01	1	79	6	468	37.570247105048	-5.89944270795502	JT-1
1503	1503	1503	1503	1503	1503	1503	1503	1503	1503	1503	1503	1503	1503	1503	1503	1503	JT	R2CH110518_track01	1	79	6	477	36.17115474526	-6.054992358221	JT-1
1504	1504	1504	1504	1504	1504	1504	1504	1504	1504	1504	1504	1504	1504	1504	1504	1504	JT	R2CH110518_track01	1	79	6	480	38.347926545518	-11.030237801582	JT-1
1505	1505	1505	1505	1505	1505	1505	1505	1505	1505	1505	1505	1505	1505	1505	1505	1505	JT	R2CH110518_track01	1	79	6	483	36.79336664212	-8.23178521733001	JT-1
1506	1506	1506	1506	1506	1506	1506	1506	1506	1506	1506	1506	1506	1506	1506	1506	1506	JT	R2CH110518_track01	1	79	6	487	34.927739927797	-6.98801464803898	JT-1
1507	1507	1507	1507	1507	1507	1507	1507	1507	1507	1507	1507	1507	1507	1507	1507	1507	JT	R2CH110518_track01	1	79	6	490	40.835534735207	-7.14340368501797	JT-1
1508	1508	1508	1508	1508	1508	1508	1508	1508	1508	1508	1508	1508	1508	1508	1508	1508	JT	R2CH110518_track01	1	79	6	493	41.768002648906	-2.945368962109	JT-1
1509	1509	1509	1509	1509	1509	1509	1509	1509	1509	1509	1509	1509	1509	1509	1509	1509	JT	R2CH110518_track01	1	79	6	499	56.538224044681	-29.064978187277	JT-1
1510	1510	1510	1510	1510	1510	1510	1510	1510	1510	1510	1510	1510	1510	1510	1510	1510	JT	R2CH110518_track01	1	79	6	502	76.283131769975	-29.53132550623	JT-1
1511	1511	1511	1511	1511	1511	1511	1511	1511	1511	1511	1511	1511	1511	1511	1511	1511	JT	R2CH110518_track01	1	79	6	505	93.229683448358	-34.506451317389	JT-1
1512	1512	1512	1512	1512	1512	1512	1512	1512	1512	1512	1512	1512	1512	1512	1512	1512	JT	R2CH110518_track01	1	79	6	508	108.232980348191	-45.467504934412	JT-1
1513	1513	1513	1513	1513	1513	1513	1513	1513	1513	1513	1513	1513	1513	1513	1513	1513	JT	R2CH110518_track01	1	79	6	511	129.999022542617	-51.064349088309	JT-1
1514	1514	1514	1514	1514	1514	1514	1514	1514	1514	1514	1514	1514	1514	1514	1514	1514	JT	R2CH110518_track01	1	79	6	517	164.747360809798	-55.806495903994	JT-1
1515	1515	1515	1515	1515	1515	1515	1515	1515	1515	1515	1515	1515	1515	1515	1515	1515	JT	R2CH110518_track01	1	79	6	530	192.809708661274	-52.774279106473	JT-1
1516	1516	1516	1516	1516	1516	1516	1516	1516	1516	1516	1516	1516	1516	1516	1516	1516	JT	R2CH110518_track01	1	79	6	539	186.591102203521	-37.849183444911	JT-1
1517	1517	1517	1517	1517	1517	1517	1517	1517	1517	1517	1517	1517	1517	1517	1517	1517	JT	R2CH110518_track01	1	79	6	542	180.372462576155	-18.259938144401	JT-1
1518	1518	1518	1518	1518	1518	1518	1518	1518	1518	1518	1518	1518	1518	1518	1518	1518	JT	R2CH110518_track01	1	79	6	548	169.411258422009	12.601772381423	JT-1
1519	1519	1519	1519	1519	1519	1519	1519	1519	1519	1519	1519	1519	1519	1519	1519	1519	JT	R2CH110518_track01	1	79	6	551	154.097244775669	11.902118907487	JT-1
1520	1520	1520	1520	1520	1520	1520	1520	1520	1520	1520	1520	1520	1520	1520	1520	1520	JT	R2CH110518_track01	1	79	6	554	135.36293094159	12.135166575257	JT-1
1521	1521	1521	1521	1521	1521	1521	1521	1521	1521	1521	1521	1521	1521	1521	1521	1521	JT	R2CH110518_track01	1	79	6	557	119.971240711756	5.60524112754899	JT-1
1522	1522	1522	1522	1522	1522	1522	1522	1522	1522	1522	1522	1522	1522	1522	1522	1522	JT	R2CH110518_track01	1	79	6	560	99.992901138531	2.72911223831801	JT-1
1523	1523	1523	1523	1523	1523	1523	1523	1523	1523	1523	1523	1523	1523	1523	1523	1523	JT	R2CH110518_track01	1	79	6	567	63.845636982488	-19.581365854741	JT-1
1524	1524	1524	1524	1524	1524	1524	1524	1524	1524	1524	1524	1524	1524	1524	1524	1524	JT	R2CH110518_track01	1	79	6	570	44.333558048424	-23.856646930538	JT-1
1525	1525	1525	1525	1525	1525	1525	1525	1525	1525	1525	1525	1525	1525	1525	1525	1525	JT	R2CH110518_track01	1	79	6	576	31.118570986939	-11.263505535373	JT-1
1526	1526	1526	1526	1526	1526	1526	1526	1526	1526	1526	1526	1526	1526	1526	1526	1526	JT	R2CH110518_track01	1	79	6	579	35.782519415433	-4.88895821849297	JT-1
1527	1527	1527	1527	1527	1527	1527	1527	1527	1527	1527	1527	1527	1527	1527	1527	1527	JT	R2CH110518_track01	1	79	6	582	37.18181170477	-7.06557390649698	JT-1
1528	1528	1528	1528	1528	1528	1528	1528	1528	1528	1528	1528	1528	1528	1528	1528	1528	JT	R2CH110518_track01	1	79	6	585	39.514096245923	-4.26721626698497	JT-1
1529	1529	1529	1529	1529	1529	1529	1529	1529	1529	1529	1529	1529	1529	1529	1529	1529	JT	R2CH110518_track01	1	79	6	591	40.446571051223	-7.065531109223	JT-1
1530	1530	1530	1530	1530	1530	1530	1530	1530	1530	1530	1530	1530	1530	1530	1530	1530	JT	R2CH110518_track01	1	79	6	594	26.298644109346	-5.04437381322401	JT-1
1531	1531	1531	1531	1531	1531	1531	1531	1531	1531	1531	1531	1531	1531	1531	1531	1531	JT	R2CH110518_track01	1	79	6	NA	12.4492845943763	-3.74370312501193	JT-1
1532	1532	1532	1532	1532	1532	1532	1532	1532	1532	1532	1532	1532	1532	1532	1532	1532	JT	R2CH110518_track01	1	80	7	NA	-7.54078853653434	-10.5894526887499	JT-1
1533	1533	1533	1533	1533	1533	1533	1533	1533	1533	1533	1533	1533	1533	1533	1533	1533	JT	R2CH110518_track01	1	80	7	647	-13.735638457682	-12.74028660049	JT-1
1534	1534	1534	1534	1534	1534	1534	1534	1534	1534	1534	1534	1534	1534	1534	1534	1534	JT	R2CH110518_track01	1	80	7	650	-13.73567314908	-21.135754594526	JT-1
1535	1535	1535	1535	1535	1535	1535	1535	1535	1535	1535	1535	1535	1535	1535	1535	1535	JT	R2CH110518_track01	1	80	7	653	-7.82770771882002	-31.085964374009	JT-1
1536	1536	1536	1536	1536	1536	1536	1536	1536	1536	1536	1536	1536	1536	1536	1536	1536	JT	R2CH110518_track01	1	80	7	656	0.41246383619	-20.669439381249	JT-1
1537	1537	1537	1537	1537	1537	1537	1537	1537	1537	1537	1537	1537	1537	1537	1537	1537	JT	R2CH110518_track01	1	80	7	662	23.733419818131	-30.308794778125	JT-1
1538	1538	1538	1538	1538	1538	1538	1538	1538	1538	1538	1538	1538	1538	1538	1538	1538	JT	R2CH110518_track01	1	80	7	665	33.372579591767	-22.068602757497	JT-1
1539	1539	1539	1539	1539	1539	1539	1539	1539	1539	1539	1539	1539	1539	1539	1539	1539	JT	R2CH110518_track01	1	80	7	671	38.8145113981	-9.00921754893096	JT-1
1540	1540	1540	1540	1540	1540	1540	1540	1540	1540	1540	1540	1540	1540	1540	1540	1540	JT	R2CH110518_track01	1	80	7	674	37.725914694709	-6.83232950292199	JT-1
1541	1541	1541	1541	1541	1541	1541	1541	1541	1541	1541	1541	1541	1541	1541	1541	1541	JT	R2CH110518_track01	1	80	7	677	39.28084702977	-7.92085994440697	JT-1
1542	1542	1542	1542	1542	1542	1542	1542	1542	1542	1542	1542	1542	1542	1542	1542	1542	JT	R2CH110518_track01	1	80	7	680	39.28095487543	-8.23188724086697	JT-1
1543	1543	1543	1543	1543	1543	1543	1543	1543	1543	1543	1543	1543	1543	1543	1543	1543	JT	R2CH110518_track01	1	80	7	684	35.860214019374	-5.277569057108	JT-1
1544	1544	1544	1544	1544	1544	1544	1544	1544	1544	1544	1544	1544	1544	1544	1544	1544	JT	R2CH110518_track01	1	80	7	687	37.104251151174	-8.54269429275399	JT-1
1545	1545	1545	1545	1545	1545	1545	1545	1545	1545	1545	1545	1545	1545	1545	1545	1545	JT	R2CH110518_track01	1	80	7	690	44.877697375363	-5.43315316162096	JT-1
1546	1546	1546	1546	1546	1546	1546	1546	1546	1546	1546	1546	1546	1546	1546	1546	1546	JT	R2CH110518_track01	1	80	7	693	35.704594424134	-6.987662622394	JT-1
1547	1547	1547	1547	1547	1547	1547	1547	1547	1547	1547	1547	1547	1547	1547	1547	1547	JT	R2CH110518_track01	1	80	7	696	31.040459846811	-0.457959245762993	JT-1
1548	1548	1548	1548	1548	1548	1548	1548	1548	1548	1548	1548	1548	1548	1548	1548	1548	JT	R2CH110518_track01	1	80	7	699	20.157446081008	9.49223352327704	JT-1
1549	1549	1549	1549	1549	1549	1549	1549	1549	1549	1549	1549	1549	1549	1549	1549	1549	JT	R2CH110518_track01	1	80	7	NA	11.2047358523116	6.59195680203708	JT-1
1550	1550	1550	1550	1550	1550	1550	1550	1550	1550	1550	1550	1550	1550	1550	1550	1550	JT	R2CH110518_track01	1	81	8	NA	-9.52226363911519	-8.85022571391175	JT-1
1551	1551	1551	1551	1551	1551	1551	1551	1551	1551	1551	1551	1551	1551	1551	1551	1551	JT	R2CH110518_track01	1	81	8	745	-11.714409184196	-11.341117054315	JT-1
1552	1552	1552	1552	1552	1552	1552	1552	1552	1552	1552	1552	1552	1552	1552	1552	1552	JT	R2CH110518_track01	1	81	8	751	-7.20543612026501	-15.538931064686	JT-1
1553	1553	1553	1553	1553	1553	1553	1553	1553	1553	1553	1553	1553	1553	1553	1553	1553	JT	R2CH110518_track01	1	81	8	NA	-4.55570822650644	-12.1756117938665	JT-1
1554	1554	1554	1554	1554	1554	1554	1554	1554	1554	1554	1554	1554	1554	1554	1554	1554	JT	R2CH110518_track02	2	82	1	NA	-12.940931423442	-1.23785859199369	JT-2
1555	1555	1555	1555	1555	1555	1555	1555	1555	1555	1555	1555	1555	1555	1555	1555	1555	JT	R2CH110518_track02	2	82	1	70	-18.71184583984	-1.45987280212702	JT-2
1556	1556	1556	1556	1556	1556	1556	1556	1556	1556	1556	1556	1556	1556	1556	1556	1556	JT	R2CH110518_track02	2	82	1	74	-32.238042257227	8.02400110802998	JT-2
1557	1557	1557	1557	1557	1557	1557	1557	1557	1557	1557	1557	1557	1557	1557	1557	1557	JT	R2CH110518_track02	2	82	1	77	-25.475055318152	12.14406620693	JT-2
1558	1558	1558	1558	1558	1558	1558	1558	1558	1558	1558	1558	1558	1558	1558	1558	1558	JT	R2CH110518_track02	2	82	1	NA	-11.6974617302036	5.67180650854921	JT-2
1559	1559	1559	1559	1559	1559	1559	1559	1559	1559	1559	1559	1559	1559	1559	1559	1559	JT	R2CH110518_track02	2	83	2	NA	12.9328084470456	-1.32002487553269	JT-2
1560	1560	1560	1560	1560	1560	1560	1560	1560	1560	1560	1560	1560	1560	1560	1560	1560	JT	R2CH110518_track02	2	83	2	194	36.636039406724	19.529161371043	JT-2
1561	1561	1561	1561	1561	1561	1561	1561	1561	1561	1561	1561	1561	1561	1561	1561	1561	JT	R2CH110518_track02	2	83	2	200	5.15281367060998	42.772225763756	JT-2
1562	1562	1562	1562	1562	1562	1562	1562	1562	1562	1562	1562	1562	1562	1562	1562	1562	JT	R2CH110518_track02	2	83	2	203	-12.337468699166	34.143378655956	JT-2
1563	1563	1563	1563	1563	1563	1563	1563	1563	1563	1563	1563	1563	1563	1563	1563	1563	JT	R2CH110518_track02	2	83	2	209	-4.09738766777501	14.087393539223	JT-2
1564	1564	1564	1564	1564	1564	1564	1564	1564	1564	1564	1564	1564	1564	1564	1564	1564	JT	R2CH110518_track02	2	83	2	NA	-3.72925150840865	12.4536212880845	JT-2
1565	1565	1565	1565	1565	1565	1565	1565	1565	1565	1565	1565	1565	1565	1565	1565	1565	JT	R2CH110518_track02	2	84	3	NA	-12.998467428064	-0.199610925450469	JT-2
1566	1566	1566	1566	1566	1566	1566	1566	1566	1566	1566	1566	1566	1566	1566	1566	1566	JT	R2CH110518_track02	2	84	3	240	-13.348206297962	-0.29377059147398	JT-2
1567	1567	1567	1567	1567	1567	1567	1567	1567	1567	1567	1567	1567	1567	1567	1567	1567	JT	R2CH110518_track02	2	84	3	243	-27.496180620891	-13.664451059152	JT-2
1568	1568	1568	1568	1568	1568	1568	1568	1568	1568	1568	1568	1568	1568	1568	1568	1568	JT	R2CH110518_track02	2	84	3	246	-19.644823733181	-23.070519227079	JT-2
1569	1569	1569	1569	1569	1569	1569	1569	1569	1569	1569	1569	1569	1569	1569	1569	1569	JT	R2CH110518_track02	2	84	3	249	-1.45457944533701	-27.423822231435	JT-2
1570	1570	1570	1570	1570	1570	1570	1570	1570	1570	1570	1570	1570	1570	1570	1570	1570	JT	R2CH110518_track02	2	84	3	252	8.728859036853	-28.900718293386	JT-2
1571	1571	1571	1571	1571	1571	1571	1571	1571	1571	1571	1571	1571	1571	1571	1571	1571	JT	R2CH110518_track02	2	84	3	255	18.057101062479	-12.265066741197	JT-2
1572	1572	1572	1572	1572	1572	1572	1572	1572	1572	1572	1572	1572	1572	1572	1572	1572	JT	R2CH110518_track02	2	84	3	NA	12.3007755168538	-4.2060577366424	JT-2
1573	1573	1573	1573	1573	1573	1573	1573	1573	1573	1573	1573	1573	1573	1573	1573	1573	JT	R2CH110518_track02	2	85	4	NA	0.215745149419761	-12.9982096471207	JT-2
1574	1574	1574	1574	1574	1574	1574	1574	1574	1574	1574	1574	1574	1574	1574	1574	1574	JT	R2CH110518_track02	2	85	4	292	-13.11479459479	-24.159030247607	JT-2
1575	1575	1575	1575	1575	1575	1575	1575	1575	1575	1575	1575	1575	1575	1575	1575	1575	JT	R2CH110518_track02	2	85	4	295	-26.952098588828	-25.558116365305	JT-2
1576	1576	1576	1576	1576	1576	1576	1576	1576	1576	1576	1576	1576	1576	1576	1576	1576	JT	R2CH110518_track02	2	85	4	298	-12.804192691916	-21.671247510974	JT-2
1577	1577	1577	1577	1577	1577	1577	1577	1577	1577	1577	1577	1577	1577	1577	1577	1577	JT	R2CH110518_track02	2	85	4	NA	-5.34509133472738	-11.8503163933889	JT-2
1578	1578	1578	1578	1578	1578	1578	1578	1578	1578	1578	1578	1578	1578	1578	1578	1578	JT	R2CH110518_track02	2	86	5	NA	-11.0285323485373	-6.88269382126411	JT-2
1579	1579	1579	1579	1579	1579	1579	1579	1579	1579	1579	1579	1579	1579	1579	1579	1579	JT	R2CH110518_track02	2	86	5	341	-24.308963879148	-12.809416685137	JT-2
1580	1580	1580	1580	1580	1580	1580	1580	1580	1580	1580	1580	1580	1580	1580	1580	1580	JT	R2CH110518_track02	2	86	5	344	-43.50977881052	-18.173225648833	JT-2
1581	1581	1581	1581	1581	1581	1581	1581	1581	1581	1581	1581	1581	1581	1581	1581	1581	JT	R2CH110518_track02	2	86	5	347	-47.085612136346	-16.307548995809	JT-2
1582	1582	1582	1582	1582	1582	1582	1582	1582	1582	1582	1582	1582	1582	1582	1582	1582	JT	R2CH110518_track02	2	86	5	357	-23.143066908597	13.543291087779	JT-2
1583	1583	1583	1583	1583	1583	1583	1583	1583	1583	1583	1583	1583	1583	1583	1583	1583	JT	R2CH110518_track02	2	86	5	360	-19.644841486474	23.104841918336	JT-2
1584	1584	1584	1584	1584	1584	1584	1584	1584	1584	1584	1584	1584	1584	1584	1584	1584	JT	R2CH110518_track02	2	86	5	363	-4.09754419132802	18.596074497166	JT-2
1585	1585	1585	1585	1585	1585	1585	1585	1585	1585	1585	1585	1585	1585	1585	1585	1585	JT	R2CH110518_track02	2	86	5	NA	-0.481440349999836	12.9910821408146	JT-2
1586	1586	1586	1586	1586	1586	1586	1586	1586	1586	1586	1586	1586	1586	1586	1586	1586	JT	R2CH110518_track02	2	87	6	NA	12.9482689516062	1.15859015914678	JT-2
1587	1587	1587	1587	1587	1587	1587	1587	1587	1587	1587	1587	1587	1587	1587	1587	1587	JT	R2CH110518_track02	2	87	6	378	26.763661755159	-5.26886031788299	JT-2
1588	1588	1588	1588	1588	1588	1588	1588	1588	1588	1588	1588	1588	1588	1588	1588	1588	JT	R2CH110518_track02	2	87	6	381	30.184365917973	-9.777777222003	JT-2
1589	1589	1589	1589	1589	1589	1589	1589	1589	1589	1589	1589	1589	1589	1589	1589	1589	JT	R2CH110518_track02	2	87	6	384	14.481507687586	-19.417006843023	JT-2
1590	1590	1590	1590	1590	1590	1590	1590	1590	1590	1590	1590	1590	1590	1590	1590	1590	JT	R2CH110518_track02	2	87	6	387	-1.843347327752	-21.904387499969	JT-2
1591	1591	1591	1591	1591	1591	1591	1591	1591	1591	1591	1591	1591	1591	1591	1591	1591	JT	R2CH110518_track02	2	87	6	391	-20.422395979896	-23.692364913291	JT-2
1592	1592	1592	1592	1592	1592	1592	1592	1592	1592	1592	1592	1592	1592	1592	1592	1592	JT	R2CH110518_track02	2	87	6	394	-34.414875111991	-30.066728825693	JT-2
1593	1593	1593	1593	1593	1593	1593	1593	1593	1593	1593	1593	1593	1593	1593	1593	1593	JT	R2CH110518_track02	2	87	6	397	-30.061694503154	-46.080359454566	JT-2
1594	1594	1594	1594	1594	1594	1594	1594	1594	1594	1594	1594	1594	1594	1594	1594	1594	JT	R2CH110518_track02	2	87	6	400	-17.77919238674	-41.105379880131	JT-2
1595	1595	1595	1595	1595	1595	1595	1595	1595	1595	1595	1595	1595	1595	1595	1595	1595	JT	R2CH110518_track02	2	87	6	403	-0.36599544010401	-30.999838494862	JT-2
1596	1596	1596	1596	1596	1596	1596	1596	1596	1596	1596	1596	1596	1596	1596	1596	1596	JT	R2CH110518_track02	2	87	6	406	4.142624099273	-13.897730828759	JT-2
1597	1597	1597	1597	1597	1597	1597	1597	1597	1597	1597	1597	1597	1597	1597	1597	1597	JT	R2CH110518_track02	2	87	6	NA	4.09581331970789	-12.3379217557133	JT-2
1598	1598	1598	1598	1598	1598	1598	1598	1598	1598	1598	1598	1598	1598	1598	1598	1598	JT	R2CH110518_track02	2	88	7	NA	11.5433141392682	-5.97928914522211	JT-2
1599	1599	1599	1599	1599	1599	1599	1599	1599	1599	1599	1599	1599	1599	1599	1599	1599	JT	R2CH110518_track02	2	88	7	437	13.393109903032	-6.88578381849398	JT-2
1600	1600	1600	1600	1600	1600	1600	1600	1600	1600	1600	1600	1600	1600	1600	1600	1600	JT	R2CH110518_track02	2	88	7	440	12.77128230573	-18.390782618147	JT-2
1601	1601	1601	1601	1601	1601	1601	1601	1601	1601	1601	1601	1601	1601	1601	1601	1601	JT	R2CH110518_track02	2	88	7	443	4.375668531769	-30.828572833335	JT-2
1602	1602	1602	1602	1602	1602	1602	1602	1602	1602	1602	1602	1602	1602	1602	1602	1602	JT	R2CH110518_track02	2	88	7	446	-4.48618090679401	-43.421854445326	JT-2
1603	1603	1603	1603	1603	1603	1603	1603	1603	1603	1603	1603	1603	1603	1603	1603	1603	JT	R2CH110518_track02	2	88	7	449	-8.99497662469	-57.414364994118	JT-2
1604	1604	1604	1604	1604	1604	1604	1604	1604	1604	1604	1604	1604	1604	1604	1604	1604	JT	R2CH110518_track02	2	88	7	455	13.781909851791	-36.969750835285	JT-2
1605	1605	1605	1605	1605	1605	1605	1605	1605	1605	1605	1605	1605	1605	1605	1605	1605	JT	R2CH110518_track02	2	88	7	458	27.696636387821	-37.358459918986	JT-2
1606	1606	1606	1606	1606	1606	1606	1606	1606	1606	1606	1606	1606	1606	1606	1606	1606	JT	R2CH110518_track02	2	88	7	461	31.117089237657	-36.581051856561	JT-2
1607	1607	1607	1607	1607	1607	1607	1607	1607	1607	1607	1607	1607	1607	1607	1607	1607	JT	R2CH110518_track02	2	88	7	464	30.495216121067	-36.114656484613	JT-2
1608	1608	1608	1608	1608	1608	1608	1608	1608	1608	1608	1608	1608	1608	1608	1608	1608	JT	R2CH110518_track02	2	88	7	468	31.11695716161	-36.270005224476	JT-2
1609	1609	1609	1609	1609	1609	1609	1609	1609	1609	1609	1609	1609	1609	1609	1609	1609	JT	R2CH110518_track02	2	88	7	471	30.805948175188	-36.270005306728	JT-2
1610	1610	1610	1610	1610	1610	1610	1610	1610	1610	1610	1610	1610	1610	1610	1610	1610	JT	R2CH110518_track02	2	88	7	474	30.184079192084	-35.492613565993	JT-2
1611	1611	1611	1611	1611	1611	1611	1611	1611	1611	1611	1611	1611	1611	1611	1611	1611	JT	R2CH110518_track02	2	88	7	477	30.184176073933	-37.358382443413	JT-2
1612	1612	1612	1612	1612	1612	1612	1612	1612	1612	1612	1612	1612	1612	1612	1612	1612	JT	R2CH110518_track02	2	88	7	480	31.117089237657	-36.581051856561	JT-2
1613	1613	1613	1613	1613	1613	1613	1613	1613	1613	1613	1613	1613	1613	1613	1613	1613	JT	R2CH110518_track02	2	88	7	483	32.360632388005	-37.513700291733	JT-2
1614	1614	1614	1614	1614	1614	1614	1614	1614	1614	1614	1614	1614	1614	1614	1614	1614	JT	R2CH110518_track02	2	88	7	486	33.138074891684	-38.135713128558	JT-2
1615	1615	1615	1615	1615	1615	1615	1615	1615	1615	1615	1615	1615	1615	1615	1615	1615	JT	R2CH110518_track02	2	88	7	489	31.738884150226	-37.202908086684	JT-2
1616	1616	1616	1616	1616	1616	1616	1616	1616	1616	1616	1616	1616	1616	1616	1616	1616	JT	R2CH110518_track02	2	88	7	492	32.360906357424	-37.202955150016	JT-2
1617	1617	1617	1617	1617	1617	1617	1617	1617	1617	1617	1617	1617	1617	1617	1617	1617	JT	R2CH110518_track02	2	88	7	495	33.138074891684	-38.135713128558	JT-2
1618	1618	1618	1618	1618	1618	1618	1618	1618	1618	1618	1618	1618	1618	1618	1618	1618	JT	R2CH110518_track02	2	88	7	498	30.028722576583	-35.337280851873	JT-2
1619	1619	1619	1619	1619	1619	1619	1619	1619	1619	1619	1619	1619	1619	1619	1619	1619	JT	R2CH110518_track02	2	88	7	501	33.449131521276	-38.291313599752	JT-2
1620	1620	1620	1620	1620	1620	1620	1620	1620	1620	1620	1620	1620	1620	1620	1620	1620	JT	R2CH110518_track02	2	88	7	508	48.21885368909	-56.792403718653	JT-2
1621	1621	1621	1621	1621	1621	1621	1621	1621	1621	1621	1621	1621	1621	1621	1621	1621	JT	R2CH110518_track02	2	88	7	511	56.692361050192	-73.972351768243	JT-2
1622	1622	1622	1622	1622	1622	1622	1622	1622	1622	1622	1622	1622	1622	1622	1622	1622	JT	R2CH110518_track02	2	88	7	514	54.515474492788	-88.430966112675	JT-2
1623	1623	1623	1623	1623	1623	1623	1623	1623	1623	1623	1623	1623	1623	1623	1623	1623	JT	R2CH110518_track02	2	88	7	526	57.780576399148	-98.692367419989	JT-2
1624	1624	1624	1624	1624	1624	1624	1624	1624	1624	1624	1624	1624	1624	1624	1624	1624	JT	R2CH110518_track02	2	88	7	532	56.225848561321	-104.600269676512	JT-2
1625	1625	1625	1625	1625	1625	1625	1625	1625	1625	1625	1625	1625	1625	1625	1625	1625	JT	R2CH110518_track02	2	88	7	535	68.197318246027	-115.949921522994	JT-2
1626	1626	1626	1626	1626	1626	1626	1626	1626	1626	1626	1626	1626	1626	1626	1626	1626	JT	R2CH110518_track02	2	88	7	538	77.059047521964	-111.44096626301	JT-2
1627	1627	1627	1627	1627	1627	1627	1627	1627	1627	1627	1627	1627	1627	1627	1627	1627	JT	R2CH110518_track02	2	88	7	541	80.946023028098	-125.744656218102	JT-2
1628	1628	1628	1628	1628	1628	1628	1628	1628	1628	1628	1628	1628	1628	1628	1628	1628	JT	R2CH110518_track02	2	88	7	548	81.17911304955	-158.160414771364	JT-2
1629	1629	1629	1629	1629	1629	1629	1629	1629	1629	1629	1629	1629	1629	1629	1629	1629	JT	R2CH110518_track02	2	88	7	551	84.832781454747	-174.718345065048	JT-2
1630	1630	1630	1630	1630	1630	1630	1630	1630	1630	1630	1630	1630	1630	1630	1630	1630	JT	R2CH110518_track02	2	88	7	554	92.295562075118	-188.866619221699	JT-2
1631	1631	1631	1631	1631	1631	1631	1631	1631	1631	1631	1631	1631	1631	1631	1631	1631	JT	R2CH110518_track02	2	88	7	557	100.691086161099	-206.590483465772	JT-2
1632	1632	1632	1632	1632	1632	1632	1632	1632	1632	1632	1632	1632	1632	1632	1632	1632	JT	R2CH110518_track02	2	88	7	560	113.128867313657	-222.448724107802	JT-2
1633	1633	1633	1633	1633	1633	1633	1633	1633	1633	1633	1633	1633	1633	1633	1633	1633	JT	R2CH110518_track02	2	88	7	563	122.845854755938	-238.384248951691	JT-2
1634	1634	1634	1634	1634	1634	1634	1634	1634	1634	1634	1634	1634	1634	1634	1634	1634	JT	R2CH110518_track02	2	88	7	566	122.224050195237	-257.663280997441	JT-2
1635	1635	1635	1635	1635	1635	1635	1635	1635	1635	1635	1635	1635	1635	1635	1635	1635	JT	R2CH110518_track02	2	88	7	569	109.941580163323	-268.235139069701	JT-2
1636	1636	1636	1636	1636	1636	1636	1636	1636	1636	1636	1636	1636	1636	1636	1636	1636	JT	R2CH110518_track02	2	88	7	572	91.673533460964	-281.683517848929	JT-2
1637	1637	1637	1637	1637	1637	1637	1637	1637	1637	1637	1637	1637	1637	1637	1637	1637	JT	R2CH110518_track02	2	88	7	575	75.737685493863	-282.84968693596	JT-2
1638	1638	1638	1638	1638	1638	1638	1638	1638	1638	1638	1638	1638	1638	1638	1638	1638	JT	R2CH110518_track02	2	88	7	578	52.261332541879	-280.673111717886	JT-2
1639	1639	1639	1639	1639	1639	1639	1639	1639	1639	1639	1639	1639	1639	1639	1639	1639	JT	R2CH110518_track02	2	88	7	581	56.14802766414	-259.995010337578	JT-2
1640	1640	1640	1640	1640	1640	1640	1640	1640	1640	1640	1640	1640	1640	1640	1640	1640	JT	R2CH110518_track02	2	88	7	585	59.024383517155	-243.437407988156	JT-2
1641	1641	1641	1641	1641	1641	1641	1641	1641	1641	1641	1641	1641	1641	1641	1641	1641	JT	R2CH110518_track02	2	88	7	588	65.631918197286	-225.946655413649	JT-2
1642	1642	1642	1642	1642	1642	1642	1642	1642	1642	1642	1642	1642	1642	1642	1642	1642	JT	R2CH110518_track02	2	88	7	594	75.426726508146	-195.163186038239	JT-2
1643	1643	1643	1643	1643	1643	1643	1643	1643	1643	1643	1643	1643	1643	1643	1643	1643	JT	R2CH110518_track02	2	88	7	597	69.98510834297	-178.838395578961	JT-2
1644	1644	1644	1644	1644	1644	1644	1644	1644	1644	1644	1644	1644	1644	1644	1644	1644	JT	R2CH110518_track02	2	88	7	600	54.671094441704	-174.71850322582	JT-2
1645	1645	1645	1645	1645	1645	1645	1645	1645	1645	1645	1645	1645	1645	1645	1645	1645	JT	R2CH110518_track02	2	88	7	606	41.222693665266	-146.966617384237	JT-2
1646	1646	1646	1646	1646	1646	1646	1646	1646	1646	1646	1646	1646	1646	1646	1646	1646	JT	R2CH110518_track02	2	88	7	609	41.689256164056	-126.444316721141	JT-2
1647	1647	1647	1647	1647	1647	1647	1647	1647	1647	1647	1647	1647	1647	1647	1647	1647	JT	R2CH110518_track02	2	88	7	612	41.533538288551	-111.052255402542	JT-2
1648	1648	1648	1648	1648	1648	1648	1648	1648	1648	1648	1648	1648	1648	1648	1648	1648	JT	R2CH110518_track02	2	88	7	615	25.442094547463	-99.158600368477	JT-2
1649	1649	1649	1649	1649	1649	1649	1649	1649	1649	1649	1649	1649	1649	1649	1649	1649	JT	R2CH110518_track02	2	88	7	618	8.80682772078699	-90.607921104457	JT-2
1650	1650	1650	1650	1650	1650	1650	1650	1650	1650	1650	1650	1650	1650	1650	1650	1650	JT	R2CH110518_track02	2	88	7	621	-1.53216583175101	-74.827289704831	JT-2
1651	1651	1651	1651	1651	1651	1651	1651	1651	1651	1651	1651	1651	1651	1651	1651	1651	JT	R2CH110518_track02	2	88	7	625	-5.885476050993	-54.30497892687	JT-2
1652	1652	1652	1652	1652	1652	1652	1652	1652	1652	1652	1652	1652	1652	1652	1652	1652	JT	R2CH110518_track02	2	88	7	628	-7.4399907151	-35.648334073059	JT-2
1653	1653	1653	1653	1653	1653	1653	1653	1653	1653	1653	1653	1653	1653	1653	1653	1653	JT	R2CH110518_track02	2	88	7	NA	-3.31397693644726	-12.5705034451567	JT-2
1654	1654	1654	1654	1654	1654	1654	1654	1654	1654	1654	1654	1654	1654	1654	1654	1654	JT	R2CH110518_track02	2	89	8	NA	12.7183556638853	-2.69136196133439	JT-2
1655	1655	1655	1655	1655	1655	1655	1655	1655	1655	1655	1655	1655	1655	1655	1655	1655	JT	R2CH110518_track02	2	89	8	646	30.106381583837	-5.56416651905598	JT-2
1656	1656	1656	1656	1656	1656	1656	1656	1656	1656	1656	1656	1656	1656	1656	1656	1656	JT	R2CH110518_track02	2	89	8	649	41.22253190168	4.93031620133102	JT-2
1657	1657	1657	1657	1657	1657	1657	1657	1657	1657	1657	1657	1657	1657	1657	1657	1657	JT	R2CH110518_track02	2	89	8	652	61.978561375276	9.98292906357003	JT-2
1658	1658	1658	1658	1658	1658	1658	1658	1658	1658	1658	1658	1658	1658	1658	1658	1658	JT	R2CH110518_track02	2	89	8	655	71.772915847984	2.05405798129099	JT-2
1659	1659	1659	1659	1659	1659	1659	1659	1659	1659	1659	1659	1659	1659	1659	1659	1659	JT	R2CH110518_track02	2	89	8	658	70.373890863043	-9.295603965103	JT-2
1660	1660	1660	1660	1660	1660	1660	1660	1660	1660	1660	1660	1660	1660	1660	1660	1660	JT	R2CH110518_track02	2	89	8	661	63.377832270995	-27.797024188254	JT-2
1661	1661	1661	1661	1661	1661	1661	1661	1661	1661	1661	1661	1661	1661	1661	1661	1661	JT	R2CH110518_track02	2	89	8	665	47.364020954004	-31.839169958505	JT-2
1662	1662	1662	1662	1662	1662	1662	1662	1662	1662	1662	1662	1662	1662	1662	1662	1662	JT	R2CH110518_track02	2	89	8	668	31.350103464467	-36.347737424211	JT-2
1663	1663	1663	1663	1663	1663	1663	1663	1663	1663	1663	1663	1663	1663	1663	1663	1663	JT	R2CH110518_track02	2	89	8	671	29.639885394096	-36.969614052919	JT-2
1664	1664	1664	1664	1664	1664	1664	1664	1664	1664	1664	1664	1664	1664	1664	1664	1664	JT	R2CH110518_track02	2	89	8	674	29.018398276674	-36.192466076721	JT-2
1665	1665	1665	1665	1665	1665	1665	1665	1665	1665	1665	1665	1665	1665	1665	1665	1665	JT	R2CH110518_track02	2	89	8	677	23.57639255532	-25.931005053816	JT-2
1666	1666	1666	1666	1666	1666	1666	1666	1666	1666	1666	1666	1666	1666	1666	1666	1666	JT	R2CH110518_track02	2	89	8	NA	9.1084795362644	-9.27553774923334	JT-2
1667	1667	1667	1667	1667	1667	1667	1667	1667	1667	1667	1667	1667	1667	1667	1667	1667	JT	R2CH110518_track02	2	90	9	NA	-11.9934195652689	-5.01576386320414	JT-2
1668	1668	1668	1668	1668	1668	1668	1668	1668	1668	1668	1668	1668	1668	1668	1668	1668	JT	R2CH110518_track02	2	90	9	695	-13.659339799995	-14.659263495679	JT-2
1669	1669	1669	1669	1669	1669	1669	1669	1669	1669	1669	1669	1669	1669	1669	1669	1669	JT	R2CH110518_track02	2	90	9	698	-22.987299858472	-29.740252962056	JT-2
1670	1670	1670	1670	1670	1670	1670	1670	1670	1670	1670	1670	1670	1670	1670	1670	1670	JT	R2CH110518_track02	2	90	9	702	-33.404281085293	-44.51004323497	JT-2
1671	1671	1671	1671	1671	1671	1671	1671	1671	1671	1671	1671	1671	1671	1671	1671	1671	JT	R2CH110518_track02	2	90	9	705	-47.163648876363	-56.870081033841	JT-2
1672	1672	1672	1672	1672	1672	1672	1672	1672	1672	1672	1672	1672	1672	1672	1672	1672	JT	R2CH110518_track02	2	90	9	708	-64.731631276797	-62.778240239413	JT-2
1673	1673	1673	1673	1673	1673	1673	1673	1673	1673	1673	1673	1673	1673	1673	1673	1673	JT	R2CH110518_track02	2	90	9	714	-77.2476368155216	-74.827174973382	JT-2
1674	1674	1674	1674	1674	1674	1674	1674	1674	1674	1674	1674	1674	1674	1674	1674	1674	JT	R2CH110518_track02	2	90	9	717	-92.4837395339914	-88.975318147235	JT-2
1675	1675	1675	1675	1675	1675	1675	1675	1675	1675	1675	1675	1675	1675	1675	1675	1675	JT	R2CH110518_track02	2	90	9	720	-102.589391244585	-96.593507089335	JT-2
1676	1676	1676	1676	1676	1676	1676	1676	1676	1676	1676	1676	1676	1676	1676	1676	1676	JT	R2CH110518_track02	2	90	9	726	-105.465795616766	-96.049257221731	JT-2
1677	1677	1677	1677	1677	1677	1677	1677	1677	1677	1677	1677	1677	1677	1677	1677	1677	JT	R2CH110518_track02	2	90	9	729	-115.493685413947	-98.925579011436	JT-2
1678	1678	1678	1678	1678	1678	1678	1678	1678	1678	1678	1678	1678	1678	1678	1678	1678	JT	R2CH110518_track02	2	90	9	732	-134.22824730097	-99.158715545577	JT-2
1679	1679	1679	1679	1679	1679	1679	1679	1679	1679	1679	1679	1679	1679	1679	1679	1679	JT	R2CH110518_track02	2	90	9	735	-153.351270528543	-105.688607981281	JT-2
1680	1680	1680	1680	1680	1680	1680	1680	1680	1680	1680	1680	1680	1680	1680	1680	1680	JT	R2CH110518_track02	2	90	9	738	-171.774799822605	-100.635761982496	JT-2
1681	1681	1681	1681	1681	1681	1681	1681	1681	1681	1681	1681	1681	1681	1681	1681	1681	JT	R2CH110518_track02	2	90	9	742	-183.746165174568	-101.257639751173	JT-2
1682	1682	1682	1682	1682	1682	1682	1682	1682	1682	1682	1682	1682	1682	1682	1682	1682	JT	R2CH110518_track02	2	90	9	745	-198.827017285243	-102.034966747415	JT-2
1683	1683	1683	1683	1683	1683	1683	1683	1683	1683	1683	1683	1683	1683	1683	1683	1683	JT	R2CH110518_track02	2	90	9	748	-209.554639876343	-107.321062131403	JT-2
1684	1684	1684	1684	1684	1684	1684	1684	1684	1684	1684	1684	1684	1684	1684	1684	1684	JT	R2CH110518_track02	2	90	9	751	-215.462622563761	-110.119601597479	JT-2
1685	1685	1685	1685	1685	1685	1685	1685	1685	1685	1685	1685	1685	1685	1685	1685	1685	JT	R2CH110518_track02	2	90	9	754	-237.073289895194	-110.275001230145	JT-2
1686	1686	1686	1686	1686	1686	1686	1686	1686	1686	1686	1686	1686	1686	1686	1686	1686	JT	R2CH110518_track02	2	90	9	757	-254.719455186007	-99.314174088312	JT-2
1687	1687	1687	1687	1687	1687	1687	1687	1687	1687	1687	1687	1687	1687	1687	1687	1687	JT	R2CH110518_track02	2	90	9	760	-276.096927620894	-100.480275895366	JT-2
1688	1688	1688	1688	1688	1688	1688	1688	1688	1688	1688	1688	1688	1688	1688	1688	1688	JT	R2CH110518_track02	2	90	9	763	-297.163493903794	-95.582887180835	JT-2
1689	1689	1689	1689	1689	1689	1689	1689	1689	1689	1689	1689	1689	1689	1689	1689	1689	JT	R2CH110518_track02	2	90	9	766	-321.494930170777	-87.731515256299	JT-2
1690	1690	1690	1690	1690	1690	1690	1690	1690	1690	1690	1690	1690	1690	1690	1690	1690	JT	R2CH110518_track02	2	90	9	772	-303.926546941171	-65.343458253631	JT-2
1691	1691	1691	1691	1691	1691	1691	1691	1691	1691	1691	1691	1691	1691	1691	1691	1691	JT	R2CH110518_track02	2	90	9	778	-268.556480217394	-50.806756908461	JT-2
1692	1692	1692	1692	1692	1692	1692	1692	1692	1692	1692	1692	1692	1692	1692	1692	1692	JT	R2CH110518_track02	2	90	9	782	-251.065841455862	-40.156981170023	JT-2
1693	1693	1693	1693	1693	1693	1693	1693	1693	1693	1693	1693	1693	1693	1693	1693	1693	JT	R2CH110518_track02	2	90	9	785	-237.928423804313	-32.461027113759	JT-2
1694	1694	1694	1694	1694	1694	1694	1694	1694	1694	1694	1694	1694	1694	1694	1694	1694	JT	R2CH110518_track02	2	90	9	788	-223.547158780032	-19.634566524875	JT-2
1695	1695	1695	1695	1695	1695	1695	1695	1695	1695	1695	1695	1695	1695	1695	1695	1695	JT	R2CH110518_track02	2	90	9	791	-227.978181282337	1.58747445447003	JT-2
1696	1696	1696	1696	1696	1696	1696	1696	1696	1696	1696	1696	1696	1696	1696	1696	1696	JT	R2CH110518_track02	2	90	9	794	-233.652907943287	25.918963170516	JT-2
1697	1697	1697	1697	1697	1697	1697	1697	1697	1697	1697	1697	1697	1697	1697	1697	1697	JT	R2CH110518_track02	2	90	9	797	-244.613692017698	45.430813497874	JT-2
1698	1698	1698	1698	1698	1698	1698	1698	1698	1698	1698	1698	1698	1698	1698	1698	1698	JT	R2CH110518_track02	2	90	9	800	-248.267328426918	68.984920070621	JT-2
1699	1699	1699	1699	1699	1699	1699	1699	1699	1699	1699	1699	1699	1699	1699	1699	1699	JT	R2CH110518_track02	2	90	9	803	-256.818339510811	86.864283477031	JT-2
1700	1700	1700	1700	1700	1700	1700	1700	1700	1700	1700	1700	1700	1700	1700	1700	1700	JT	R2CH110518_track02	2	90	9	806	-267.62366336906	109.019054257668	JT-2
1701	1701	1701	1701	1701	1701	1701	1701	1701	1701	1701	1701	1701	1701	1701	1701	1701	JT	R2CH110518_track02	2	90	9	809	-256.585104834989	119.746722630139	JT-2
1702	1702	1702	1702	1702	1702	1702	1702	1702	1702	1702	1702	1702	1702	1702	1702	1702	JT	R2CH110518_track02	2	90	9	812	-237.306537763528	122.389748676207	JT-2
1703	1703	1703	1703	1703	1703	1703	1703	1703	1703	1703	1703	1703	1703	1703	1703	1703	JT	R2CH110518_track02	2	90	9	815	-222.458888366672	126.354249853596	JT-2
1704	1704	1704	1704	1704	1704	1704	1704	1704	1704	1704	1704	1704	1704	1704	1704	1704	JT	R2CH110518_track02	2	90	9	818	-208.777315420013	114.693814040333	JT-2
1705	1705	1705	1705	1705	1705	1705	1705	1705	1705	1705	1705	1705	1705	1705	1705	1705	JT	R2CH110518_track02	2	90	9	822	-193.540974082191	126.509711057958	JT-2
1706	1706	1706	1706	1706	1706	1706	1706	1706	1706	1706	1706	1706	1706	1706	1706	1706	JT	R2CH110518_track02	2	90	9	825	-183.513012920944	139.025324052217	JT-2
1707	1707	1707	1707	1707	1707	1707	1707	1707	1707	1707	1707	1707	1707	1707	1707	1707	JT	R2CH110518_track02	2	90	9	828	-189.887402213512	159.236720051529	JT-2
1708	1708	1708	1708	1708	1708	1708	1708	1708	1708	1708	1708	1708	1708	1708	1708	1708	JT	R2CH110518_track02	2	90	9	837	-208.932714028476	212.952550141134	JT-2
1709	1709	1709	1709	1709	1709	1709	1709	1709	1709	1709	1709	1709	1709	1709	1709	1709	JT	R2CH110518_track02	2	90	9	843	-213.052787777723	215.051448018522	JT-2
1710	1710	1710	1710	1710	1710	1710	1710	1710	1710	1710	1710	1710	1710	1710	1710	1710	JT	R2CH110518_track02	2	90	9	846	-195.873014177212	199.255380102415	JT-2
1711	1711	1711	1711	1711	1711	1711	1711	1711	1711	1711	1711	1711	1711	1711	1711	1711	JT	R2CH110518_track02	2	90	9	849	-197.272335766493	180.598619421576	JT-2
1712	1712	1712	1712	1712	1712	1712	1712	1712	1712	1712	1712	1712	1712	1712	1712	1712	JT	R2CH110518_track02	2	90	9	852	-187.943969069552	164.118525718565	JT-2
1713	1713	1713	1713	1713	1713	1713	1713	1713	1713	1713	1713	1713	1713	1713	1713	1713	JT	R2CH110518_track02	2	90	9	855	-187.632940545261	148.571247300547	JT-2
1714	1714	1714	1714	1714	1714	1714	1714	1714	1714	1714	1714	1714	1714	1714	1714	1714	JT	R2CH110518_track02	2	90	9	859	-180.947633727574	129.292625634661	JT-2
1715	1715	1715	1715	1715	1715	1715	1715	1715	1715	1715	1715	1715	1715	1715	1715	1715	JT	R2CH110518_track02	2	90	9	862	-183.279729654281	109.081159921944	JT-2
1716	1716	1716	1716	1716	1716	1716	1716	1716	1716	1716	1716	1716	1716	1716	1716	1716	JT	R2CH110518_track02	2	90	9	865	-184.29029433633	88.791981711349	JT-2
1717	1717	1717	1717	1717	1717	1717	1717	1717	1717	1717	1717	1717	1717	1717	1717	1717	JT	R2CH110518_track02	2	90	9	868	-179.626176621744	76.820628674679	JT-2
1718	1718	1718	1718	1718	1718	1718	1718	1718	1718	1718	1718	1718	1718	1718	1718	1718	JT	R2CH110518_track02	2	90	9	871	-170.530999486258	63.994109839325	JT-2
1719	1719	1719	1719	1719	1719	1719	1719	1719	1719	1719	1719	1719	1719	1719	1719	1719	JT	R2CH110518_track02	2	90	9	874	-163.45697296822	51.167650786806	JT-2
1720	1720	1720	1720	1720	1720	1720	1720	1720	1720	1720	1720	1720	1720	1720	1720	1720	JT	R2CH110518_track02	2	90	9	877	-152.107552029476	40.751055302811	JT-2
1721	1721	1721	1721	1721	1721	1721	1721	1721	1721	1721	1721	1721	1721	1721	1721	1721	JT	R2CH110518_track02	2	90	9	880	-143.712028223881	27.846751808076	JT-2
1722	1722	1722	1722	1722	1722	1722	1722	1722	1722	1722	1722	1722	1722	1722	1722	1722	JT	R2CH110518_track02	2	90	9	889	-109.119407772916	-2.23717670650998	JT-2
1723	1723	1723	1723	1723	1723	1723	1723	1723	1723	1723	1723	1723	1723	1723	1723	1723	JT	R2CH110518_track02	2	90	9	892	-98.002886070139	-12.265156500118	JT-2
1724	1724	1724	1724	1724	1724	1724	1724	1724	1724	1724	1724	1724	1724	1724	1724	1724	JT	R2CH110518_track02	2	90	9	899	-67.53055935735	-8.533765131701	JT-2
1725	1725	1725	1725	1725	1725	1725	1725	1725	1725	1725	1725	1725	1725	1725	1725	1725	JT	R2CH110518_track02	2	90	9	902	-46.619522077768	-0.215966147788	JT-2
1726	1726	1726	1726	1726	1726	1726	1726	1726	1726	1726	1726	1726	1726	1726	1726	1726	JT	R2CH110518_track02	2	90	9	905	-33.481918313938	9.19000455286599	JT-2
1727	1727	1727	1727	1727	1727	1727	1727	1727	1727	1727	1727	1727	1727	1727	1727	1727	JT	R2CH110518_track02	2	90	9	908	-20.344542500869	13.465606204584	JT-2
1728	1728	1728	1728	1728	1728	1728	1728	1728	1728	1728	1728	1728	1728	1728	1728	1728	JT	R2CH110518_track02	2	90	9	NA	-8.72987638624402	9.63271811488839	JT-2
1729	1729	1729	1729	1729	1729	1729	1729	1729	1729	1729	1729	1729	1729	1729	1729	1729	JT	R2CH110518_track02	2	91	10	NA	12.5360517783638	-3.44200607352484	JT-2
1730	1730	1730	1730	1730	1730	1730	1730	1730	1730	1730	1730	1730	1730	1730	1730	1730	JT	R2CH110518_track02	2	91	10	926	18.212928836581	1.33860027813299	JT-2
1731	1731	1731	1731	1731	1731	1731	1731	1731	1731	1731	1731	1731	1731	1731	1731	1731	JT	R2CH110518_track02	2	91	10	929	29.095810681828	-6.43486899941402	JT-2
1732	1732	1732	1732	1732	1732	1732	1732	1732	1732	1732	1732	1732	1732	1732	1732	1732	JT	R2CH110518_track02	2	91	10	932	34.226474767085	-17.628995962454	JT-2
1733	1733	1733	1733	1733	1733	1733	1733	1733	1733	1733	1733	1733	1733	1733	1733	1733	JT	R2CH110518_track02	2	91	10	935	35.314911377553	-35.197469589121	JT-2
1734	1734	1734	1734	1734	1734	1734	1734	1734	1734	1734	1734	1734	1734	1734	1734	1734	JT	R2CH110518_track02	2	91	10	939	30.961384503092	-36.285568249783	JT-2
1735	1735	1735	1735	1735	1735	1735	1735	1735	1735	1735	1735	1735	1735	1735	1735	1735	JT	R2CH110518_track02	2	91	10	942	33.138192513352	-42.971100189664	JT-2
1736	1736	1736	1736	1736	1736	1736	1736	1736	1736	1736	1736	1736	1736	1736	1736	1736	JT	R2CH110518_track02	2	91	10	945	44.487723281795	-39.706147020157	JT-2
1737	1737	1737	1737	1737	1737	1737	1737	1737	1737	1737	1737	1737	1737	1737	1737	1737	JT	R2CH110518_track02	2	91	10	948	48.918445397153	-30.921749587792	JT-2
1738	1738	1738	1738	1738	1738	1738	1738	1738	1738	1738	1738	1738	1738	1738	1738	1738	JT	R2CH110518_track02	2	91	10	951	56.69207069592	-24.391830979384	JT-2
1739	1739	1739	1739	1739	1739	1739	1739	1739	1739	1739	1739	1739	1739	1739	1739	1739	JT	R2CH110518_track02	2	91	10	954	71.773189521363	-13.3535216265	JT-2
1740	1740	1740	1740	1740	1740	1740	1740	1740	1740	1740	1740	1740	1740	1740	1740	1740	JT	R2CH110518_track02	2	91	10	957	92.139784140783	-15.529932054136	JT-2
1741	1741	1741	1741	1741	1741	1741	1741	1741	1741	1741	1741	1741	1741	1741	1741	1741	JT	R2CH110518_track02	2	91	10	960	96.882077138155	-15.608039483656	JT-2
1742	1742	1742	1742	1742	1742	1742	1742	1742	1742	1742	1742	1742	1742	1742	1742	1742	JT	R2CH110518_track02	2	91	10	963	116.627151906207	-12.965027727922	JT-2
1743	1743	1743	1743	1743	1743	1743	1743	1743	1743	1743	1743	1743	1743	1743	1743	1743	JT	R2CH110518_track02	2	91	10	966	121.757391281188	-0.21589846303501	JT-2
1744	1744	1744	1744	1744	1744	1744	1744	1744	1744	1744	1744	1744	1744	1744	1744	1744	JT	R2CH110518_track02	2	91	10	969	135.439048849365	-7.05682271096398	JT-2
1745	1745	1745	1745	1745	1745	1745	1745	1745	1745	1745	1745	1745	1745	1745	1745	1745	JT	R2CH110518_track02	2	91	10	972	155.417429103305	-13.81998752513	JT-2
1746	1746	1746	1746	1746	1746	1746	1746	1746	1746	1746	1746	1746	1746	1746	1746	1746	JT	R2CH110518_track02	2	91	10	975	163.190836134999	-16.61819383186	JT-2
1747	1747	1747	1747	1747	1747	1747	1747	1747	1747	1747	1747	1747	1747	1747	1747	1747	JT	R2CH110518_track02	2	91	10	982	180.992572462379	-11.099098318472	JT-2
1748	1748	1748	1748	1748	1748	1748	1748	1748	1748	1748	1748	1748	1748	1748	1748	1748	JT	R2CH110518_track02	2	91	10	988	202.836509853111	-9.622101544708	JT-2
1749	1749	1749	1749	1749	1749	1749	1749	1749	1749	1749	1749	1749	1749	1749	1749	1749	JT	R2CH110518_track02	2	91	10	991	216.284967316767	-0.99354465498001	JT-2
1750	1750	1750	1750	1750	1750	1750	1750	1750	1750	1750	1750	1750	1750	1750	1750	1750	JT	R2CH110518_track02	2	91	10	1065	219.005730714553	129.15279592928	JT-2
1751	1751	1751	1751	1751	1751	1751	1751	1751	1751	1751	1751	1751	1751	1751	1751	1751	JT	R2CH110518_track02	2	91	10	1068	198.949389740113	121.690361450753	JT-2
1752	1752	1752	1752	1752	1752	1752	1752	1752	1752	1752	1752	1752	1752	1752	1752	1752	JT	R2CH110518_track02	2	91	10	1071	189.698999395125	106.376094243513	JT-2
1753	1753	1753	1753	1753	1753	1753	1753	1753	1753	1753	1753	1753	1753	1753	1753	1753	JT	R2CH110518_track02	2	91	10	1074	168.554545550798	97.514345418587	JT-2
1754	1754	1754	1754	1754	1754	1754	1754	1754	1754	1754	1754	1754	1754	1754	1754	1754	JT	R2CH110518_track02	2	91	10	1077	149.198781432715	86.397586561908	JT-2
1755	1755	1755	1755	1755	1755	1755	1755	1755	1755	1755	1755	1755	1755	1755	1755	1755	JT	R2CH110518_track02	2	91	10	1080	135.206296838147	67.740729679391	JT-2
1756	1756	1756	1756	1756	1756	1756	1756	1756	1756	1756	1756	1756	1756	1756	1756	1756	JT	R2CH110518_track02	2	91	10	1083	121.291106806864	50.872359810567	JT-2
1757	1757	1757	1757	1757	1757	1757	1757	1757	1757	1757	1757	1757	1757	1757	1757	1757	JT	R2CH110518_track02	2	91	10	1086	100.924455656777	49.472908913072	JT-2
1758	1758	1758	1758	1758	1758	1758	1758	1758	1758	1758	1758	1758	1758	1758	1758	1758	JT	R2CH110518_track02	2	91	10	1089	81.256657915417	36.957719644554	JT-2
1759	1759	1759	1759	1759	1759	1759	1759	1759	1759	1759	1759	1759	1759	1759	1759	1759	JT	R2CH110518_track02	2	91	10	1092	67.264556327372	20.166358605455	JT-2
1760	1760	1760	1760	1760	1760	1760	1760	1760	1760	1760	1760	1760	1760	1760	1760	1760	JT	R2CH110518_track02	2	91	10	1096	56.458848779825	4.07513750841404	JT-2
1761	1761	1761	1761	1761	1761	1761	1761	1761	1761	1761	1761	1761	1761	1761	1761	1761	JT	R2CH110518_track02	2	91	10	1099	40.756485812511	-6.96367120280402	JT-2
1762	1762	1762	1762	1762	1762	1762	1762	1762	1762	1762	1762	1762	1762	1762	1762	1762	JT	R2CH110518_track02	2	91	10	NA	12.9795238263191	0.7293567316576	JT-2
1763	1763	1763	1763	1763	1763	1763	1763	1763	1763	1763	1763	1763	1763	1763	1763	1763	JT	R2CH110518_track02	2	92	11	NA	-6.12985995406064	-11.4640663354502	JT-2
1764	1764	1764	1764	1764	1764	1764	1764	1764	1764	1764	1764	1764	1764	1764	1764	1764	JT	R2CH110518_track02	2	92	11	1114	-3.16456994313101	-21.50031650938	JT-2
1765	1765	1765	1765	1765	1765	1765	1765	1765	1765	1765	1765	1765	1765	1765	1765	1765	JT	R2CH110518_track02	2	92	11	1117	-12.959501409012	-38.602243592598	JT-2
1766	1766	1766	1766	1766	1766	1766	1766	1766	1766	1766	1766	1766	1766	1766	1766	1766	JT	R2CH110518_track02	2	92	11	1120	-13.892227155782	-49.485356314265	JT-2
1767	1767	1767	1767	1767	1767	1767	1767	1767	1767	1767	1767	1767	1767	1767	1767	1767	JT	R2CH110518_track02	2	92	11	1123	-3.94227775466301	-34.404282557407	JT-2
1768	1768	1768	1768	1768	1768	1768	1768	1768	1768	1768	1768	1768	1768	1768	1768	1768	JT	R2CH110518_track02	2	92	11	1126	-3.475569291842	-17.924392397967	JT-2
1769	1769	1769	1769	1769	1769	1769	1769	1769	1769	1769	1769	1769	1769	1769	1769	1769	JT	R2CH110518_track02	2	92	11	NA	-2.00790187263528	-12.8439997691478	JT-2
1770	1770	1770	1770	1770	1770	1770	1770	1770	1770	1770	1770	1770	1770	1770	1770	1770	JT	R2CH110518_track02	2	93	12	NA	-8.43169682936787	-9.89477076933204	JT-2
1771	1771	1771	1771	1771	1771	1771	1771	1771	1771	1771	1771	1771	1771	1771	1771	1771	JT	R2CH110518_track02	2	93	12	1145	-19.178199803199	-13.571197951886	JT-2
1772	1772	1772	1772	1772	1772	1772	1772	1772	1772	1772	1772	1772	1772	1772	1772	1772	JT	R2CH110518_track02	2	93	12	1148	-36.746537516357	-22.744134559244	JT-2
1773	1773	1773	1773	1773	1773	1773	1773	1773	1773	1773	1773	1773	1773	1773	1773	1773	JT	R2CH110518_track02	2	93	12	1151	-51.283351003006	-31.217288989736	JT-2
1774	1774	1774	1774	1774	1774	1774	1774	1774	1774	1774	1774	1774	1774	1774	1774	1774	JT	R2CH110518_track02	2	93	12	1154	-56.413939738267	-29.040707180465	JT-2
1775	1775	1775	1775	1775	1775	1775	1775	1775	1775	1775	1775	1775	1775	1775	1775	1775	JT	R2CH110518_track02	2	93	12	1157	-36.980158950553	-22.510708611722	JT-2
1776	1776	1776	1776	1776	1776	1776	1776	1776	1776	1776	1776	1776	1776	1776	1776	1776	JT	R2CH110518_track02	2	93	12	1160	-25.319622110082	-18.934960239803	JT-2
1777	1777	1777	1777	1777	1777	1777	1777	1777	1777	1777	1777	1777	1777	1777	1777	1777	JT	R2CH110518_track02	2	93	12	1163	-10.316467224909	-15.747708811885	JT-2
1778	1778	1778	1778	1778	1778	1778	1778	1778	1778	1778	1778	1778	1778	1778	1778	1778	JT	R2CH110518_track02	2	93	12	NA	-8.21997944022727	-10.0713424131166	JT-2
1779	1779	1779	1779	1779	1779	1779	1779	1779	1779	1779	1779	1779	1779	1779	1779	1779	JT	R2CH110518_track02	2	94	13	NA	12.5219846230371	-3.49283568185273	JT-2
1780	1780	1780	1780	1780	1780	1780	1780	1780	1780	1780	1780	1780	1780	1780	1780	1780	JT	R2CH110518_track02	2	94	13	1179	16.502520486407	-4.32044175022102	JT-2
1781	1781	1781	1781	1781	1781	1781	1781	1781	1781	1781	1781	1781	1781	1781	1781	1781	JT	R2CH110518_track02	2	94	13	1182	25.053568800774	-14.270709711642	JT-2
1782	1782	1782	1782	1782	1782	1782	1782	1782	1782	1782	1782	1782	1782	1782	1782	1782	JT	R2CH110518_track02	2	94	13	1185	32.049778344606	-31.528206850414	JT-2
1783	1783	1783	1783	1783	1783	1783	1783	1783	1783	1783	1783	1783	1783	1783	1783	1783	JT	R2CH110518_track02	2	94	13	1188	31.583198934141	-37.746926788789	JT-2
1784	1784	1784	1784	1784	1784	1784	1784	1784	1784	1784	1784	1784	1784	1784	1784	1784	JT	R2CH110518_track02	2	94	13	1191	31.738884333352	-37.280615218977	JT-2
1785	1785	1785	1785	1785	1785	1785	1785	1785	1785	1785	1785	1785	1785	1785	1785	1785	JT	R2CH110518_track02	2	94	13	1197	41.067392531676	-53.294432966186	JT-2
1786	1786	1786	1786	1786	1786	1786	1786	1786	1786	1786	1786	1786	1786	1786	1786	1786	JT	R2CH110518_track02	2	94	13	1200	37.724840090205	-44.043929800062	JT-2
1787	1787	1787	1787	1787	1787	1787	1787	1787	1787	1787	1787	1787	1787	1787	1787	1787	JT	R2CH110518_track02	2	94	13	1203	30.650751588568	-38.369087367564	JT-2
1788	1788	1788	1788	1788	1788	1788	1788	1788	1788	1788	1788	1788	1788	1788	1788	1788	JT	R2CH110518_track02	2	94	13	1209	31.27243655273	-38.835408718236	JT-2
1789	1789	1789	1789	1789	1789	1789	1789	1789	1789	1789	1789	1789	1789	1789	1789	1789	JT	R2CH110518_track02	2	94	13	1212	25.675509268737	-28.10790385223	JT-2
1790	1790	1790	1790	1790	1790	1790	1790	1790	1790	1790	1790	1790	1790	1790	1790	1790	JT	R2CH110518_track02	2	94	13	1216	12.615891416096	-8.207387922416	JT-2
1791	1791	1791	1791	1791	1791	1791	1791	1791	1791	1791	1791	1791	1791	1791	1791	1791	JT	R2CH110518_track02	2	94	13	NA	11.1789999098108	-6.63550759297659	JT-2
1792	1792	1792	1792	1792	1792	1792	1792	1792	1792	1792	1792	1792	1792	1792	1792	1792	JT	R2CH110518_track02	2	95	14	NA	11.8728719275928	5.29480048641856	JT-2
1793	1793	1793	1793	1793	1793	1793	1793	1793	1793	1793	1793	1793	1793	1793	1793	1793	JT	R2CH110518_track02	2	95	14	1283	19.378638383905	2.44265744333203	JT-2
1794	1794	1794	1794	1794	1794	1794	1794	1794	1794	1794	1794	1794	1794	1794	1794	1794	JT	R2CH110518_track02	2	95	14	1286	29.950923811739	-13.104695411728	JT-2
1795	1795	1795	1795	1795	1795	1795	1795	1795	1795	1795	1795	1795	1795	1795	1795	1795	JT	R2CH110518_track02	2	95	14	1289	26.37524230517	-28.341170825573	JT-2
1796	1796	1796	1796	1796	1796	1796	1796	1796	1796	1796	1796	1796	1796	1796	1796	1796	JT	R2CH110518_track02	2	95	14	1292	32.283198003832	-39.224149845699	JT-2
1797	1797	1797	1797	1797	1797	1797	1797	1797	1797	1797	1797	1797	1797	1797	1797	1797	JT	R2CH110518_track02	2	95	14	1296	33.215944485665	-38.135846026021	JT-2
1798	1798	1798	1798	1798	1798	1798	1798	1798	1798	1798	1798	1798	1798	1798	1798	1798	JT	R2CH110518_track02	2	95	14	1302	7.87403338386698	-32.538901359164	JT-2
1799	1799	1799	1799	1799	1799	1799	1799	1799	1799	1799	1799	1799	1799	1799	1799	1799	JT	R2CH110518_track02	2	95	14	1305	-3.00946079363701	-21.033657121531	JT-2
1800	1800	1800	1800	1800	1800	1800	1800	1800	1800	1800	1800	1800	1800	1800	1800	1800	JT	R2CH110518_track02	2	95	14	1308	-18.556522882305	-15.436740410372	JT-2
1801	1801	1801	1801	1801	1801	1801	1801	1801	1801	1801	1801	1801	1801	1801	1801	1801	JT	R2CH110518_track02	2	95	14	NA	-9.40259478449066	-8.97726079150367	JT-2
1802	1802	1802	1802	1802	1802	1802	1802	1802	1802	1802	1802	1802	1802	1802	1802	1802	JT	R2CH110518_track02	2	96	15	NA	9.80191654077086	8.53946322246092	JT-2
1803	1803	1803	1803	1803	1803	1803	1803	1803	1803	1803	1803	1803	1803	1803	1803	1803	JT	R2CH110518_track02	2	96	15	1357	13.470708028438	20.788455248514	JT-2
1804	1804	1804	1804	1804	1804	1804	1804	1804	1804	1804	1804	1804	1804	1804	1804	1804	JT	R2CH110518_track02	2	96	15	1360	7.48505176715499	35.014082800376	JT-2
1805	1805	1805	1805	1805	1805	1805	1805	1805	1805	1805	1805	1805	1805	1805	1805	1805	JT	R2CH110518_track02	2	96	15	1363	16.65794627229	41.85492931157	JT-2
1806	1806	1806	1806	1806	1806	1806	1806	1806	1806	1806	1806	1806	1806	1806	1806	1806	JT	R2CH110518_track02	2	96	15	1366	29.251623864472	51.027645554987	JT-2
1807	1807	1807	1807	1807	1807	1807	1807	1807	1807	1807	1807	1807	1807	1807	1807	1807	JT	R2CH110518_track02	2	96	15	1376	9.66148163170998	99.690810703138	JT-2
1808	1808	1808	1808	1808	1808	1808	1808	1808	1808	1808	1808	1808	1808	1808	1808	1808	JT	R2CH110518_track02	2	96	15	1394	2.66585554009099	105.287592989841	JT-2
1809	1809	1809	1809	1809	1809	1809	1809	1809	1809	1809	1809	1809	1809	1809	1809	1809	JT	R2CH110518_track02	2	96	15	1397	2.121105454307	108.941392393038	JT-2
1810	1810	1810	1810	1810	1810	1810	1810	1810	1810	1810	1810	1810	1810	1810	1810	1810	JT	R2CH110518_track02	2	96	15	1400	0.25538983836798	110.185157093062	JT-2
1811	1811	1811	1811	1811	1811	1811	1811	1811	1811	1811	1811	1811	1811	1811	1811	1811	JT	R2CH110518_track02	2	96	15	1406	4.60916968989899	110.651357441284	JT-2
1812	1812	1812	1812	1812	1812	1812	1812	1812	1812	1812	1812	1812	1812	1812	1812	1812	JT	R2CH110518_track02	2	96	15	1412	14.559096489756	121.534600481334	JT-2
1813	1813	1813	1813	1813	1813	1813	1813	1813	1813	1813	1813	1813	1813	1813	1813	1813	JT	R2CH110518_track02	2	96	15	1416	23.265304236546	126.198893606331	JT-2
1814	1814	1814	1814	1814	1814	1814	1814	1814	1814	1814	1814	1814	1814	1814	1814	1814	JT	R2CH110518_track02	2	96	15	1419	17.512946446472	119.202619489912	JT-2
1815	1815	1815	1815	1815	1815	1815	1815	1815	1815	1815	1815	1815	1815	1815	1815	1815	JT	R2CH110518_track02	2	96	15	1422	38.968075697937	112.983725757993	JT-2
1816	1816	1816	1816	1816	1816	1816	1816	1816	1816	1816	1816	1816	1816	1816	1816	1816	JT	R2CH110518_track02	2	96	15	1425	47.364173142328	106.298189063856	JT-2
1817	1817	1817	1817	1817	1817	1817	1817	1817	1817	1817	1817	1817	1817	1817	1817	1817	JT	R2CH110518_track02	2	96	15	1428	52.49477559754	102.255811653375	JT-2
1818	1818	1818	1818	1818	1818	1818	1818	1818	1818	1818	1818	1818	1818	1818	1818	1818	JT	R2CH110518_track02	2	96	15	1431	50.629040112989	97.90259856671	JT-2
1819	1819	1819	1819	1819	1819	1819	1819	1819	1819	1819	1819	1819	1819	1819	1819	1819	JT	R2CH110518_track02	2	96	15	1437	47.441603947839	99.6906914322	JT-2
1820	1820	1820	1820	1820	1820	1820	1820	1820	1820	1820	1820	1820	1820	1820	1820	1820	JT	R2CH110518_track02	2	96	15	1440	42.699921225029	101.633973322027	JT-2
1821	1821	1821	1821	1821	1821	1821	1821	1821	1821	1821	1821	1821	1821	1821	1821	1821	JT	R2CH110518_track02	2	96	15	1443	48.297115029785	98.679923506413	JT-2
1822	1822	1822	1822	1822	1822	1822	1822	1822	1822	1822	1822	1822	1822	1822	1822	1822	JT	R2CH110518_track02	2	96	15	1446	52.028025669308	97.436319723321	JT-2
1823	1823	1823	1823	1823	1823	1823	1823	1823	1823	1823	1823	1823	1823	1823	1823	1823	JT	R2CH110518_track02	2	96	15	1449	51.250506335865	97.280972528599	JT-2
1824	1824	1824	1824	1824	1824	1824	1824	1824	1824	1824	1824	1824	1824	1824	1824	1824	JT	R2CH110518_track02	2	96	15	1452	45.653391155664	96.348174859696	JT-2
1825	1825	1825	1825	1825	1825	1825	1825	1825	1825	1825	1825	1825	1825	1825	1825	1825	JT	R2CH110518_track02	2	96	15	1456	46.120268286732	100.234781662591	JT-2
1826	1826	1826	1826	1826	1826	1826	1826	1826	1826	1826	1826	1826	1826	1826	1826	1826	JT	R2CH110518_track02	2	96	15	1459	48.607479544294	98.680239188459	JT-2
1827	1827	1827	1827	1827	1827	1827	1827	1827	1827	1827	1827	1827	1827	1827	1827	1827	JT	R2CH110518_track02	2	96	15	1462	44.720888012004	101.167678709204	JT-2
1828	1828	1828	1828	1828	1828	1828	1828	1828	1828	1828	1828	1828	1828	1828	1828	1828	JT	R2CH110518_track02	2	96	15	1465	45.964345968769	100.079511755426	JT-2
1829	1829	1829	1829	1829	1829	1829	1829	1829	1829	1829	1829	1829	1829	1829	1829	1829	JT	R2CH110518_track02	2	96	15	1468	45.653741089806	100.390261218615	JT-2
1830	1830	1830	1830	1830	1830	1830	1830	1830	1830	1830	1830	1830	1830	1830	1830	1830	JT	R2CH110518_track02	2	96	15	1471	46.275470197775	100.856813344392	JT-2
1831	1831	1831	1831	1831	1831	1831	1831	1831	1831	1831	1831	1831	1831	1831	1831	1831	JT	R2CH110518_track02	2	96	15	1474	47.363714554722	100.079523008437	JT-2
1832	1832	1832	1832	1832	1832	1832	1832	1832	1832	1832	1832	1832	1832	1832	1832	1832	JT	R2CH110518_track02	2	96	15	1480	46.897183314606	99.924090189578	JT-2
1833	1833	1833	1833	1833	1833	1833	1833	1833	1833	1833	1833	1833	1833	1833	1833	1833	JT	R2CH110518_track02	2	96	15	1483	48.452012531114	99.61304812768	JT-2
1834	1834	1834	1834	1834	1834	1834	1834	1834	1834	1834	1834	1834	1834	1834	1834	1834	JT	R2CH110518_track02	2	96	15	1486	46.12026300079	100.701149868155	JT-2
1835	1835	1835	1835	1835	1835	1835	1835	1835	1835	1835	1835	1835	1835	1835	1835	1835	JT	R2CH110518_track02	2	96	15	1489	48.607720739065	104.432617458661	JT-2
1836	1836	1836	1836	1836	1836	1836	1836	1836	1836	1836	1836	1836	1836	1836	1836	1836	JT	R2CH110518_track02	2	96	15	1492	46.741953081811	100.390301786343	JT-2
1837	1837	1837	1837	1837	1837	1837	1837	1837	1837	1837	1837	1837	1837	1837	1837	1837	JT	R2CH110518_track02	2	96	15	1496	55.759646792049	108.008403105076	JT-2
1838	1838	1838	1838	1838	1838	1838	1838	1838	1838	1838	1838	1838	1838	1838	1838	1838	JT	R2CH110518_track02	2	96	15	1502	58.557613968638	133.039763991205	JT-2
1839	1839	1839	1839	1839	1839	1839	1839	1839	1839	1839	1839	1839	1839	1839	1839	1839	JT	R2CH110518_track02	2	96	15	1508	68.196873056044	170.664140878152	JT-2
1840	1840	1840	1840	1840	1840	1840	1840	1840	1840	1840	1840	1840	1840	1840	1840	1840	JT	R2CH110518_track02	2	96	15	1511	66.098004293688	190.020436939427	JT-2
1841	1841	1841	1841	1841	1841	1841	1841	1841	1841	1841	1841	1841	1841	1841	1841	1841	JT	R2CH110518_track02	2	96	15	1517	91.206919009694	219.482419530549	JT-2
1842	1842	1842	1842	1842	1842	1842	1842	1842	1842	1842	1842	1842	1842	1842	1842	1842	JT	R2CH110518_track02	2	96	15	1520	94.160755222717	238.450227196415	JT-2
1843	1843	1843	1843	1843	1843	1843	1843	1843	1843	1843	1843	1843	1843	1843	1843	1843	JT	R2CH110518_track02	2	96	15	1523	98.981274457625	256.018179734828	JT-2
1844	1844	1844	1844	1844	1844	1844	1844	1844	1844	1844	1844	1844	1844	1844	1844	1844	JT	R2CH110518_track02	2	96	15	1526	101.546181970097	266.201821178929	JT-2
1845	1845	1845	1845	1845	1845	1845	1845	1845	1845	1845	1845	1845	1845	1845	1845	1845	JT	R2CH110518_track02	2	96	15	1529	112.429160362449	287.812549565296	JT-2
1846	1846	1846	1846	1846	1846	1846	1846	1846	1846	1846	1846	1846	1846	1846	1846	1846	JT	R2CH110518_track02	2	96	15	1532	98.902518997694	305.53664088234	JT-2
1847	1847	1847	1847	1847	1847	1847	1847	1847	1847	1847	1847	1847	1847	1847	1847	1847	JT	R2CH110518_track02	2	96	15	1536	103.33418087738	316.186267122914	JT-2
1848	1848	1848	1848	1848	1848	1848	1848	1848	1848	1848	1848	1848	1848	1848	1848	1848	JT	R2CH110518_track02	2	96	15	1542	89.652137157523	332.355674334522	JT-2
1849	1849	1849	1849	1849	1849	1849	1849	1849	1849	1849	1849	1849	1849	1849	1849	1849	JT	R2CH110518_track02	2	96	15	1572	-23.143149596591	456.033990361156	JT-2
1850	1850	1850	1850	1850	1850	1850	1850	1850	1850	1850	1850	1850	1850	1850	1850	1850	JT	R2CH110518_track02	2	96	15	1579	-63.876792878951	452.769034235149	JT-2
1851	1851	1851	1851	1851	1851	1851	1851	1851	1851	1851	1851	1851	1851	1851	1851	1851	JT	R2CH110518_track02	2	96	15	1582	-81.6784824758553	444.451178527349	JT-2
1852	1852	1852	1852	1852	1852	1852	1852	1852	1852	1852	1852	1852	1852	1852	1852	1852	JT	R2CH110518_track02	2	96	15	1585	-87.1199574326836	422.218725283619	JT-2
1853	1853	1853	1853	1853	1853	1853	1853	1853	1853	1853	1853	1853	1853	1853	1853	1853	JT	R2CH110518_track02	2	96	15	1591	-91.3954309200335	381.096098038351	JT-2
1854	1854	1854	1854	1854	1854	1854	1854	1854	1854	1854	1854	1854	1854	1854	1854	1854	JT	R2CH110518_track02	2	96	15	1594	-96.4483242498006	364.693837853249	JT-2
1855	1855	1855	1855	1855	1855	1855	1855	1855	1855	1855	1855	1855	1855	1855	1855	1855	JT	R2CH110518_track02	2	96	15	1600	-70.950802996211	346.192471543929	JT-2
1856	1856	1856	1856	1856	1856	1856	1856	1856	1856	1856	1856	1856	1856	1856	1856	1856	JT	R2CH110518_track02	2	96	15	1603	-65.820258814393	345.570692499379	JT-2
1857	1857	1857	1857	1857	1857	1857	1857	1857	1857	1857	1857	1857	1857	1857	1857	1857	JT	R2CH110518_track02	2	96	15	1606	-60.534109535802	327.846754426998	JT-2
1858	1858	1858	1858	1858	1858	1858	1858	1858	1858	1858	1858	1858	1858	1858	1858	1858	JT	R2CH110518_track02	2	96	15	1609	-59.678899272259	313.931950961587	JT-2
1859	1859	1859	1859	1859	1859	1859	1859	1859	1859	1859	1859	1859	1859	1859	1859	1859	JT	R2CH110518_track02	2	96	15	1612	-58.27954684455	311.755427430744	JT-2
1860	1860	1860	1860	1860	1860	1860	1860	1860	1860	1860	1860	1860	1860	1860	1860	1860	JT	R2CH110518_track02	2	96	15	1619	-59.212592698269	311.288932946436	JT-2
1861	1861	1861	1861	1861	1861	1861	1861	1861	1861	1861	1861	1861	1861	1861	1861	1861	JT	R2CH110518_track02	2	96	15	1622	-59.523821236479	311.28898300933	JT-2
1862	1862	1862	1862	1862	1862	1862	1862	1862	1862	1862	1862	1862	1862	1862	1862	1862	JT	R2CH110518_track02	2	96	15	1625	-61.233230765212	309.57867635977	JT-2
1863	1863	1863	1863	1863	1863	1863	1863	1863	1863	1863	1863	1863	1863	1863	1863	1863	JT	R2CH110518_track02	2	96	15	1628	-57.035847837174	310.822506850574	JT-2
1864	1864	1864	1864	1864	1864	1864	1864	1864	1864	1864	1864	1864	1864	1864	1864	1864	JT	R2CH110518_track02	2	96	15	1631	-62.011156475614	314.087533643154	JT-2
1865	1865	1865	1865	1865	1865	1865	1865	1865	1865	1865	1865	1865	1865	1865	1865	1865	JT	R2CH110518_track02	2	96	15	1637	-61.389414974869	314.709414239691	JT-2
1866	1866	1866	1866	1866	1866	1866	1866	1866	1866	1866	1866	1866	1866	1866	1866	1866	JT	R2CH110518_track02	2	96	15	1640	-61.544893088087	313.154611673085	JT-2
1867	1867	1867	1867	1867	1867	1867	1867	1867	1867	1867	1867	1867	1867	1867	1867	1867	JT	R2CH110518_track02	2	96	15	1643	-61.855839065019	311.599914134048	JT-2
1868	1868	1868	1868	1868	1868	1868	1868	1868	1868	1868	1868	1868	1868	1868	1868	1868	JT	R2CH110518_track02	2	96	15	1649	-56.724585685471	310.511544800174	JT-2
1869	1869	1869	1869	1869	1869	1869	1869	1869	1869	1869	1869	1869	1869	1869	1869	1869	JT	R2CH110518_track02	2	96	15	1652	-59.98977663279	310.978002493422	JT-2
1870	1870	1870	1870	1870	1870	1870	1870	1870	1870	1870	1870	1870	1870	1870	1870	1870	JT	R2CH110518_track02	2	96	15	1655	-59.057042957734	311.133464490009	JT-2
1871	1871	1871	1871	1871	1871	1871	1871	1871	1871	1871	1871	1871	1871	1871	1871	1871	JT	R2CH110518_track02	2	96	15	1659	-55.947502272411	310.667050540668	JT-2
1872	1872	1872	1872	1872	1872	1872	1872	1872	1872	1872	1872	1872	1872	1872	1872	1872	JT	R2CH110518_track02	2	96	15	1665	-56.103617338889	308.179606444737	JT-2
1873	1873	1873	1873	1873	1873	1873	1873	1873	1873	1873	1873	1873	1873	1873	1873	1873	JT	R2CH110518_track02	2	96	15	1668	-50.817663545949	311.910984324816	JT-2
1874	1874	1874	1874	1874	1874	1874	1874	1874	1874	1874	1874	1874	1874	1874	1874	1874	JT	R2CH110518_track02	2	96	15	1674	-52.99365469687	308.956857053464	JT-2
1875	1875	1875	1875	1875	1875	1875	1875	1875	1875	1875	1875	1875	1875	1875	1875	1875	JT	R2CH110518_track02	2	96	15	1677	-56.414321408099	312.688254830761	JT-2
1876	1876	1876	1876	1876	1876	1876	1876	1876	1876	1876	1876	1876	1876	1876	1876	1876	JT	R2CH110518_track02	2	96	15	1680	-54.70349016296	308.179445614143	JT-2
1877	1877	1877	1877	1877	1877	1877	1877	1877	1877	1877	1877	1877	1877	1877	1877	1877	JT	R2CH110518_track02	2	96	15	1692	-54.548993417166	313.310146977561	JT-2
1878	1878	1878	1878	1878	1878	1878	1878	1878	1878	1878	1878	1878	1878	1878	1878	1878	JT	R2CH110518_track02	2	96	15	1705	-56.569307130304	308.956825988588	JT-2
1879	1879	1879	1879	1879	1879	1879	1879	1879	1879	1879	1879	1879	1879	1879	1879	1879	JT	R2CH110518_track02	2	96	15	1708	-60.145024765249	312.843613103778	JT-2
1880	1880	1880	1880	1880	1880	1880	1880	1880	1880	1880	1880	1880	1880	1880	1880	1880	JT	R2CH110518_track02	2	96	15	1723	-60.456718435887	314.087486345528	JT-2
1881	1881	1881	1881	1881	1881	1881	1881	1881	1881	1881	1881	1881	1881	1881	1881	1881	JT	R2CH110518_track02	2	96	15	1742	-59.524011182116	311.910931647448	JT-2
1882	1882	1882	1882	1882	1882	1882	1882	1882	1882	1882	1882	1882	1882	1882	1882	1882	JT	R2CH110518_track02	2	96	15	1745	-57.658063682048	305.225638799877	JT-2
1883	1883	1883	1883	1883	1883	1883	1883	1883	1883	1883	1883	1883	1883	1883	1883	1883	JT	R2CH110518_track02	2	96	15	1748	-59.990218950607	313.154657530654	JT-2
1884	1884	1884	1884	1884	1884	1884	1884	1884	1884	1884	1884	1884	1884	1884	1884	1884	JT	R2CH110518_track02	2	96	15	1751	-50.972278991143	314.709278955428	JT-2
1885	1885	1885	1885	1885	1885	1885	1885	1885	1885	1885	1885	1885	1885	1885	1885	1885	JT	R2CH110518_track02	2	96	15	1757	-57.96911816113	312.377345811494	JT-2
1886	1886	1886	1886	1886	1886	1886	1886	1886	1886	1886	1886	1886	1886	1886	1886	1886	JT	R2CH110518_track02	2	96	15	1760	-64.343128825894	314.553875076181	JT-2
1887	1887	1887	1887	1887	1887	1887	1887	1887	1887	1887	1887	1887	1887	1887	1887	1887	JT	R2CH110518_track02	2	96	15	1766	-67.763565455741	316.264037100198	JT-2
1888	1888	1888	1888	1888	1888	1888	1888	1888	1888	1888	1888	1888	1888	1888	1888	1888	JT	R2CH110518_track02	2	96	15	1769	-54.859746805186	309.112407341517	JT-2
1889	1889	1889	1889	1889	1889	1889	1889	1889	1889	1889	1889	1889	1889	1889	1889	1889	JT	R2CH110518_track02	2	96	15	1772	-49.573739063219	291.077585066877	JT-2
1890	1890	1890	1890	1890	1890	1890	1890	1890	1890	1890	1890	1890	1890	1890	1890	1890	JT	R2CH110518_track02	2	96	15	1775	-46.152628548951	274.908311396081	JT-2
1891	1891	1891	1891	1891	1891	1891	1891	1891	1891	1891	1891	1891	1891	1891	1891	1891	JT	R2CH110518_track02	2	96	15	1779	-53.305093544621	286.724297637165	JT-2
1892	1892	1892	1892	1892	1892	1892	1892	1892	1892	1892	1892	1892	1892	1892	1892	1892	JT	R2CH110518_track02	2	96	15	1782	-55.169889575711	302.427021468141	JT-2
1893	1893	1893	1893	1893	1893	1893	1893	1893	1893	1893	1893	1893	1893	1893	1893	1893	JT	R2CH110518_track02	2	96	15	1785	-60.922680180952	309.26782918099	JT-2
1894	1894	1894	1894	1894	1894	1894	1894	1894	1894	1894	1894	1894	1894	1894	1894	1894	JT	R2CH110518_track02	2	96	15	1788	-52.06129418094	311.910925245434	JT-2
1895	1895	1895	1895	1895	1895	1895	1895	1895	1895	1895	1895	1895	1895	1895	1895	1895	JT	R2CH110518_track02	2	96	15	1791	-50.972232823108	312.221734221474	JT-2
1896	1896	1896	1896	1896	1896	1896	1896	1896	1896	1896	1896	1896	1896	1896	1896	1896	JT	R2CH110518_track02	2	96	15	1794	-56.724585685471	310.511544800174	JT-2
1897	1897	1897	1897	1897	1897	1897	1897	1897	1897	1897	1897	1897	1897	1897	1897	1897	JT	R2CH110518_track02	2	96	15	1803	-46.153414010546	310.822691948233	JT-2
1898	1898	1898	1898	1898	1898	1898	1898	1898	1898	1898	1898	1898	1898	1898	1898	1898	JT	R2CH110518_track02	2	96	15	1809	-55.325300390845	314.242891247315	JT-2
1899	1899	1899	1899	1899	1899	1899	1899	1899	1899	1899	1899	1899	1899	1899	1899	1899	JT	R2CH110518_track02	2	96	15	1812	-63.254931799416	325.126072893052	JT-2
1900	1900	1900	1900	1900	1900	1900	1900	1900	1900	1900	1900	1900	1900	1900	1900	1900	JT	R2CH110518_track02	2	96	15	1815	-68.540980997145	337.563849929667	JT-2
1901	1901	1901	1901	1901	1901	1901	1901	1901	1901	1901	1901	1901	1901	1901	1901	1901	JT	R2CH110518_track02	2	96	15	1818	-69.007333467775	326.525266578225	JT-2
1902	1902	1902	1902	1902	1902	1902	1902	1902	1902	1902	1902	1902	1902	1902	1902	1902	JT	R2CH110518_track02	2	96	15	1822	-67.452661969757	322.638477529977	JT-2
1903	1903	1903	1903	1903	1903	1903	1903	1903	1903	1903	1903	1903	1903	1903	1903	1903	JT	R2CH110518_track02	2	96	15	1828	-59.835023217666	313.621169108697	JT-2
1904	1904	1904	1904	1904	1904	1904	1904	1904	1904	1904	1904	1904	1904	1904	1904	1904	JT	R2CH110518_track02	2	96	15	1834	-58.590897923431	313.465603316868	JT-2
1905	1905	1905	1905	1905	1905	1905	1905	1905	1905	1905	1905	1905	1905	1905	1905	1905	JT	R2CH110518_track02	2	96	15	1837	-53.459909198683	305.536433204374	JT-2
1906	1906	1906	1906	1906	1906	1906	1906	1906	1906	1906	1906	1906	1906	1906	1906	1906	JT	R2CH110518_track02	2	96	15	1840	-51.283113573247	296.674446676485	JT-2
1907	1907	1907	1907	1907	1907	1907	1907	1907	1907	1907	1907	1907	1907	1907	1907	1907	JT	R2CH110518_track02	2	96	15	1843	-33.870470117096	287.346175409169	JT-2
1908	1908	1908	1908	1908	1908	1908	1908	1908	1908	1908	1908	1908	1908	1908	1908	1908	JT	R2CH110518_track02	2	96	15	1846	-29.828264496126	281.90459337892	JT-2
1909	1909	1909	1909	1909	1909	1909	1909	1909	1909	1909	1909	1909	1909	1909	1909	1909	JT	R2CH110518_track02	2	96	15	1849	-44.597873954204	294.031443425987	JT-2
1910	1910	1910	1910	1910	1910	1910	1910	1910	1910	1910	1910	1910	1910	1910	1910	1910	JT	R2CH110518_track02	2	96	15	1852	-61.077978214865	283.303754390854	JT-2
1911	1911	1911	1911	1911	1911	1911	1911	1911	1911	1911	1911	1911	1911	1911	1911	1911	JT	R2CH110518_track02	2	96	15	1862	-60.068034922886	292.710054989958	JT-2
1912	1912	1912	1912	1912	1912	1912	1912	1912	1912	1912	1912	1912	1912	1912	1912	1912	JT	R2CH110518_track02	2	96	15	1865	-55.559390227169	307.47994525397	JT-2
1913	1913	1913	1913	1913	1913	1913	1913	1913	1913	1913	1913	1913	1913	1913	1913	1913	JT	R2CH110518_track02	2	96	15	1868	-58.512417108757	308.25711835156	JT-2
1914	1914	1914	1914	1914	1914	1914	1914	1914	1914	1914	1914	1914	1914	1914	1914	1914	JT	R2CH110518_track02	2	96	15	1871	-49.184955898407	311.833249031905	JT-2
1915	1915	1915	1915	1915	1915	1915	1915	1915	1915	1915	1915	1915	1915	1915	1915	1915	JT	R2CH110518_track02	2	96	15	1874	-45.609273995864	303.904156782336	JT-2
1916	1916	1916	1916	1916	1916	1916	1916	1916	1916	1916	1916	1916	1916	1916	1916	1916	JT	R2CH110518_track02	2	96	15	1877	-33.32632856452	294.88660037101	JT-2
1917	1917	1917	1917	1917	1917	1917	1917	1917	1917	1917	1917	1917	1917	1917	1917	1917	JT	R2CH110518_track02	2	96	15	1880	-25.553099208197	286.024694528825	JT-2
1918	1918	1918	1918	1918	1918	1918	1918	1918	1918	1918	1918	1918	1918	1918	1918	1918	JT	R2CH110518_track02	2	96	15	1883	-17.623696033752	274.053186252236	JT-2
1919	1919	1919	1919	1919	1919	1919	1919	1919	1919	1919	1919	1919	1919	1919	1919	1919	JT	R2CH110518_track02	2	96	15	1886	-6.50730775255901	262.470493530227	JT-2
1920	1920	1920	1920	1920	1920	1920	1920	1920	1920	1920	1920	1920	1920	1920	1920	1920	JT	R2CH110518_track02	2	96	15	1889	3.28756849689698	253.29753247032	JT-2
1921	1921	1921	1921	1921	1921	1921	1921	1921	1921	1921	1921	1921	1921	1921	1921	1921	JT	R2CH110518_track02	2	96	15	1892	8.651575837301	240.004664048674	JT-2
1922	1922	1922	1922	1922	1922	1922	1922	1922	1922	1922	1922	1922	1922	1922	1922	1922	JT	R2CH110518_track02	2	96	15	1895	13.626692121527	228.810684807989	JT-2
1923	1923	1923	1923	1923	1923	1923	1923	1923	1923	1923	1923	1923	1923	1923	1923	1923	JT	R2CH110518_track02	2	96	15	1899	1.655175689183	229.432541975272	JT-2
1924	1924	1924	1924	1924	1924	1924	1924	1924	1924	1924	1924	1924	1924	1924	1924	1924	JT	R2CH110518_track02	2	96	15	1908	-50.894456960055	209.376705630253	JT-2
1925	1925	1925	1925	1925	1925	1925	1925	1925	1925	1925	1925	1925	1925	1925	1925	1925	JT	R2CH110518_track02	2	96	15	1914	-60.145613403628	209.298992367314	JT-2
1926	1926	1926	1926	1926	1926	1926	1926	1926	1926	1926	1926	1926	1926	1926	1926	1926	JT	R2CH110518_track02	2	96	15	1932	-65.58673655673	211.009159240823	JT-2
1927	1927	1927	1927	1927	1927	1927	1927	1927	1927	1927	1927	1927	1927	1927	1927	1927	JT	R2CH110518_track02	2	96	15	1935	-59.834636029594	195.772898489582	JT-2
1928	1928	1928	1928	1928	1928	1928	1928	1928	1928	1928	1928	1928	1928	1928	1928	1928	JT	R2CH110518_track02	2	96	15	1939	-55.636852921389	177.893611936377	JT-2
1929	1929	1929	1929	1929	1929	1929	1929	1929	1929	1929	1929	1929	1929	1929	1929	1929	JT	R2CH110518_track02	2	96	15	1942	-48.562628692238	171.130441148165	JT-2
1930	1930	1930	1930	1930	1930	1930	1930	1930	1930	1930	1930	1930	1930	1930	1930	1930	JT	R2CH110518_track02	2	96	15	1945	-39.000853834502	155.349933436116	JT-2
1931	1931	1931	1931	1931	1931	1931	1931	1931	1931	1931	1931	1931	1931	1931	1931	1931	JT	R2CH110518_track02	2	96	15	1948	-28.19607424204	145.788554160376	JT-2
1932	1932	1932	1932	1932	1932	1932	1932	1932	1932	1932	1932	1932	1932	1932	1932	1932	JT	R2CH110518_track02	2	96	15	1951	-39.079284323922	129.463880067765	JT-2
1933	1933	1933	1933	1933	1933	1933	1933	1933	1933	1933	1933	1933	1933	1933	1933	1933	JT	R2CH110518_track02	2	96	15	1954	-35.814168040456	112.517344017637	JT-2
1934	1934	1934	1934	1934	1934	1934	1934	1934	1934	1934	1934	1934	1934	1934	1934	1934	JT	R2CH110518_track02	2	96	15	1957	-22.443634518233	108.164179043497	JT-2
1935	1935	1935	1935	1935	1935	1935	1935	1935	1935	1935	1935	1935	1935	1935	1935	1935	JT	R2CH110518_track02	2	96	15	1960	-8.9168441618	103.033295211398	JT-2
1936	1936	1936	1936	1936	1936	1936	1936	1936	1936	1936	1936	1936	1936	1936	1936	1936	JT	R2CH110518_track02	2	96	15	1963	1.73275498858299	101.867361434907	JT-2
1937	1937	1937	1937	1937	1937	1937	1937	1937	1937	1937	1937	1937	1937	1937	1937	1937	JT	R2CH110518_track02	2	96	15	1966	10.749976078895	97.047818821325	JT-2
1938	1938	1938	1938	1938	1938	1938	1938	1938	1938	1938	1938	1938	1938	1938	1938	1938	JT	R2CH110518_track02	2	96	15	1969	6.86301987826998	102.178396474799	JT-2
1939	1939	1939	1939	1939	1939	1939	1939	1939	1939	1939	1939	1939	1939	1939	1939	1939	JT	R2CH110518_track02	2	96	15	1972	-0.28818315530101	93.78273251741	JT-2
1940	1940	1940	1940	1940	1940	1940	1940	1940	1940	1940	1940	1940	1940	1940	1940	1940	JT	R2CH110518_track02	2	96	15	1975	-5.41916155293201	73.41593093831	JT-2
1941	1941	1941	1941	1941	1941	1941	1941	1941	1941	1941	1941	1941	1941	1941	1941	1941	JT	R2CH110518_track02	2	96	15	1979	-18.168077660902	58.024217448726	JT-2
1942	1942	1942	1942	1942	1942	1942	1942	1942	1942	1942	1942	1942	1942	1942	1942	1942	JT	R2CH110518_track02	2	96	15	1985	-28.972970109292	69.606795915443	JT-2
1943	1943	1943	1943	1943	1943	1943	1943	1943	1943	1943	1943	1943	1943	1943	1943	1943	JT	R2CH110518_track02	2	96	15	1988	-16.691004955722	79.557205972976	JT-2
1944	1944	1944	1944	1944	1944	1944	1944	1944	1944	1944	1944	1944	1944	1944	1944	1944	JT	R2CH110518_track02	2	96	15	1991	-2.231739846394	92.150307702197	JT-2
1945	1945	1945	1945	1945	1945	1945	1945	1945	1945	1945	1945	1945	1945	1945	1945	1945	JT	R2CH110518_track02	2	96	15	2000	0.17813660867599	104.821252568531	JT-2
1946	1946	1946	1946	1946	1946	1946	1946	1946	1946	1946	1946	1946	1946	1946	1946	1946	JT	R2CH110518_track02	2	96	15	2003	7.32941437009199	93.471933571623	JT-2
1947	1947	1947	1947	1947	1947	1947	1947	1947	1947	1947	1947	1947	1947	1947	1947	1947	JT	R2CH110518_track02	2	96	15	2009	-0.754664978548	91.761634486754	JT-2
1948	1948	1948	1948	1948	1948	1948	1948	1948	1948	1948	1948	1948	1948	1948	1948	1948	JT	R2CH110518_track02	2	96	15	2012	-6.97406554218902	103.577728484452	JT-2
1949	1949	1949	1949	1949	1949	1949	1949	1949	1949	1949	1949	1949	1949	1949	1949	1949	JT	R2CH110518_track02	2	96	15	2015	-1.843317435883	95.959459920988	JT-2
1950	1950	1950	1950	1950	1950	1950	1950	1950	1950	1950	1950	1950	1950	1950	1950	1950	JT	R2CH110518_track02	2	96	15	2019	-0.13307940251302	102.022862792394	JT-2
1951	1951	1951	1951	1951	1951	1951	1951	1951	1951	1951	1951	1951	1951	1951	1951	1951	JT	R2CH110518_track02	2	96	15	2022	17.591100902186	94.715581865247	JT-2
1952	1952	1952	1952	1952	1952	1952	1952	1952	1952	1952	1952	1952	1952	1952	1952	1952	JT	R2CH110518_track02	2	96	15	2025	7.79626823586598	100.157152848909	JT-2
1953	1953	1953	1953	1953	1953	1953	1953	1953	1953	1953	1953	1953	1953	1953	1953	1953	JT	R2CH110518_track02	2	96	15	2031	4.842151372527	103.111219056211	JT-2
1954	1954	1954	1954	1954	1954	1954	1954	1954	1954	1954	1954	1954	1954	1954	1954	1954	JT	R2CH110518_track02	2	96	15	2046	1.57740139420399	97.980480891117	JT-2
1955	1955	1955	1955	1955	1955	1955	1955	1955	1955	1955	1955	1955	1955	1955	1955	1955	JT	R2CH110518_track02	2	96	15	2049	-1.76520620510801	82.977421865779	JT-2
1956	1956	1956	1956	1956	1956	1956	1956	1956	1956	1956	1956	1956	1956	1956	1956	1956	JT	R2CH110518_track02	2	96	15	2052	-4.87482017443902	66.186401609494	JT-2
1957	1957	1957	1957	1957	1957	1957	1957	1957	1957	1957	1957	1957	1957	1957	1957	1957	JT	R2CH110518_track02	2	96	15	2055	3.36487730525598	47.685289831147	JT-2
1958	1958	1958	1958	1958	1958	1958	1958	1958	1958	1958	1958	1958	1958	1958	1958	1958	JT	R2CH110518_track02	2	96	15	2059	12.693749998687	48.773305685917	JT-2
1959	1959	1959	1959	1959	1959	1959	1959	1959	1959	1959	1959	1959	1959	1959	1959	1959	JT	R2CH110518_track02	2	96	15	2062	22.954849800339	44.109225562146	JT-2
1960	1960	1960	1960	1960	1960	1960	1960	1960	1960	1960	1960	1960	1960	1960	1960	1960	JT	R2CH110518_track02	2	96	15	2065	34.770833229577	27.318141166445	JT-2
1961	1961	1961	1961	1961	1961	1961	1961	1961	1961	1961	1961	1961	1961	1961	1961	1961	JT	R2CH110518_track02	2	96	15	2068	40.911869091606	11.071306247947	JT-2
1962	1962	1962	1962	1962	1962	1962	1962	1962	1962	1962	1962	1962	1962	1962	1962	1962	JT	R2CH110518_track02	2	96	15	2071	43.243800585676	-7.585285358281	JT-2
1963	1963	1963	1963	1963	1963	1963	1963	1963	1963	1963	1963	1963	1963	1963	1963	1963	JT	R2CH110518_track02	2	96	15	2074	33.449018784331	-8.518071075859	JT-2
1964	1964	1964	1964	1964	1964	1964	1964	1964	1964	1964	1964	1964	1964	1964	1964	1964	JT	R2CH110518_track02	2	96	15	2077	35.159493455266	2.98667293267798	JT-2
1965	1965	1965	1965	1965	1965	1965	1965	1965	1965	1965	1965	1965	1965	1965	1965	1965	JT	R2CH110518_track02	2	96	15	2080	40.911549512062	19.000681858728	JT-2
1966	1966	1966	1966	1966	1966	1966	1966	1966	1966	1966	1966	1966	1966	1966	1966	1966	JT	R2CH110518_track02	2	96	15	2083	35.314940890483	33.614831001896	JT-2
1967	1967	1967	1967	1967	1967	1967	1967	1967	1967	1967	1967	1967	1967	1967	1967	1967	JT	R2CH110518_track02	2	96	15	2086	42.77731192206	49.784125688192	JT-2
1968	1968	1968	1968	1968	1968	1968	1968	1968	1968	1968	1968	1968	1968	1968	1968	1968	JT	R2CH110518_track02	2	96	15	2092	19.223387342283	78.624288445852	JT-2
1969	1969	1969	1969	1969	1969	1969	1969	1969	1969	1969	1969	1969	1969	1969	1969	1969	JT	R2CH110518_track02	2	96	15	2095	12.149015432736	92.228240893703	JT-2
1970	1970	1970	1970	1970	1970	1970	1970	1970	1970	1970	1970	1970	1970	1970	1970	1970	JT	R2CH110518_track02	2	96	15	2105	-1.687578461682	99.379757164362	JT-2
1971	1971	1971	1971	1971	1971	1971	1971	1971	1971	1971	1971	1971	1971	1971	1971	1971	JT	R2CH110518_track02	2	96	15	2108	-9.616994458954	86.16475673449	JT-2
1972	1972	1972	1972	1972	1972	1972	1972	1972	1972	1972	1972	1972	1972	1972	1972	1972	JT	R2CH110518_track02	2	96	15	2111	-25.163847746875	75.747959412067	JT-2
1973	1973	1973	1973	1973	1973	1973	1973	1973	1973	1973	1973	1973	1973	1973	1973	1973	JT	R2CH110518_track02	2	96	15	2114	-37.057962229848	58.257416572392	JT-2
1974	1974	1974	1974	1974	1974	1974	1974	1974	1974	1974	1974	1974	1974	1974	1974	1974	JT	R2CH110518_track02	2	96	15	2117	-47.163155961712	44.731084330622	JT-2
1975	1975	1975	1975	1975	1975	1975	1975	1975	1975	1975	1975	1975	1975	1975	1975	1975	JT	R2CH110518_track02	2	96	15	2120	-49.417715361511	25.841307171697	JT-2
1976	1976	1976	1976	1976	1976	1976	1976	1976	1976	1976	1976	1976	1976	1976	1976	1976	JT	R2CH110518_track02	2	96	15	2123	-48.018806822027	15.269273887114	JT-2
1977	1977	1977	1977	1977	1977	1977	1977	1977	1977	1977	1977	1977	1977	1977	1977	1977	JT	R2CH110518_track02	2	96	15	2126	-33.093271563477	20.399769434514	JT-2
1978	1978	1978	1978	1978	1978	1978	1978	1978	1978	1978	1978	1978	1978	1978	1978	1978	JT	R2CH110518_track02	2	96	15	2129	-21.355135271505	32.915362697985	JT-2
1979	1979	1979	1979	1979	1979	1979	1979	1979	1979	1979	1979	1979	1979	1979	1979	1979	JT	R2CH110518_track02	2	96	15	2132	-12.648584225326	50.794623157829	JT-2
1980	1980	1980	1980	1980	1980	1980	1980	1980	1980	1980	1980	1980	1980	1980	1980	1980	JT	R2CH110518_track02	2	96	15	2135	-8.839257114645	65.020283078853	JT-2
1981	1981	1981	1981	1981	1981	1981	1981	1981	1981	1981	1981	1981	1981	1981	1981	1981	JT	R2CH110518_track02	2	96	15	2139	-4.01972876652901	82.744283285219	JT-2
1982	1982	1982	1982	1982	1982	1982	1982	1982	1982	1982	1982	1982	1982	1982	1982	1982	JT	R2CH110518_track02	2	96	15	2142	0.95498203299498	96.42601119609	JT-2
1983	1983	1983	1983	1983	1983	1983	1983	1983	1983	1983	1983	1983	1983	1983	1983	1983	JT	R2CH110518_track02	2	96	15	2145	11.372130878914	103.111193193083	JT-2
1984	1984	1984	1984	1984	1984	1984	1984	1984	1984	1984	1984	1984	1984	1984	1984	1984	JT	R2CH110518_track02	2	96	15	2151	11.527624016733	100.779006520069	JT-2
1985	1985	1985	1985	1985	1985	1985	1985	1985	1985	1985	1985	1985	1985	1985	1985	1985	JT	R2CH110518_track02	2	96	15	2154	14.792154952357	93.005523213099	JT-2
1986	1986	1986	1986	1986	1986	1986	1986	1986	1986	1986	1986	1986	1986	1986	1986	1986	JT	R2CH110518_track02	2	96	15	2157	4.06484010627698	105.909671567734	JT-2
1987	1987	1987	1987	1987	1987	1987	1987	1987	1987	1987	1987	1987	1987	1987	1987	1987	JT	R2CH110518_track02	2	96	15	2160	-5.72988795383902	102.02279322692	JT-2
1988	1988	1988	1988	1988	1988	1988	1988	1988	1988	1988	1988	1988	1988	1988	1988	1988	JT	R2CH110518_track02	2	96	15	2163	-1.68786544964	92.228180332428	JT-2
1989	1989	1989	1989	1989	1989	1989	1989	1989	1989	1989	1989	1989	1989	1989	1989	1989	JT	R2CH110518_track02	2	96	15	2166	5.93011988966298	102.800334419778	JT-2
1990	1990	1990	1990	1990	1990	1990	1990	1990	1990	1990	1990	1990	1990	1990	1990	1990	JT	R2CH110518_track02	2	96	15	2172	8.88417979567599	100.157342201383	JT-2
1991	1991	1991	1991	1991	1991	1991	1991	1991	1991	1991	1991	1991	1991	1991	1991	1991	JT	R2CH110518_track02	2	96	15	2175	-4.175158987144	100.623538410385	JT-2
1992	1992	1992	1992	1992	1992	1992	1992	1992	1992	1992	1992	1992	1992	1992	1992	1992	JT	R2CH110518_track02	2	96	15	2179	-7.440318558571	87.25303941117	JT-2
1993	1993	1993	1993	1993	1993	1993	1993	1993	1993	1993	1993	1993	1993	1993	1993	1993	JT	R2CH110518_track02	2	96	15	2182	4.37572219742698	87.252926671164	JT-2
1994	1994	1994	1994	1994	1994	1994	1994	1994	1994	1994	1994	1994	1994	1994	1994	1994	JT	R2CH110518_track02	2	96	15	2185	11.83871560753	100.312532680688	JT-2
1995	1995	1995	1995	1995	1995	1995	1995	1995	1995	1995	1995	1995	1995	1995	1995	1995	JT	R2CH110518_track02	2	96	15	2188	4.997338805008	108.397366966928	JT-2
1996	1996	1996	1996	1996	1996	1996	1996	1996	1996	1996	1996	1996	1996	1996	1996	1996	JT	R2CH110518_track02	2	96	15	2191	-2.776172034515	100.779221527385	JT-2
1997	1997	1997	1997	1997	1997	1997	1997	1997	1997	1997	1997	1997	1997	1997	1997	1997	JT	R2CH110518_track02	2	96	15	2194	0.0222069564579996	101.40116077454	JT-2
1998	1998	1998	1998	1998	1998	1998	1998	1998	1998	1998	1998	1998	1998	1998	1998	1998	JT	R2CH110518_track02	2	96	15	2197	10.283382013172	103.422261965994	JT-2
1999	1999	1999	1999	1999	1999	1999	1999	1999	1999	1999	1999	1999	1999	1999	1999	1999	JT	R2CH110518_track02	2	96	15	2203	14.947672903086	93.471989832278	JT-2
[truncated: 2,057 more rows]
